# Supplementary material for: Establishing Institutional Scores With the Rigor and Transparency Index: Large-scale Analysis of Scientific Reporting Quality
Source: J Med Internet Res. 2022 Jun 27;24(6):e37324. doi: 10.2196/37324 (PMC9274430; doi:10.2196/37324)
Supplement: Multimedia Appendix 3 [file jmir_v24i6e37324_app3.txt]

[{"neType": "code_id",
  "patterns": [{"p": "github\\.com/", "urlPattern": true},
              {"p": "code\\.google\\.com/", "urlPattern": true},
              {"p": "sourceforge.\\net/", "urlPattern": true},
              {"p": "bitbucket\\.org/",  "urlPattern": true}
  ]
 },
 {"neType": "data_id",
   "patterns": [{"p": "^rs\\d+[\\dA-Z]+$", "urlp": "https://www.ncbi.nlm.nih.gov/snp/", "exampleURL": "https://www.ncbi.nlm.nih.gov/snp/rs1778258"},
                {"p": "^nsv\\d+$", "notes": "study id?", "urlp": "https://www.ncbi.nlm.nih.gov/dbvar/variants/", "exampleURL": "https://www.ncbi.nlm.nih.gov/dbvar/variants/nsv997197/"},
                {"p": "^nstd\\d+", "notes": "Added by Joe, study ID pattern, while above pattern is for variant region", "urlp": "https://www.ncbi.nlm.nih.gov/dbvar/studies/", "exampleURL": "https://www.ncbi.nlm.nih.gov/dbvar/studies/nstd137/"},
                {"p": "SRX\\d+", "urlp": "https://www.ncbi.nlm.nih.gov/sra/", "exampleURL": "https://www.ncbi.nlm.nih.gov/sra/SRX006930[accn]"},
                {"p": "SRP\\d+", "notes": "Added by Joe", "urlp": "https://trace.ncbi.nlm.nih.gov/Traces/sra/?study=", "exampleURL": "https://trace.ncbi.nlm.nih.gov/Traces/sra/?study=SRP039858"},
                {"p": "SRR\\d+", "notes": "Added by Joe", "urlp": "https://trace.ncbi.nlm.nih.gov/Traces/sra/?run=", "exampleURL": "https://trace.ncbi.nlm.nih.gov/Traces/sra/?run=SRR12301154"},
                {"p": "PRJNA\\d+", "notes": "Added by Joe", "urlp": "https://www.ncbi.nlm.nih.gov/bioproject/", "exampleURL": "https://www.ncbi.nlm.nih.gov/bioproject/PRJNA74783"},
                {"p": "CD\\d{10,10}", "urlp": "https://pcddb.cryst.bbk.ac.uk/deposit/", "exampleURL": "https://pcddb.cryst.bbk.ac.uk/deposit/CD0006242000"},
                {"p": "(?i:(doi:)?10\\.\\d{4,9}/[-._;()/:A-Z0-9]+$)", "notes": "general doi"},
                {"p": "(?i:doi.org/10\\.\\d{4,9}/[-._;()/:A-Z0-9]+$)", "notes": "general doi"},
                {"p": "E-[A-Z]+-\\d+$", "name": "arrayexpress-repository", "notes": "ArrayExpress", "urlp": "https://www.ebi.ac.uk/arrayexpress/experiments/", "exampleURL": "https://www.ebi.ac.uk/arrayexpress/experiments/E-TABM-42/"},
                {"p": "GSE\\d+$", "name": "geo", "notes": "GEO", "urlp": "https://www.ncbi.nlm.nih.gov/geo/query/acc.cgi?acc=", "exampleURL": "https://www.ncbi.nlm.nih.gov/geo/query/acc.cgi?acc=GSE65904"},
                {"p": "^GR\\d+-A(-\\d)?$", "notes": "GenomeRNAi; 502 bad gateway error on most of database"},
                {"p": "^EGAD\\d{10,}$", "notes": "EGA dataset", "urlp": "https://www.ebi.ac.uk/ega/datasets/", "exampleURL": "https://www.ebi.ac.uk/ega/datasets/EGAD00000000001"},
                {"p": "^EGAS\\d{10,}$", "notes": "EGA study; Added by Joe", "urlp": "https://www.ebi.ac.uk/ega/studies/", "exampleURL": "https://www.ebi.ac.uk/ega/studies/EGAS00000000006"},
                {"p": "^JGAS\\d{10,}$", "notes":"JGA", "urlp": "https://ddbj.nig.ac.jp/jga/viewer/view/study/", "exampleURL": "https://ddbj.nig.ac.jp/jga/viewer/view/study/JGAS00000000205"},
                {"p": "^[EA]-GEAD-\\d+$", "notes": "GEA; no searchable database found"},
                {"p": "^MSV\\d{10,}$", "name": "massive", "notes":"MassivE; no pattern in url (MSV000085888 shown)", "exampleURL": "https://massive.ucsd.edu/ProteoSAFe/dataset.jsp?task=a391b809e500451f9df73b6c0b248034"},
                {"p": "^MTBLS\\d+$", "name": "metabolights_dataset", "notes": "MetaboLights; URL still works without /descriptors", "urlp": "https://www.ebi.ac.uk/metabolights/", "exampleURL": "https://www.ebi.ac.uk/metabolights/MTBLS15/descriptors"},
                {"p":"^PASS\\d+$", "name": "peptide_atlas", "notes": "PeptideAtlas", "urlp": "http://www.peptideatlas.org/PASS/", "exampleURL": "http://www.peptideatlas.org/PASS/PASS00818"},
                {"p": "^PXD\\d+$", "notes": "ProteomeXchange", "urlp": "http://proteomecentral.proteomexchange.org/cgi/GetDataset?ID=", "exampleURL": "http://proteomecentral.proteomexchange.org/cgi/GetDataset?ID=PXD018687"},
                {"p": "^FR-FCM-[A-Z]{4,}$", "notes": "FlowRepository", "urlp": "http://flowrepository.org/id/", "exampleURL": "http://flowrepository.org/id/FR-FCM-ZYTU"},
                {"p": "^idr\\d+$",  "notes": "Image Data Resource; I am not sure if this pattern is helpful", "urlp": "https://idr.openmicroscopy.org/search/?query=Name:", "exampleURL": "https://idr.openmicroscopy.org/search/?query=Name:idr0081"},
                {"p": "^[A-Z]+[0-9]+(\\.\\d+)?$",  "notes": "European Nucleotide Archive (ENA)", "urlp": "https://www.ebi.ac.uk/ena/browser/view/", "exampleURL": "https://www.ebi.ac.uk/ena/browser/view/PRJEB402"},
                {"p": "^([A-N,R-Z][0-9]([A-Z][A-Z, 0-9][A-Z, 0-9][0-9]){1,2})|([O,P,Q][0-9][A-Z, 0-9][A-Z, 0-9][A-Z, 0-9][0-9])(\\.\\d+)?$",  "notes": "UniProt", "urlp": "https://www.uniprot.org/uniprot/", "exampleURL": "https://www.uniprot.org/uniprot/A0A165W4R0"},
                {"p": "^phs[0-9]{6}(.v\\d+.p\\d+)?$",  "notes": "dbGaP", "urlp": "https://www.ncbi.nlm.nih.gov/projects/gap/cgi-bin/study.cgi?study_id=", "exampleURL": "https://www.ncbi.nlm.nih.gov/projects/gap/cgi-bin/study.cgi?study_id=phs000768.v2.p1"},
                {"p": "^S-[A-Z]{4}[A-Z\\d\\-]+$", "notes": "BioStudies", "urlp": "https://www.ebi.ac.uk/biostudies/studies/", "exampleURL": "https://www.ebi.ac.uk/biostudies/studies/S-EPMC6266652"},
                {"p": "^RCV\\d+(\\.\\d+)?$", "notes": "ClinVar", "urlp": "https://www.ncbi.nlm.nih.gov/clinvar/", "exampleURL": "https://www.ncbi.nlm.nih.gov/clinvar/RCV000033555.3/"}
               ]
 },
 {"neType": "study_protocol",
  "patterns": [{"p": "^NCT\\d{8,}$", "name": "ClinicalTrials.gov", "notes": "clinicaltrials.gov", "urlp": "https://clinicaltrials.gov/ct2/show/", "exampleURL": "https://clinicaltrials.gov/ct2/show/NCT03567902"},
    {"p": "^\\d{4}\\-\\d{6}\\-\\d{2}$", "name": "EU Clinical Trials Register", "notes": "I put the regex pattern into the urlp where the ID would go, not sure if this is correct", "urlp": "https://www.clinicaltrialsregister.eu/ctr-search/trial/^\\d{4}\\-\\d{6}\\-\\d{2}$/results", "exampleURL": "https://www.clinicaltrialsregister.eu/ctr-search/trial/2008-005144-16/results"}
  ]
 },
{"neType": "laboratory_protocol",
 "patterns": [{"p": "pex\\-\\d+$", "notes": "Protocol Exchange; doi example: https://doi.org/10.21203/rs.3.pex-1157/v1", "urlp": "https://protocolexchange.researchsquare.com/article/", "exampleURL": "https://protocolexchange.researchsquare.com/article/pex-1157"},
  {"p": "protocolexchange\\.researchsquare",  "notes": "Protocol Exchange", "urlPattern": true},
  {"p": "j\\.xpro\\.\\d{4}\\.\\d{6}$", "notes": "STAR Protocols; example: https://doi.org/10.1016/j.xpro.2020.100115", "urlp": "https://doi.org/10.1016/", "exampleURL": "https://doi.org/10.1016/j.xpro.2020.100115"},
  {"p": "star\\-protocols\\.cell\\.com\\/protocols",  "notes": "STAR Protocols", "urlPattern": true},
  {"p": "10\\.3791\\/", "notes": "JOVE; doi", "exampleURL": "https://dx.doi.org/10.3791/61334", "doiPattern": true},
  {"p": "jove\\.com\\/\\w\\/",  "notes": "JOVE", "exampleURL": "https://www.jove.com/v/61334/demonstration-spin-multiplexed-direction-multiplexed-all-dielectric", "urlPattern": true},
  {"p": "\\/BioProtoc\\.", "notes": "Bio-protocol; doi", "exampleURL": "https://doi.org/10.21769/BioProtoc.3767", "doiPattern": true},
  {"p": "bio-protocol\\.org",  "notes": "Bio-protocol", "exampleURL": "https://bio-protocol.org/e3767", "urlPattern": true},
  {"p": "10\\.1016\\/j\\.mex", "notes": "MethodsX; doi", "exampleURL": "https://doi.org/10.1016/j.mex.2019.11.021", "doiPattern": true},
  {"p": "10\\.1038",  "notes": "Nature Protocols", "exampleURL": "https://doi.org/10.1038/s41596-020-0394-5", "doiPattern": true},
  {"p": "experiments\\.springernature\\.com\\/article",  "notes": "Springer Protocols", "exampleURL": "https://experiments.springernature.com/articles/10.1007/978-1-0716-0872-2_15", "urlPattern": true},
  {"p": "10\\.1007\\/978",  "notes": "Springer Protocols", "exampleURL": "https://doi.org/10.1007/978-1-4939-9199-0_14", "doiPattern": true},
  {"p": "future\\-science\\.com\\/doi\\/10\\.2144",  "notes": "BioTechniques", "exampleURL": "https://www.future-science.com/doi/10.2144/btn-2019-0147", "urlPattern": true},
  {"p": "doi\\.org\\/10\\.2144",  "notes": "BioTechniques", "exampleURL": "https://doi.org/10.2144/btn-2019-0147", "doiPattern": true},
  {"p": "crd\\.york\\.ac\\.uk\\/prospero\\/display",  "notes": "PROSPERO", "exampleURL": "https://www.crd.york.ac.uk/prospero/display_record.php?ID=CRD42020209248", "urlPattern": true}
  ]
}
]
