# Supplementary material for: Establishing Institutional Scores With the Rigor and Transparency Index: Large-scale Analysis of Scientific Reporting Quality
Source: J Med Internet Res. 2022 Jun 27;24(6):e37324. doi: 10.2196/37324 (PMC9274430; doi:10.2196/37324)
Supplement: Multimedia Appendix 4 [file jmir_v24i6e37324_app4.xlsx]

## Sheet: fig_2
	RTI	avg(sciscore_v1)
2020	4.13288
2019	4.12019	4.18455
2018	4.08429	4.1699
2017	4.06041	4.13702
2016	4.02345	4.11166
2015	3.99059	4.09802
2014	3.9289	4.01723
2013	3.89091	3.9726
2012	3.78949	3.83994
2011	3.7346	3.78898
2010	3.66104	3.6985
2009	3.58991	3.61938
2008	3.54132	3.56227
2007	3.5005	3.47701
2006	3.46732	3.47035
2005	3.31456	3.27856
2004	3.20051	3.11634
2003	3.06962	2.93767
2002	2.90433	2.74221
2001	2.61772	2.44043
2000	2.4028	2.15486
1999	2.39819	2.16356
1998	2.29876	2.11233
1997	2.28571	2.00098

## Sheet: fig_3
Year	Power Analysis	Blinding	Randomization	Replication Addressed	Paper Count	sum(blinding)	sum(randomization)	sum(power)	sum(rep_addressed)
2020	0.0812932	0.0916042	0.306289	0.272839	331393	30357	101502	26940	90417
2019	0.0803043	0.093615	0.31262	0.280446	270683	25340	84621	21737	75912
2018	0.0769432	0.0962348	0.314598	0.274548	233107	22433	73335	17936	63999
2017	0.0718854	0.0989018	0.310568	0.283246	212797	21046	66088	15297	60274
2016	0.0682769	0.0972983	0.308329	0.278201	186139	18111	57392	12709	51784
2015	0.0643097	0.0924731	0.306381	0.272549	161593	14943	49509	10392	44042
2014	0.0608065	0.0895838	0.301755	0.271527	142682	12782	43055	8676	38742
2013	0.0574254	0.0890457	0.296568	0.271397	118310	10535	35087	6794	32109
2012	0.053566	0.0854565	0.291559	0.270004	91532	7822	26687	4903	24714
2011	0.0564232	0.0835606	0.279937	0.261592	65629	5484	18372	3703	17168
2010	0.0543979	0.0805528	0.282322	0.265661	46454	3742	13115	2527	12341
2009	0.0526235	0.0827688	0.280761	0.26167	32476	2688	9118	1709	8498
2008	0.0521732	0.079635	0.278243	0.254824	23997	1911	6677	1252	6115
2007	0.0481958	0.0761643	0.285991	0.23973	16018	1220	4581	772	3840
2006	0.0502125	0.0802338	0.27825	0.222016	11292	906	3142	567	2507
2005	0.0418526	0.0782777	0.244723	0.232783	8291	649	2029	347	1930
2004	0.0382747	0.0740237	0.23334	0.215077	5147	381	1201	197	1107
2003	0.0311681	0.0707836	0.21439	0.206816	3433	243	736	107	710
2002	0.0284738	0.0626424	0.187927	0.203113	2634	165	495	75	535
2001	0.0230583	0.0521845	0.160194	0.192961	1648	86	264	38	318
2000	0.0131796	0.0395387	0.117792	0.214168	1214	48	143	16	260
1999	0.00904977	0.0371041	0.115837	0.223529	1105	41	128	10	247
1998	0.00912863	0.0307054	0.124481	0.221577	1205	37	150	11	267
1997	0.00876424	0.0341805	0.119194	0.236635	1141	39	136	10	270

## Sheet: fig_4
Year	Data Addressment	Code Addressment	Protocol Addressment	Paper Count	Papers containing protocol identifier	information_availability_addressed	data_availability_addressed	code_availability_addressed
2020	0.174145	0.0306614	0.002629	359833	946	69123	62663	11033
2019	0.172824	0.0279686	0.00236163	293865	694	55683	50787	8219
2018	0.177111	0.0265815	0.002076	253372	526	48938	44875	6735
2017	0.169733	0.0221698	0.00206483	230043	475	42292	39046	5100
2016	0.146295	0.0193459	0.00194404	201128	391	32218	29424	3891
2015	0.134241	0.0189634	0.00158315	174336	276	25903	23403	3306
2014	0.132331	0.0180837	0.00132415	154061	204	22600	20387	2786
2013	0.129851	0.0172017	0.00101324	128301	130	18372	16660	2207
2012	0.122	0.0169139	0.000765689	101869	78	13897	12428	1723
2011	0.125251	0.0192406	0.000576145	74634	43	10566	9348	1436
2010	0.122577	0.0235085	0.000407234	54023	22	7733	6622	1270
2009	0.123073	0.0252987	0.000153171	39172	6	5668	4821	991
2008	0.115858	0.0337692	0.000240228	29139	7	4249	3376	984
2007	0.116783	0.045475	0.000112562	17768	2	2830	2075	808
2006	0.111803	0.0473421	8.19068e-05	12209	1	1887	1365	578
2005	0.104074	0.0490478	0.000110717	9032	1	1351	940	443
2004	0.092472	0.048679	0	5526	0	764	511	269
2003	0.0928708	0.0352363	0	3661	0	460	340	129
2002	0.0815314	0.0180787	0	2821	0	275	230	51
2001	0.0959286	0.0133854	0	1793	0	195	172	24
2000	0.0668716	0.0146042	0	1301	0	106	87	19
1999	0.0583691	0.00171674	0	1165	0	70	68	2
1998	0.0586836	0.00158604	0	1261	0	76	74	2
1997	0.0467056	0	0	1199	0	56	56	0

## Sheet: fig_5
Year	Authentication	Contamination	Sex	Papers with cell lines	Contaminated Cell Line Used	sum(sciscore_reports.cell_line_auth)	sum(sciscore_reports.mycoplasma_contamination)	sex_detected	sum(cell_line_detected)
2020	0.0773314	0.0802141	0.128764	21854	28	1690	1753	2814	45257
2019	0.0759088	0.0751081	0.124059	18733	14	1422	1407	2324	38874
2018	0.0725714	0.0705186	0.120328	16563	9	1202	1168	1993	34533
2017	0.0738351	0.0646522	0.118322	16117	9	1190	1042	1907	33637
2016	0.0690259	0.0492642	0.114716	14270	2	985	703	1637	29556
2015	0.0578201	0.0269881	0.104909	12487	0	722	337	1310	25757
2014	0.0472366	0.0153713	0.1	11580	0	547	178	1158	23581
2013	0.041347	0.0172362	0.0992328	10037	0	415	173	996	20336
2012	0.0423216	0.0133011	0.108464	8270	0	350	110	897	16740
2011	0.0420392	0.012549	0.106196	6375	0	268	80	677	12704
2010	0.0372942	0.0111089	0.113073	5041	0	188	56	570	10452
2009	0.0402559	0.0101306	0.1253	3751	0	151	38	470	7543
2008	0.0326323	0.0105149	0.126904	2758	0	90	29	350	5474
2007	0.0401808	0.013561	0.110497	1991	0	80	27	220	3875
2006	0.0390789	0.0111654	0.122819	1433	0	56	16	176	2912
2005	0.0257649	0.0136876	0.113527	1242	0	32	17	141	2431
2004	0.0314607	0.0146067	0.149438	890	0	28	13	133	1628
2003	0.0271817	0.0228898	0.127325	699	0	19	16	89	1308
2002	0.0319328	0.0151261	0.136134	595	0	19	9	81	1078
2001	0.0383693	0.00719424	0.115108	417	0	16	3	48	818
2000	0.0677966	0.00968523	0.106538	413	0	28	4	44	822
1999	0.0352113	0.0117371	0.13615	426	0	15	5	58	784
1998	0.0334728	0.0146444	0.108787	478	0	16	7	52	900
1997	0.0553191	0.0148936	0.144681	470	0	26	7	68	872

## Sheet: fig_6
pub_year	Paper Count	Sex %	Age %	Weight %	Age or Weight %	sum(sciscore_reports.sex)	age_not_detected_not_expected	age_not_detected_expected	age_detected	weight_not_detected_not_expected	weight_not_detected_expected	weight_detected	age_or_weight_present
2020	44780	0.654109	0.535954	0.139393	0.600335	29291	2883	17897	24000	20641	17897	6242	26883
2019	38304	0.649854	0.530676	0.148496	0.603671	24892	2796	15181	20327	17435	15181	5688	23123
2018	34415	0.648002	0.517943	0.141159	0.590062	22301	2482	14108	17825	15449	14108	4858	20307
2017	33859	0.64615	0.523199	0.143477	0.598364	21878	2545	13599	17715	15402	13599	4858	20260
2016	28999	0.63178	0.520087	0.136556	0.595641	18321	2191	11726	15082	13313	11726	3960	17273
2015	25097	0.618162	0.507431	0.135873	0.583297	15514	1904	10458	12735	11229	10458	3410	14639
2014	22360	0.62178	0.488819	0.15	0.578801	13903	2012	9418	10930	9588	9418	3354	12942
2013	19481	0.595041	0.492788	0.157897	0.588625	11592	1867	8014	9600	8391	8014	3076	11467
2012	15469	0.587885	0.481932	0.164264	0.583425	9094	1570	6444	7455	6484	6444	2541	9025
2011	10799	0.56746	0.476155	0.151496	0.574683	6128	1064	4593	5142	4570	4593	1636	6206
2010	7738	0.543164	0.462006	0.1397	0.554019	4203	712	3451	3575	3206	3451	1081	4287
2009	5372	0.531273	0.449367	0.103872	0.516381	2854	360	2598	2414	2216	2598	558	2774
2008	3775	0.52106	0.441589	0.10543	0.508344	1967	252	1856	1667	1521	1856	398	1919
2007	2468	0.489465	0.412885	0.0858995	0.469611	1208	140	1309	1019	947	1309	212	1159
2006	1510	0.490066	0.388079	0.106623	0.460927	740	110	814	586	535	814	161	696
2005	1214	0.502471	0.402801	0.103789	0.477759	610	91	634	489	454	634	126	580
2004	821	0.45676	0.405603	0.10475	0.47503	375	57	431	333	304	431	86	390
2003	656	0.411585	0.36128	0.0655488	0.396341	270	23	396	237	217	396	43	260
2002	525	0.413333	0.367619	0.087619	0.432381	217	34	298	193	181	298	46	227
2001	436	0.428899	0.360092	0.0481651	0.392202	187	14	265	157	150	265	21	171
2000	399	0.35589	0.385965	0.037594	0.418546	142	13	232	154	152	232	15	167
1999	381	0.383202	0.349081	0.023622	0.370079	146	8	240	133	132	240	9	141
1998	448	0.401786	0.337054	0.0334821	0.354911	180	8	289	151	144	289	15	159
1997	356	0.401685	0.308989	0.0308989	0.337079	143	10	236	110	109	236	11	120

## Sheet: fig_7
This data is representative of figure 6 disregarding outliers, but we generated figure 7 with a python script using matplotlib and seaborn. That script is available in our supplementary files.
name	Min. RTI	Q1 RTI	Q3 RTI	Max. RTI	Median RTI	country	pub_year	pmid_count	RTI	Average RTI across all papers (2020)
Capital Medical University	1	4	6	8	5	China	2020	10125	4.75101	4.22635
Yonsei University	1	4	6	8	5	South Korea	2020	7615	4.57636	4.22635
University of Copenhagen	1	3	6	8	5	Denmark	2020	6366	4.52922	4.22635		Country Counts
King's College London	1	3	6	8	5	United Kingdom	2020	6320	4.50633	4.22635		China	8
Sichuan University	1	4	5	8	5	China	2020	8551	4.50333	4.22635		South Korea	2
Chinese Academy of Medical Sciences & Peking Union Medical College	1	4	5	8	5	China	2020	11773	4.48594	4.22635		Denmark	1
NO.3 People's Hospital Affiliated to Shanghai Jiao Tong University School of Medicine	1	4	5	8	4	China	2020	7850	4.4772	4.22635		United Kingdom	2
Sun Yat-sen University	1	4	5	8	4	China	2020	9700	4.47124	4.22635		Netherlands	1
University of Amsterdam	1	3	6	8	5	Netherlands	2020	5311	4.46281	4.22635		Sweden	1
Karolinska Institute	1	3	6	8	4	Sweden	2020	8106	4.45201	4.22635		Austria	1
Medical University of Vienna	1	3	5	8	5	Austria	2020	6628	4.45157	4.22635		Australia	2
University of Sydney	1	3	6	8	5	Australia	2020	5363	4.42831	4.22635		United States	5
University of California, San Francisco	1	3	6	8	4	United States	2020	8962	4.42245	4.22635		Japan	1
Hamamatsu University School of Medicine	1	3	6	8	5	Japan	2020	9796	4.41445	4.22635		Brazil	1
Icahn School of Medicine at Mount Sinai	1	4	6	7	4	United States	2020	5538	4.39599	4.22635
University of Washington School of Medicine	1	4	5	8	4	United States	2020	5020	4.39462	4.22635
Southern Medical University	1	3	5	8	4	China	2020	6509	4.39438	4.22635
Universidade de São Paulo	1	3	5	8	4	Brazil	2020	7981	4.38767	4.22635
Key Laboratory of Guangdong Province	1	3	5	8	4	China	2020	4988	4.38051	4.22635
Stanford University School of Medicine	1	3	5	8	4	United States	2020	5299	4.37856	4.22635
Seoul National University	1	3	6	8	5	South Korea	2020	8941	4.37602	4.22635
University of Cambridge	1	3	6	8	4	United Kingdom	2020	7876	4.3663	4.22635
University of Pennsylvania	1	3	6	9	5	United States	2020	5209	4.36514	4.22635
University of Melbourne	1	3	6	8	4	Australia	2020	6307	4.36325	4.22635
Central South University	1	4	5	8	4	China	2020	9911	4.35102	4.22635

## Sheet: table_4
Matched_universities	name_funding	name_sciscore	year	highestdegreedelivered	totalacademicstafffte	ranked(totalacademicstafffte)	totalcurrentrevenuesppp	ranked(revenue)	legalstatus	country	pmid_count	avg(sciscore)	ranked(avg_sciscore)	avg(b,r,p)	ranked(avg(b,r,p))	avg(blinding)	avg(randomization)	avg(power)	SciScore Comparison	Pearson	totalacademicstaff	totalcurrentrevenuesppp	avg(sciscore)
The University of Texas MD Anderson Cancer Center	The University of Texas MD Anderson Cancer Center	The University of Texas MD Anderson Cancer Center	2013	ISCED7	1840	97	3.24101e+06	110	Public	United States	228	3.57895	84	0.147661	90	0.118421	0.114035	0.210526		totalacademicstaff	1
Park University	Park University	Park University	2013	ISCED7	497	110	6.04239e+07	109	Private for profit	United States	143	3.68531	68	0.139083	96	0.109557	0.027972	0.27972		totalcurrentrevenuesppp	0.550432	1
University of Rostock	University of Rostock	University of Rostock	2013	ISCED8	2031	91	1.69657e+08	108	Public	Germany	113	4.52212	1	0.156342	84	0.123894	0.123894	0.221239		RTI	-0.09047	-0.177225	1
University College Cork	University College Cork	University College Cork	2013	ISCED8	1185.54	108	2.43434e+08	107	Public	Ireland	104	4.31731	8	0.267094	5	0.205128	0.153846	0.442308
University of Aberdeen	The University of Aberdeen	University of Aberdeen	2013	ISCED8	1400	106	2.48178e+08	106	Public	United Kingdom	113	4.45133	2	0.27237	4	0.233038	0.115044	0.469027		Partial r(revenue, rti)	-0.153259
University of Dundee	The University of Dundee	University of Dundee	2013	ISCED8	1465	104	2.56805e+08	105	Public	United Kingdom	150	3.1	108	0.0851852	106	0.0888889	0.04	0.126667
Swedish University of Agricultural Sciences	Swedish University of Agricultural Sciences	Swedish University of Agricultural Sciences	2013	ISCED8	1363.4	107	2.6427e+08	104	Public	Sweden	107	3.8972	38	0.165109	76	0.130841	0.0280374	0.336449		Spearman (Ranked)	totalacademicstaff	totalcurrentrevenuesppp	avg(sciscore)
University of Southern Denmark	University of Southern Denmark	University of Southern Denmark	2013	ISCED8	1989	92	2.75922e+08	103	Public	Denmark	128	3.99219	27	0.190104	52	0.171875	0.0859375	0.3125		totalacademicstaff	1
University of Porto	University of Porto	University of Porto	2013	ISCED8	1875	96	2.90626e+08	102	Public	Portugal	194	3.66495	71	0.0761741	108	0.0635739	0.0206186	0.14433		totalcurrentrevenuesppp	0.620834	1
Linköping University	Linköping University	Linköping University	2013	ISCED8	1528.14	103	2.92394e+08	101	Public	Sweden	146	4.34932	6	0.186454	55	0.175799	0.0890411	0.294521		RTI	-0.120904	-0.164837	1
University of Bergen	University of Bergen	University of Bergen	2013	ISCED8	2079.5	88	3.05333e+08	100	Public	Norway	183	4.40984	4	0.210079	36	0.182149	0.103825	0.344262
University of Rome Tor Vergata	University of Rome Tor Vergata	University of Rome Tor Vergata	2013	ISCED8	1783	100	3.06865e+08	99	Public	Italy	108	3.73148	63	0.252058	11	0.209877	0.194444	0.351852		Partial r(revenue, rti)	-0.115364
University of Freiburg	University of Freiburg	University of Freiburg	2013	ISCED8	4394	22	3.15875e+08	98	Public	Germany	222	3.28378	105	0.261261	7	0.202703	0.0675676	0.513514
Heidelberg University	Heidelberg University	Heidelberg University	2013	ISCED8	5252	10.5	3.388e+08	96.5	Public	Germany	268	3.66045	72.5	0.163765	78.5	0.133085	0.0634328	0.294776	Avg(b,r,p) Comparison	Pearson	totalacademicstaff	totalcurrentrevenuesppp	avg(sciscore)
Heidelberg University	Heidelberg University	Heidelberg University	2013	ISCED8	5252	10.5	3.388e+08	96.5	Public	Germany	268	3.66045	72.5	0.163765	78.5	0.133085	0.0634328	0.294776		totalacademicstaff	1
Umeå University	Umeå university	Umeå University	2013	ISCED8	1913.2	95	3.39113e+08	95	Public	Sweden	207	4.05314	24	0.185722	57	0.1562	0.0821256	0.318841		totalcurrentrevenuesppp	0.550432	1
University of Nebraska Medical Center	University of Nebraska Medical Center	University of Nebraska Medical Center	2013	ISCED8	1030	109	3.43585e+08	94	Public	United States	125	3.176	106	0.0524444	110	0.0453333	0.016	0.096		avg(b,r,p)	0.121511	0.0349726	1
University of Lausanne	University of Lausanne	University of Lausanne	2013	ISCED8	2157.65	85	3.49809e+08	93	Public	Switzerland	113	4.0885	20	0.220256	28	0.19174	0.115044	0.353982
University of Bari Aldo Moro	University of Bari Aldo Moro	University of Bari Aldo Moro	2013	ISCED8	1838	98	3.53943e+08	92	Public	Italy	114	3.09649	109	0.116959	102	0.0964912	0.0350877	0.219298		Partial r(revenue, avg(b,r,p))	-0.0385075
Queen Mary University of London	Queen Mary University of London	Queen Mary University of London	2013	ISCED8	1760	101	3.6886e+08	91	Public	United Kingdom	128	4.1875	12	0.332465	1	0.270833	0.1875	0.539062
University of Cologne	University of Cologne	University of Cologne	2013	ISCED8	4194	26	3.72252e+08	90	Public	Germany	125	3.632	77	0.0986667	104	0.08	0.032	0.184		Spearman (Ranked)	totalacademicstaff	totalcurrentrevenuesppp	avg(sciscore)
University of Pisa	University of Pisa	University of Pisa	2013	ISCED8	2631	63	3.76655e+08	89	Public	Italy	104	3.80769	49	0.196581	47	0.176282	0.134615	0.278846		totalacademicstaff	1
Stockholm University	Stockholm University	Stockholm University	2013	ISCED8	2273.34	82	3.87107e+08	88	Public	Sweden	141	3.36879	103	0.260835	8	0.21513	0.070922	0.496454		totalcurrentrevenuesppp	0.620834	1
University of Bonn	University of Bonn	University of Bonn	2013	ISCED8	3955	32	4.08117e+08	87	Public	Germany	210	3.69524	66	0.248148	12	0.201587	0.047619	0.495238		avg(b,r,p)	0.110616	0.00329105	1
University of Florence	University of Florence	University of Florence	2013	ISCED8	2278	81	4.15205e+08	86	Public	Italy	128	4.03125	25	0.130208	99	0.109375	0.0703125	0.210938
University of Bern	University of Bern	University of Bern	2013	ISCED8	2308.58	79	4.24595e+08	85	Public	Switzerland	206	3.82039	46	0.18932	53	0.150485	0.0242718	0.393204		Partial r(revenue, avg(b,r,p))	-0.0839177
Norwegian University of Science and Technology	The Norwegian University of Science and Technology	Norwegian University of Science and Technology	2013	ISCED8	2965.9	51	4.59151e+08	84	Public	Norway	126	4.43651	3	0.171958	72	0.142857	0.0793651	0.293651
University of Geneva	University of Geneva	University of Geneva	2013	ISCED8	2982.29	50	4.64784e+08	83	Public	Switzerland	129	3.44186	99	0.218777	30	0.175711	0.0155039	0.465116
Technical University of Denmark	Technical University of Denmark	Technical University of Denmark	2013	ISCED8	3411	46	4.70461e+08	82	Public	Denmark	111	3.91892	35	0.154154	85	0.12012	0.018018	0.324324
University of Gothenburg	University of Gothenburg	University of Gothenburg	2013	ISCED8	2543.89	70	479137607	81	Public	Sweden	284	4.2993	9	0.207355	38	0.174883	0.193662	0.253521
University of Liverpool	The University of Liverpool	University of Liverpool	2013	ISCED8	2235	83	4.80728e+08	80	Public	United Kingdom	200	3.49	92	0.191667	50	0.155	0.095	0.325
Cardiff University	Cardiff University	Cardiff University	2013	ISCED8	2515	74	4.81449e+08	79	Public	United Kingdom	134	3.50746	91	0.23466	17	0.181592	0.156716	0.365672
Icahn School of Medicine at Mount Sinai	Icahn School of Medicine at Mount Sinai	Icahn School of Medicine at Mount Sinai	2013	ISCED8	2111	87	4.89849e+08	78	Private for profit	United States	173	4.12139	17	0.233141	20	0.184971	0.231214	0.283237
University of Warwick	The University of Warwick	University of Warwick	2013	ISCED8	1955	94	5.07595e+08	77	Public	United Kingdom	128	3.875	40	0.302083	2	0.257812	0.164062	0.484375
University of Southampton	The University of Southampton	University of Southampton	2013	ISCED8	2625	64.5	5.1162e+08	76	Public	United Kingdom	106	3.76415	58	0.174004	70	0.144654	0.0566038	0.320755
University of Bristol	The University of Bristol	University of Bristol	2013	ISCED8	2530	72	5.12929e+08	75	Public	United Kingdom	255	3.67451	70	0.236601	16	0.196078	0.121569	0.392157
Uppsala University	Uppsala University	Uppsala University	2013	ISCED8	2931.65	53	5.17222e+08	74	Public	Sweden	292	4.17808	14	0.207002	39	0.172374	0.0821918	0.366438
Ghent University	Ghent University	Ghent University	2013	ISCED8	5364.82	9	5.18776e+08	73	Public	Belgium	207	3.56522	86	0.164251	77	0.140097	0.0483092	0.304348
Oregon State University	Oregon State University	Oregon State University	2013	ISCED8	2050	90	5.29734e+08	72	Public	United States	118	4.11017	18	0.0753296	109	0.0564972	0.00847458	0.161017
Oregon Health & Science University	Oregon Health & Science University	Oregon Health & Science University	2013	ISCED8	1611	102	5.32081e+08	71	Public	United States	185	4.15676	16	0.142342	94	0.113514	0.135135	0.178378
University of Glasgow	The University of Glasgow	University of Glasgow	2013	ISCED8	2520	73	5.40197e+08	70	Public	United Kingdom	258	3.5155	88	0.230405	22	0.19509	0.104651	0.391473
University of Helsinki	University of Helsinki	University of Helsinki	2013	ISCED8	4186.28	28	5.41858e+08	69	Public	Finland	255	4.34118	7	0.237037	15	0.197386	0.0941176	0.419608
University of Amsterdam	University of Amsterdam	University of Amsterdam	2013	ISCED8	2530.13	71	5.49917e+08	68	Public	Netherlands	326	4.26994	10	0.283913	3	0.241309	0.144172	0.466258
University of Sheffield	The University of Sheffield	University of Sheffield	2013	ISCED8	2720	59	5.50722e+08	67	Public	United Kingdom	185	3.76757	57	0.241441	13	0.205405	0.140541	0.378378
University of Oslo	University of Oslo	University of Oslo	2013	ISCED8	3393.83	47	5.53348e+08	66	Public	Norway	254	4.09055	19	0.162292	81	0.128609	0.0511811	0.307087
University of Birmingham	The University of Birmingham	University of Birmingham	2013	ISCED8	2625	64.5	5.57955e+08	65	Public	United Kingdom	256	3.51172	89	0.266927	6	0.21875	0.140625	0.441406
University of Naples Federico II	University of Naples Federico II	University of Naples Federico II	2013	ISCED8	2589	66.5	564810407	64	Public	Italy	154	3.44805	97	0.0873016	105	0.0735931	0.0584416	0.12987
Virginia Commonwealth University	Virginia Commonwealth University	Virginia Commonwealth University	2013	ISCED8	2690	61	5.72834e+08	63	Public	United States	111	3.44144	100	0.152152	88	0.123123	0.0810811	0.252252
Wayne State University	Wayne State University	Wayne State University	2013	ISCED8	2936	52	5.77647e+08	62	Public	United States	140	3.8	51.5	0.130952	98	0.1	0.05	0.242857
University of Groningen	University of Groningen	University of Groningen	2013	ISCED8	2130.14	86	5.87558e+08	61	Public	Netherlands	160	3.8625	41	0.227778	24	0.202083	0.09375	0.3875
University of Nottingham	University of Nottingham	University of Nottingham	2013	ISCED8	3110	49	6.0413e+08	60	Public	United Kingdom	206	3.93204	32	0.178533	63	0.152104	0.0970874	0.286408
Stony Brook University	Stony Brook University	Stony Brook University	2013	ISCED8	1960	93	6.10105e+08	59	Public	United States	123	3.08943	110	0.174345	69	0.132791	0.0406504	0.349593
Aarhus University	Aarhus University	Aarhus University	2013	ISCED8	5133	13	6.14905e+08	58	Public	Denmark	222	3.7973	53	0.226727	25	0.184685	0.117117	0.378378
Lund University	Lund University	Lund University	2013	ISCED8	2897.16	55	6.17755e+08	57	Public	Sweden	367	4.08447	22	0.20436	41	0.163488	0.125341	0.324251
University of Leeds	The University of Leeds	University of Leeds	2013	ISCED8	2855	56	6.20646e+08	56	Public	United Kingdom	177	3.45763	96	0.15317	86	0.131827	0.0677966	0.259887
King's College London	King's College London	King's College London	2013	ISCED8	3460	44	6.37734e+08	55	Public	United Kingdom	261	4.3908	5	0.254576	10	0.208174	0.145594	0.409962
University of South Florida	University of South Florida-Main Campus	University of South Florida	2013	ISCED8	2053	89	6.55837e+08	54	Public	United States	120	3.90833	37	0.173148	71	0.136111	0.15	0.233333
Case Western Reserve University	Case Western Reserve University	Case Western Reserve University	2013	ISCED8	1464	105	6.63215e+08	53	Private for profit	United States	146	3.75342	61	0.147641	91	0.134703	0.0890411	0.219178
University of Bologna	University of Bologna	University of Bologna	2013	ISCED8	3898	35	6.70108e+08	52	Public	Italy	192	3.48958	93	0.185764	56	0.145833	0.0885417	0.322917
University of Cincinnati	University of Cincinnati-Main Campus	University of Cincinnati	2013	ISCED8	2547	69	7.12734e+08	51	Public	United States	168	3.9881	28	0.152778	87	0.136905	0.0595238	0.261905
Utrecht University	Utrecht University	Utrecht University	2013	ISCED8	2693.95	60	723130366	50	Public	Netherlands	169	3.67456	69	0.180802	61	0.145957	0.0591716	0.337278
KU Leuven	KU Leuven	KU Leuven	2013	ISCED8	6979.83	1	7.45301e+08	49	Public	Belgium	185	4.08649	21	0.226426	26	0.181982	0.162162	0.335135
University of Zurich	University of Zurich	University of Zurich	2013	ISCED8	3915.72	34	754215939	48	Public	Switzerland	260	3.97308	30	0.20812	37	0.174359	0.103846	0.346154
University of Alabama at Birmingham	University of Alabama at Birmingham	University of Alabama at Birmingham	2013	ISCED8	2306	80	7.70082e+08	47	Public	United States	203	4.16256	15	0.163109	80	0.129721	0.0640394	0.295567
University of Georgia	University of Georgia	University of Georgia	2013	ISCED8	2687	62	8.10536e+08	46	Public	United States	183	3.63388	76	0.104432	103	0.0837887	0.0273224	0.202186
University of Edinburgh	The University of Edinburgh	University of Edinburgh	2013	ISCED8	3650	39	8.24682e+08	45	Public	United Kingdom	381	4.00787	26	0.205016	40	0.181977	0.104987	0.328084
University of Copenhagen	University of Copenhagen	University of Copenhagen	2013	ISCED8	5946	6	8.27961e+08	44	Public	Denmark	421	3.91449	36	0.192399	49	0.159145	0.0831354	0.334917
Sapienza University of Rome	Sapienza University of Rome	Sapienza University of Rome	2013	ISCED8	4190	27	8.48709e+08	43	Public	Italy	284	3.61268	82	0.127152	100	0.0997653	0.056338	0.225352
University of Iowa	University of Iowa	University of Iowa	2013	ISCED8	2589	66.5	9.16682e+08	42	Public	United States	229	3.51965	87	0.138768	97	0.13246	0.0960699	0.187773
Baylor College of Medicine	Baylor College of Medicine	Baylor College of Medicine	2013	ISCED8	2222	84	9.21706e+08	41	Private for profit	United States	328	3.79268	54	0.210366	35	0.17378	0.143293	0.314024
University of Manchester	The University of Manchester	University of Manchester	2013	ISCED8	4375	23	9.36427e+08	40	Public	United Kingdom	373	3.50938	90	0.183199	59	0.152815	0.0616622	0.335121
University of Utah	University of Utah	University of Utah	2013	ISCED8	4629	20	976694859	39	Public	United States	168	4.26786	11	0.25463	9	0.198413	0.208333	0.357143
University of California, Irvine	University of California-Irvine	University of California, Irvine	2013	ISCED8	2460	75	9.8164e+08	38	Public	United States	200	3.73	64	0.228889	23	0.176667	0.115	0.395
The University of Texas Southwestern Medical Center	University of Texas Southwestern Medical Center	The University of Texas Southwestern Medical Center	2013	ISCED8	1832	99	9.85376e+08	37	Public	United States	164	3.7378	62	0.176829	66	0.146341	0.176829	0.207317
Vanderbilt University	Vanderbilt University	Vanderbilt University	2013	ISCED8	3954	33	1009993724	36	Private for profit	United States	129	4.17829	13	0.212748	31	0.173127	0.0620155	0.403101
University of Kentucky	University of Kentucky	University of Kentucky	2013	ISCED8	2371	77	1042742533	35	Public	United States	154	3.85714	42	0.0786436	107	0.0670996	0.0454545	0.123377
University of Arizona	University of Arizona	University of Arizona	2013	ISCED8	2903	54	1157769856	34	Public	United States	172	3.57558	85	0.231266	21	0.187984	0.151163	0.354651
University College London	University College London	University College London	2013	ISCED8	5715	7	1162002698	33	Public	United Kingdom	742	3.93801	31	0.233753	19	0.198562	0.106469	0.396226
University of Virginia	University of Virginia-Main Campus	University of Virginia	2013	ISCED8	2326	78	1215070413	32	Public	United States	113	3.62832	78	0.176991	65	0.141593	0.0530973	0.336283
Boston University	Boston University	Boston University	2013	ISCED8	3623	40	1228973415	31	Private for profit	United States	114	3.47368	95	0.170565	73	0.143275	0.0526316	0.315789
University of Oxford	The University of Oxford	University of Oxford	2013	ISCED8	6120	5	1240694160	30	Public	United Kingdom	645	3.75814	59	0.202412	44	0.165375	0.075969	0.365891
University of California, San Francisco	University of California-San Francisco	University of California, San Francisco	2013	ISCED8	3518	42	1354414087	29	Public	United States	499	3.80762	50	0.179025	62	0.144289	0.1002	0.292585
Michigan State University	Michigan State University	Michigan State University	2013	ISCED8	3734	37	1364106145	28	Public	United States	197	3.77157	55	0.169205	74	0.137056	0.035533	0.335025
University of Illinois at Chicago	University of Illinois at Chicago	University of Illinois at Chicago	2013	ISCED8	2393	76	1404330648	27	Public	United States	224	3.30804	104	0.144841	92	0.113095	0.111607	0.209821
University of California, Davis	University of California-Davis	University of California, Davis	2013	ISCED8	3757	36	1465692483	26	Public	United States	429	3.75524	60	0.182336	60	0.146076	0.11655	0.284382
Emory University	Emory University	Emory University	2013	ISCED8	4025	31	1476140607	25	Private for profit	United States	150	3.8	51.5	0.143704	93	0.117778	0.0466667	0.266667
University of Chicago	University of Chicago	University of Chicago	2013	ISCED8	3475	43	1478999370	24	Private for profit	United States	241	3.42324	101	0.194099	48	0.167358	0.033195	0.381743
University of California, Berkeley	University of California-Berkeley	University of California, Berkeley	2013	ISCED8	3419	45	1485277273	23	Public	United States	255	3.92549	34	0.178214	64	0.146405	0.0666667	0.321569
University of Pittsburgh	University of Pittsburgh-Pittsburgh Campus	University of Pittsburgh	2013	ISCED8	5120	14	1485711227	22	Public	United States	227	3.81057	48	0.160548	82	0.133627	0.110132	0.237885
Cornell University	Cornell University	Cornell University	2013	ISCED8	2841	58	1490986971	21	Private for profit	United States	216	3.65741	74	0.166667	75	0.134259	0.0601852	0.305556
University of North Carolina at Chapel Hill	University of North Carolina at Chapel Hill	University of North Carolina at Chapel Hill	2013	ISCED8	3527	41	1561180820	20	Public	United States	196	3.85204	44	0.175737	67	0.139456	0.0663265	0.321429
The University of Texas at Austin	The University of Texas at Austin	The University of Texas at Austin	2013	ISCED8	2846	57	1578061616	19	Public	United States	105	3.6	83	0.21164	34	0.177778	0.180952	0.27619
University of Cambridge	The University of Cambridge	University of Cambridge	2013	ISCED8	5070	15	1589376737	18	Public	United Kingdom	617	3.62075	80	0.188547	54	0.158833	0.0518639	0.354943
University of Florida	University of Florida	University of Florida	2013	ISCED8	4530	21	1619715420	17	Public	United States	357	3.70028	65	0.140678	95	0.122316	0.0420168	0.257703
University of California, San Diego	University of California-San Diego	University of California, San Diego	2013	ISCED8	3664	38	1675607758	16	Public	United States	477	3.68763	67	0.211973	32	0.178896	0.129979	0.327044
University of Illinois at Urbana-Champaign	University of Illinois at Urbana-Champaign	University of Illinois at Urbana-Champaign	2013	ISCED8	2581	68	1686964346	15	Public	United States	240	3.9875	29	0.203241	42	0.159722	0.0166667	0.433333
University of Wisconsin–Madison	University of Wisconsin-Madison	University of Wisconsin–Madison	2013	ISCED8	4754	17	1782381534	14	Public	United States	387	3.4832	94	0.159633	83	0.124892	0.0335917	0.320413
The Ohio State University	Ohio State University-Main Campus	The Ohio State University	2013	ISCED8	4109	30	1829396948	13	Public	United States	272	3.83456	45	0.218954	29	0.171569	0.117647	0.367647
Northwestern University	Northwestern University	Northwestern University	2013	ISCED8	3159	48	2102964619	12	Private for profit	United States	141	3.61702	81	0.148936	89	0.120567	0.070922	0.255319
University of Washington	University of Washington-Seattle Campus	University of Washington	2013	ISCED8	6611	2	2319546506	11	Public	United States	443	3.87585	39	0.234011	18	0.191874	0.137698	0.37246
Duke University	Duke University	Duke University	2013	ISCED8	5035	16	2358218571	10	Private for profit	United States	187	4.06417	23	0.197267	46	0.163993	0.0748663	0.352941
University of Michigan–Ann Arbor	University of Michigan-Ann Arbor	University of Michigan–Ann Arbor	2013	ISCED8	6458	3	2523309569	9	Public	United States	335	3.44478	98	0.184743	58	0.148259	0.0686567	0.337313
Johns Hopkins University	Johns Hopkins University	Johns Hopkins University	2013	ISCED8	4324	25	2528796735	8	Private for profit	United States	251	3.85259	43	0.202745	43	0.166003	0.135458	0.306773
University of California, Los Angeles	University of California-Los Angeles	University of California, Los Angeles	2013	ISCED8	4637	19	2575751672	7	Public	United States	544	3.81801	47	0.200572	45	0.164216	0.126838	0.310662
University of Pennsylvania	University of Pennsylvania	University of Pennsylvania	2013	ISCED8	5188	12	2751219206	6	Private for profit	United States	285	3.64561	75	0.191423	51	0.160234	0.136842	0.277193
Massachusetts Institute of Technology	Massachusetts Institute of Technology	Massachusetts Institute of Technology	2013	ISCED8	5619	8	2823446103	5	Private for profit	United States	229	3.17467	107	0.118874	101	0.0946143	0.0349345	0.227074
Columbia University	Columbia University in the City of New York	Columbia University	2013	ISCED8	6212	4	3190330485	4	Private for profit	United States	232	3.77155	56	0.240421	14	0.195402	0.133621	0.392241
Yale University	Yale University	Yale University	2013	ISCED8	4741	18	3365769974	3	Private for profit	United States	134	3.41791	102	0.221393	27	0.171642	0.0522388	0.440299
Stanford University	Stanford University	Stanford University	2013	ISCED8	4325	24	3651414781	2	Private for profit	United States	245	3.92653	33	0.17551	68	0.138776	0.044898	0.342857
Harvard University	Harvard University	Harvard University	2013	ISCED8	4184	29	4937365127	1	Private for profit	United States	158	3.62658	79	0.211674	33	0.166667	0.0886076	0.379747

## Sheet: fig_8
File too large to import, available here: https://drive.google.com/file/d/1Kcfsjhq4XWYeVjnhdQx0mG59Tvy-TdoV/view?usp=sharing

## Sheet: fig_8_department_scores
Cluster number	cluster topic (for presentation purposes)	RTI Score	Department name as it appears in affiliation string
1	epidemiology	4.6	Imperial College London - Department of Epidemiology and Biostatistics
1	epidemiology	4.6	University College London - Department of Epidemiology and Public Health
1	epidemiology	4.53	University of Oxford - Nuffield Department of Population Health
1	epidemiology	4.51	University of Cambridge - Department of Public Health and Primary Care
1	epidemiology	4.5	University of Bristol - School of Social and Community Medicine
1	epidemiology	4.44	University of Bristol - Bristol Medical School
1	epidemiology	4.42	University College London - Division of Psychiatry
1	epidemiology	4.33	University of York - Department of Health Sciences
1	epidemiology	4.25	University of East Anglia - Norwich Medical School
1	epidemiology	4.15	University of Glasgow - Institute of Health and Wellbeing
1	epidemiology	4.15	University of Birmingham - Institute of Applied Health Research
1	epidemiology	4.12	University of Oxford - Nuffield Department of Primary Care Health Sciences
1	epidemiology	4.06	Imperial College London - Department of Primary Care and Public Health
1	epidemiology	4.05	University of Warwick - Warwick Medical School
1	epidemiology	3.87	London School of Hygiene & Tropical Medicine - Department of Global Health and Development
1	epidemiology	3.8	University of Sheffield - School of Health and Related Research
2	environmental science	4.16	Aberystwyth University - Institute of Biological, Environmental and Rural Sciences
2	environmental science	4.16	University of Edinburgh - Institute of Evolutionary Biology
2	environmental science	4.13	University of Glasgow - Institute of Biodiversity
2	environmental science	4.11	University of Sheffield - Department of Animal and Plant Sciences
2	environmental science	3.73	University of Bristol - School of Biological Sciences
2	environmental science	3.71	University of Cambridge - Department of Zoology
2	environmental science	3.59	University of Sussex - School of Life Sciences
2	environmental science	3.58	University of Oxford - Department of Zoology
2	environmental science	3.57	Queen Mary University of London - School of Biological and Chemical Sciences
3	medicine and surgery	4.23	Imperial College London - National Heart and Lung Institute
3	medicine and surgery	4.01	Newcastle University - Institute of Cellular Medicine
3	medicine and surgery	3.95	University of Cambridge - Department of Medicine
3	medicine and surgery	3.94	University of Oxford - Nuffield Department of Clinical Medicine
3	medicine and surgery	3.9	Imperial College London - Department of Surgery and Cancer
3	medicine and surgery	3.9	University of Oxford - Nuffield Department of Medicine
3	medicine and surgery	3.8	Imperial College London - Department of Medicine
3	medicine and surgery	3.57	University of Strathclyde - Strathclyde Institute of Pharmacy and Biomedical Sciences
4	neuroscience	5.23	University College London - Institute of Cognitive Neuroscience
4	neuroscience	5.05	University of Birmingham - School of Psychology
4	neuroscience	5	University College London - Wellcome Trust Centre for Neuroimaging
4	neuroscience	4.75	University of Oxford - Nuffield Department of Clinical Neurosciences
4	neuroscience	4.69	Newcastle University - Institute of Neuroscience
4	neuroscience	4.48	University of Oxford - Department of Experimental Psychology
4	neuroscience	4.43	University of Cambridge - Department of Psychology
4	neuroscience	3.82	Imperial College London - Department of Bioengineering
5	biology	3.83	The Francis Crick Institute - The Francis Crick Institute
5	biology	3.71	University of Nottingham - School of Life Sciences
5	biology	3.65	University of Glasgow - Institute of Infection
5	biology	3.52	University of Cambridge - Department of Pathology
5	biology	3.12	University of Cambridge - Department of Biochemistry
5	biology	3.09	University of Oxford - Department of Biochemistry
5	biology	3.04	University of Oxford - Sir William Dunn School of Pathology
6	public health	4.48	London School of Hygiene & Tropical Medicine - Department of Disease Control
6	public health	4.19	University of Oxford - Centre for Tropical Medicine and Global Health
6	public health	4.07	Liverpool School of Tropical Medicine - Liverpool School of Tropical Medicine
6	public health	4.06	London School of Hygiene & Tropical Medicine - London School of Hygiene & Tropical Medicine
6	public health	4.03	London School of Hygiene & Tropical Medicine - London School of Hygiene and Tropical Medicine
6	public health	3.96	London School of Hygiene & Tropical Medicine - Department of Infectious Disease Epidemiology
6	public health	3.59	Imperial College London - Department of Infectious Disease Epidemiology
7	psychiatry	4.87	King's College London - Department of Psychosis Studies
7	psychiatry	4.68	University of Cambridge - Department of Psychiatry
7	psychiatry	4.66	University of Oxford - Department of Psychiatry
7	psychiatry	4.53	King's College London - Institute of Psychiatry
8	physiology	4.17	University of Oxford - Department of Pharmacology
8	physiology	4.12	University of Cambridge - Department of Physiology
8	physiology	4.1	University of Oxford - Department of Physiology
8	physiology	4.05	University College London - Department of Neuroscience
9	biochemistry	3.67	University of Liverpool - Institute of Integrative Biology
9	biochemistry	3.62	University of Bath - Department of Biology and Biochemistry
9	biochemistry	3.62	John Innes Centre - John Innes Centre
9	biochemistry	3.52	University of Cambridge - Department of Genetics
9	biochemistry	3.5	University of East Anglia - School of Biological Sciences
9	biochemistry	3.46	University of York - Department of Biology
9	biochemistry	3.45	University of Warwick - School of Life Sciences
9	biochemistry	3.34	Imperial College London - Department of Life Sciences
9	biochemistry	3.2	University of Birmingham - School of Biosciences
9	biochemistry	2.61	University of Cambridge - Department of Chemistry
9	biochemistry	2.22	University of Oxford - Department of Chemistry
10	veterinary medicine and biology	4.19	University of Edinburgh - The Roslin Institute and Royal (Dick) School of Veterinary Studies
10	veterinary medicine and biology	4.11	University of Oxford - Wellcome Trust Centre for Human Genetics
10	veterinary medicine and biology	4.11	Wellcome Sanger Institute - Wellcome Trust Sanger Institute
10	veterinary medicine and biology	3.9	University of Cambridge - Department of Veterinary Medicine
10	veterinary medicine and biology	3.87	Wellcome Trust - Wellcome Trust Sanger Institute
10	veterinary medicine and biology	3.65	The Pirbright Institute - The Pirbright Institute

## Sheet: fig_9
avg(T.sciscore)	pub_year	country	pmid_count		Year	Unique Countries	Count (Papers from these countries)	Average SciScore (in each year)	Minimum	Min_Country	Maximum	Max_Country
2.95575		Minimum			All	100	2258641	4.03733	2.95575	Minimum	4.98366	Ethiopia
4.98366		Maximum			2010	39	37229	3.66104	3.2149	India	4.18037	Norway
4.03736	2010	Australia	1017		2011	42	53311	3.7346	3.18713	Russia	4.31002	Norway
3.27473	2010	Austria	273		2012	48	75564	3.78949	2.95575	Romania	4.69853	Ethiopia
3.81293	2010	Belgium	294		2013	49	101389	3.89091	3.30699	Russia	4.79638	Ethiopia
3.7148	2010	Brazil	831		2014	66	156623	3.9289	3.42105	Romania	4.75912	Ethiopia
3.77584	2010	Canada	1432		2015	74	200739	3.99059	3.22314	Ukraine	4.82677	Ethiopia
3.65475	2010	China	2349		2016	80	240384	4.02345	3.21986	Ukraine	4.71941	Ethiopia
3.95503	2010	Denmark	378		2017	85	278026	4.06041	3.2328	Ukraine	4.79103	Ethiopia
3.9404	2010	Egypt	151		2018	88	308370	4.08429	3.65006	Russia	4.80821	Ethiopia
4.10781	2010	Finland	269		2019	92	360629	4.12019	3.46083	Morocco	4.92117	Ethiopia
3.54947	2010	France	950		2020	98	446377	4.13288	3.58304	Slovakia	4.98366	Ethiopia
3.57835	2010	Germany	2023
4.02062	2010	Greece	194
3.2149	2010	India	1396		2010
3.87246	2010	Iran	737
3.54054	2010	Ireland	148
3.37175	2010	Israel	269
3.63358	2010	Italy	816
3.50526	2010	Japan	1522
3.85542	2010	Malaysia	166
3.63158	2010	Mexico	114
4.02951	2010	Netherlands	1457
3.81553	2010	New Zealand	103
3.6568	2010	Nigeria	169
4.18037	2010	Norway	438
3.35366	2010	Poland	246
3.65441	2010	Portugal	136
3.23077	2010	Russia	104
3.68382	2010	Saudi Arabia	136
3.35119	2010	Singapore	168
3.59627	2010	South Africa	161
4.01507	2010	South Korea	1460
3.75186	2010	Spain	673
3.96069	2010	Sweden	814		2011
3.78818	2010	Switzerland	406
3.56992	2010	Taiwan	472
3.83099	2010	Thailand	142
3.80412	2010	Turkey	194
3.67746	2010	United Kingdom	3181
3.55865	2010	United States	11440
2.95575		Minimum
4.98366		Maximum
3.46565	2011	Argentina	131
3.98256	2011	Australia	1491
3.49642	2011	Austria	419
3.82436	2011	Belgium	427
3.73182	2011	Brazil	1320
3.85879	2011	Canada	1905
3.73141	2011	China	4196
3.51095	2011	Czechia	137
4.02718	2011	Denmark	515
3.55039	2011	Egypt	258
4.23467	2011	Finland	375
3.57494	2011	France	1261		2012
3.67457	2011	Germany	2827
3.86545	2011	Greece	275
3.39437	2011	India	2097
4.0969	2011	Iran	1486
3.59524	2011	Ireland	210
3.52198	2011	Israel	364
3.73311	2011	Italy	1214
3.54684	2011	Japan	2498
3.70213	2011	Malaysia	282
3.50289	2011	Mexico	173
4.01654	2011	Netherlands	1935
4.13873	2011	New Zealand	173
3.72624	2011	Nigeria	263
4.31002	2011	Norway	629
4.02752	2011	Pakistan	218
3.21622	2011	Poland	518
3.5368	2011	Portugal	231
3.18713	2011	Russia	171
3.8178	2011	Saudi Arabia	236
3.61868	2011	Singapore	257		2013
3.6811	2011	South Africa	254
4.03391	2011	South Korea	2241
3.75869	2011	Spain	1007
3.99108	2011	Sweden	1121
3.86323	2011	Switzerland	563
3.75275	2011	Taiwan	817
3.75936	2011	Thailand	187
3.92829	2011	Turkey	251
3.66147	2011	United Kingdom	4041
3.66918	2011	United States	14337
2.95575		Minimum
4.98366		Maximum
3.44186	2012	Argentina	215
4.03469	2012	Australia	2133
3.64298	2012	Austria	605
3.92322	2012	Belgium	534
3.90108	2012	Brazil	1951
3.86284	2012	Canada	2734
3.61594	2012	Chile	138
3.88283	2012	China	8014		2014
3.54425	2012	Czechia	226
4.06734	2012	Denmark	787
3.74658	2012	Egypt	292
4.69853	2012	Ethiopia	136
4.00402	2012	Finland	498
3.61567	2012	France	1595
3.74326	2012	Germany	3782
4.11184	2012	Greece	304
3.70455	2012	Hungary	132
3.40922	2012	India	2820
4.04266	2012	Iran	2555
3.90789	2012	Ireland	228
3.55157	2012	Israel	446
3.67696	2012	Italy	1749
3.62141	2012	Japan	3624
4.11712	2012	Kenya	111
3.72643	2012	Malaysia	541
3.56985	2012	Mexico	272
4.1191	2012	Netherlands	2393
4.00398	2012	New Zealand	251		2015
3.72674	2012	Nigeria	344
4.39457	2012	Norway	773
3.55357	2012	Pakistan	224
3.33293	2012	Poland	832
3.80286	2012	Portugal	350
2.95575	2012	Romania	113
3.05069	2012	Russia	217
3.84085	2012	Saudi Arabia	377
3.57993	2012	Singapore	269
3.75248	2012	Slovenia	101
3.785	2012	South Africa	400
4.00625	2012	South Korea	3362
3.79229	2012	Spain	1531
4.0363	2012	Sweden	1515
3.90185	2012	Switzerland	703
3.80356	2012	Taiwan	1349
3.87948	2012	Thailand	307
3.93478	2012	Turkey	460
3.73469	2012	United Kingdom	5322
3.72478	2012	United States	17949		2016
2.95575		Minimum
4.98366		Maximum
3.50542	2013	Argentina	277
4.12003	2013	Australia	3041
3.75207	2013	Austria	847
3.91368	2013	Belgium	753
4.00514	2013	Brazil	2530
3.92765	2013	Canada	3552
3.72581	2013	Chile	186
3.9814	2013	China	13064
3.77119	2013	Colombia	118
3.73333	2013	Czechia	285
4.1902	2013	Denmark	1041
3.84758	2013	Egypt	433
4.79638	2013	Ethiopia	221
4.21017	2013	Finland	590
3.70869	2013	France	2245
3.88182	2013	Germany	4713
3.97832	2013	Greece	369
3.84541	2013	Hungary	207		2017
3.5302	2013	India	3593
4.15064	2013	Iran	3432
3.91014	2013	Ireland	345
3.72777	2013	Israel	551
3.82176	2013	Italy	2463
3.71846	2013	Japan	5129
4.12987	2013	Kenya	154
3.84463	2013	Malaysia	708
3.77193	2013	Mexico	456
4.17277	2013	Netherlands	2350
4.00276	2013	New Zealand	362
4.05	2013	Nigeria	440
4.32688	2013	Norway	878
3.96501	2013	Pakistan	343
3.45717	2013	Poland	1214
3.90041	2013	Portugal	492
3.30723	2013	Romania	166
3.30699	2013	Russia	329
4	2013	Saudi Arabia	468
3.55505	2013	Singapore	436		2018
3.58955	2013	Slovenia	134
3.72491	2013	South Africa	578
4.04756	2013	South Korea	4563
3.91156	2013	Spain	1877
4.13596	2013	Sweden	1927
4.00375	2013	Switzerland	1066
3.82562	2013	Taiwan	1858
3.88969	2013	Thailand	417
4.12912	2013	Turkey	759
3.83471	2013	United Kingdom	7405
3.81606	2013	United States	22024
2.95575		Minimum
4.98366		Maximum
3.65217	2014	Argentina	391
4.14815	2014	Australia	4833
3.89422	2014	Austria	1333
3.94697	2014	Bangladesh	264
4.06171	2014	Belgium	1345
4.03353	2014	Brazil	4205
3.5122	2014	Bulgaria	123		2019
3.88571	2014	Cameroon	140
4.10015	2014	Canada	5342
3.88011	2014	Chile	367
3.97605	2014	China	18709
3.928	2014	Colombia	250
4.11852	2014	Croatia	135
3.78883	2014	Czechia	573
4.21139	2014	Denmark	1651
3.86769	2014	Egypt	718
3.95946	2014	Estonia	148
4.75912	2014	Ethiopia	411
4.24849	2014	Finland	994
3.83857	2014	France	3791
3.90829	2014	Germany	7622
4.14646	2014	Ghana	198
4.08408	2014	Greece	559
3.96692	2014	Hungary	393
3.68983	2014	India	4836
3.66234	2014	Indonesia	154
4.25942	2014	Iran	4672		2020
3.90748	2014	Ireland	508
3.74161	2014	Israel	894
3.89135	2014	Italy	3976
3.74669	2014	Japan	6802
4.11189	2014	Kenya	286
4.15385	2014	Lebanon	117
4.32143	2014	Lithuania	112
3.86856	2014	Malaysia	1164
3.90327	2014	Mexico	703
4.48515	2014	Nepal	101
4.20833	2014	Netherlands	3480
4.15897	2014	New Zealand	585
4.00888	2014	Nigeria	676
4.31493	2014	Norway	1467
3.73486	2014	Pakistan	479
3.5475	2014	Poland	1821
3.97185	2014	Portugal	817
4.12418	2014	Qatar	153
3.42105	2014	Romania	266
3.47463	2014	Russia	611
3.87973	2014	Saudi Arabia	898
3.90533	2014	Serbia	169
3.76965	2014	Singapore	738
3.47664	2014	Slovakia	107
3.80734	2014	Slovenia	218
3.93698	2014	South Africa	968
4.08605	2014	South Korea	6415
3.94545	2014	Spain	3245
4.13806	2014	Sweden	3006
4.03749	2014	Switzerland	1947
3.9073	2014	Taiwan	2589
4.34259	2014	Tanzania	216
3.94714	2014	Thailand	681
3.82569	2014	Tunisia	109
4.23729	2014	Turkey	1180
4.37186	2014	Uganda	199
3.93206	2014	United Kingdom	11951
3.86444	2014	United States	32664
3.82432	2014	Vietnam	148
2.95575		Minimum
4.98366		Maximum
3.79054	2015	Argentina	444
4.20202	2015	Australia	6440
3.93435	2015	Austria	1767
4.12081	2015	Bangladesh	298
4.03347	2015	Belgium	2002
4.09227	2015	Brazil	4660
3.5641	2015	Bulgaria	117
4.19	2015	Burkina Faso	100
3.97354	2015	Cameroon	189
4.10159	2015	Canada	6664
4.0019	2015	Chile	527
4.06414	2015	China	25228
4.05476	2015	Colombia	347
3.93401	2015	Croatia	197
3.71725	2015	Czechia	771
4.15907	2015	Denmark	2282
3.96432	2015	Egypt	1065
4.27273	2015	Estonia	176
4.82677	2015	Ethiopia	508
4.20679	2015	Finland	1267
3.81296	2015	France	5138
3.93456	2015	Germany	9872
4.21951	2015	Ghana	328
4.17032	2015	Greece	775
4.03673	2015	Hungary	490
3.74552	2015	India	5415
3.94009	2015	Indonesia	217
4.32559	2015	Iran	5034
4.13413	2015	Ireland	753
3.8823	2015	Israel	1164
3.89561	2015	Italy	5259
3.81616	2015	Japan	8377
4.18473	2015	Kenya	406
4.07101	2015	Lebanon	169
4.12209	2015	Lithuania	172
3.9901	2015	Luxembourg	101
3.99312	2015	Malaysia	1162
3.98478	2015	Mexico	920
3.68519	2015	Morocco	108
4.39062	2015	Nepal	128
4.20362	2015	Netherlands	5083
4.20221	2015	New Zealand	816
4.0708	2015	Nigeria	678
4.3495	2015	Norway	1917
3.95026	2015	Pakistan	583
4.45455	2015	Peru	154
4.07812	2015	Philippines	128
3.68255	2015	Poland	2309
4.00605	2015	Portugal	991
4.25	2015	Qatar	196
3.70255	2015	Romania	353
3.55944	2015	Russia	858
4.05021	2015	Saudi Arabia	1414
3.90643	2015	Serbia	171
3.75092	2015	Singapore	1092
3.66667	2015	Slovakia	132
3.72581	2015	Slovenia	310
3.92266	2015	South Africa	1461
4.18067	2015	South Korea	7998
4.02678	2015	Spain	4220
4.03226	2015	Sri Lanka	124
4.14568	2015	Sweden	3789
4.01915	2015	Switzerland	2559
4.11362	2015	Taiwan	3142
4.2945	2015	Tanzania	309
4.06849	2015	Thailand	876
3.88073	2015	Tunisia	109
4.34699	2015	Turkey	1464
4.28716	2015	Uganda	296
3.22314	2015	Ukraine	121
3.92126	2015	United Arab Emirates	127
3.97139	2015	United Kingdom	16078
3.92978	2015	United States	39616
3.79386	2015	Vietnam	228
2.95575		Minimum
4.98366		Maximum
3.84559	2016	Argentina	544
4.20285	2016	Australia	7779
3.98146	2016	Austria	2158
4.18675	2016	Bangladesh	332
4.10123	2016	Belgium	2282
3.51961	2016	Bosnia and Herzegovina	102
4.15705	2016	Brazil	4801
3.93023	2016	Bulgaria	129
4.33333	2016	Burkina Faso	102
4.02232	2016	Cameroon	224
4.11263	2016	Canada	7955
3.91681	2016	Chile	601
4.07837	2016	China	33546
4.25799	2016	Colombia	438
4.03782	2016	Croatia	238
4.34314	2016	Cyprus	102
3.84914	2016	Czechia	928
4.20864	2016	Denmark	2847
4.07164	2016	Egypt	1340
4.25822	2016	Estonia	213
4.71941	2016	Ethiopia	613
4.21733	2016	Finland	1477
3.8778	2016	France	6350
3.94172	2016	Germany	11600
4.16563	2016	Ghana	483
4.15457	2016	Greece	854
3.91681	2016	Hungary	601
4.57377	2016	Iceland	122
3.82876	2016	India	6056
3.90937	2016	Indonesia	320
4.33812	2016	Iran	4948
4.02815	2016	Ireland	888
3.90246	2016	Israel	1384
3.95546	2016	Italy	6264
3.83497	2016	Japan	9756
4.13592	2016	Jordan	103
4.15942	2016	Kenya	483
4.29412	2016	Kuwait	102
4.2356	2016	Lebanon	191
4.13725	2016	Lithuania	204
3.95614	2016	Luxembourg	114
4.22034	2016	Malawi	118
4.0856	2016	Malaysia	1215
3.9666	2016	Mexico	1078
3.72222	2016	Morocco	144
4.35135	2016	Nepal	185
4.21944	2016	Netherlands	6225
4.16564	2016	New Zealand	972
4.07985	2016	Nigeria	814
4.35859	2016	Norway	2376
3.91003	2016	Pakistan	778
4.28994	2016	Peru	169
4.00645	2016	Philippines	155
3.68372	2016	Poland	2776
4.00487	2016	Portugal	1232
4.36161	2016	Qatar	224
3.78333	2016	Romania	360
3.63446	2016	Russia	1097
4.02061	2016	Saudi Arabia	1601
3.7931	2016	Serbia	232
3.87748	2016	Singapore	1363
3.95652	2016	Slovakia	184
3.80211	2016	Slovenia	379
3.99266	2016	South Africa	1771
4.19084	2016	South Korea	9217
4.0188	2016	Spain	5160
3.96203	2016	Sri Lanka	158
4.17124	2016	Sweden	4666
4.05751	2016	Switzerland	3095
4.14186	2016	Taiwan	3708
4.31056	2016	Tanzania	322
4.10423	2016	Thailand	1065
4.05517	2016	Tunisia	145
4.35523	2016	Turkey	1827
4.1276	2016	Uganda	337
3.21986	2016	Ukraine	141
3.89017	2016	United Arab Emirates	173
3.98402	2016	United Kingdom	19648
3.97205	2016	United States	45405
3.8678	2016	Vietnam	295
2.95575		Minimum
4.98366		Maximum
3.93535	2017	Argentina	727
4.25955	2017	Australia	8534
3.99719	2017	Austria	2489
4.03376	2017	Bangladesh	474
4.12869	2017	Belgium	2541
4.21788	2017	Brazil	5558
3.70345	2017	Bulgaria	145
4.41071	2017	Burkina Faso	112
4.04494	2017	Cameroon	267
4.11863	2017	Canada	8885
4.14442	2017	Chile	824
4.11363	2017	China	42102
4.00178	2017	Colombia	561
3.99251	2017	Croatia	267
4.256	2017	Cyprus	125
3.8255	2017	Czechia	1106
4.17148	2017	Denmark	3254
4.02239	2017	Ecuador	134
4.08486	2017	Egypt	1532
4.16	2017	Estonia	250
4.79103	2017	Ethiopia	847
4.22927	2017	Finland	1749
3.89171	2017	France	7295
4.01577	2017	Germany	13697
4.28717	2017	Ghana	491
4.08218	2017	Greece	1010
4.01127	2017	Hungary	710
4.47727	2017	Iceland	132
3.87832	2017	India	6221
3.8993	2017	Indonesia	427
4.32793	2017	Iran	5001
3.88496	2017	Iraq	113
4.12098	2017	Ireland	1058
3.99029	2017	Israel	1545
3.95216	2017	Italy	7316
3.93182	2017	Japan	11514
4.32984	2017	Jordan	191
4.21087	2017	Kenya	607
4.19549	2017	Kuwait	133
4.12639	2017	Lebanon	269
4.04149	2017	Lithuania	241
3.95946	2017	Luxembourg	148
4.30303	2017	Malawi	165
3.99513	2017	Malaysia	1231
4.00729	2017	Mexico	1235
3.77358	2017	Morocco	159
4.13725	2017	Nepal	204
4.20588	2017	Netherlands	7349
4.18566	2017	New Zealand	1158
4.05046	2017	Nigeria	872
4.33946	2017	Norway	2719
4.03879	2017	Pakistan	928
4.12245	2017	Peru	245
4.20109	2017	Philippines	184
3.73639	2017	Poland	3122
4.06087	2017	Portugal	1380
4.09205	2017	Qatar	239
3.72527	2017	Romania	455
3.72604	2017	Russia	1398
4.00212	2017	Saudi Arabia	1888
3.98419	2017	Serbia	253
4	2017	Singapore	1521
3.79476	2017	Slovakia	229
3.97866	2017	Slovenia	328
4.03612	2017	South Africa	2132
4.20276	2017	South Korea	10086
4.03543	2017	Spain	6153
4.26027	2017	Sri Lanka	219
4.2069	2017	Sudan	116
4.15823	2017	Sweden	5549
4.1138	2017	Switzerland	3638
4.0897	2017	Taiwan	3969
4.18678	2017	Tanzania	348
4.10888	2017	Thailand	1295
3.76959	2017	Tunisia	217
4.34142	2017	Turkey	1567
4.21264	2017	Uganda	348
3.2328	2017	Ukraine	189
3.89879	2017	United Arab Emirates	247
4.0537	2017	United Kingdom	21824
4.02698	2017	United States	51528
4.11927	2017	Uruguay	109
3.96615	2017	Vietnam	384
4.42623	2017	Zambia	122
3.88525	2017	Zimbabwe	122
2.95575		Minimum
4.98366		Maximum
4.03995	2018	Argentina	776
4.27125	2018	Australia	9718
3.99896	2018	Austria	2879
4.10294	2018	Bangladesh	476
4.14448	2018	Belgium	2907
3.95868	2018	Bosnia and Herzegovina	121
4.26514	2018	Brazil	6438
3.90683	2018	Bulgaria	161
4.29365	2018	Burkina Faso	126
4.13433	2018	Cameroon	268
4.15845	2018	Canada	9719
4.14341	2018	Chile	1025
4.09854	2018	China	45395
4.14067	2018	Colombia	654
4.21256	2018	Croatia	414
4.04878	2018	Cyprus	164
3.9004	2018	Czechia	1255
4.26523	2018	Denmark	3529
3.94898	2018	Ecuador	196
4.14233	2018	Egypt	1904
3.99612	2018	Estonia	258
4.80821	2018	Ethiopia	1048
4.1501	2018	Finland	2052
3.93522	2018	France	7811
4.05499	2018	Germany	15076
4.27496	2018	Ghana	611
4.14344	2018	Greece	1220
4.03634	2018	Hungary	908
4.18634	2018	Iceland	161
3.8741	2018	India	6259
3.86468	2018	Indonesia	739
4.37153	2018	Iran	5324
3.98	2018	Iraq	200
4.14459	2018	Ireland	1321
3.97021	2018	Israel	1779
4.00376	2018	Italy	8510
3.94835	2018	Japan	12216
4.26829	2018	Jordan	287
4.25515	2018	Kenya	631
4.10204	2018	Kuwait	147
3.9823	2018	Latvia	113
4.26101	2018	Lebanon	318
4.18123	2018	Lithuania	309
4.17416	2018	Luxembourg	178
4.36652	2018	Malawi	221
4.02395	2018	Malaysia	1378
4.06597	2018	Mexico	1531
3.93939	2018	Morocco	165
4.375	2018	Nepal	216
4.21988	2018	Netherlands	8591
4.23947	2018	New Zealand	1282
3.90017	2018	Nigeria	1162
4.38748	2018	Norway	2924
4.08972	2018	Pakistan	1148
3.93	2018	Panama	100
4.27801	2018	Peru	241
4.26457	2018	Philippines	223
3.72166	2018	Poland	3934
4.07014	2018	Portugal	1668
4.18531	2018	Qatar	286
3.74014	2018	Romania	558
3.65006	2018	Russia	1726
4.08605	2018	Saudi Arabia	2208
4.14925	2018	Serbia	335
3.97183	2018	Singapore	1633
3.83032	2018	Slovakia	277
3.82415	2018	Slovenia	472
4.06234	2018	South Africa	2406
4.24986	2018	South Korea	10454
4.08551	2018	Spain	7157
4.06589	2018	Sri Lanka	258
4.1938	2018	Sudan	129
4.19874	2018	Sweden	6028
4.21489	2018	Switzerland	4137
4.11944	2018	Taiwan	3868
4.38462	2018	Tanzania	403
4.099	2018	Thailand	1606
3.9958	2018	Tunisia	238
4.33828	2018	Turkey	1886
4.44169	2018	Uganda	403
3.66111	2018	Ukraine	180
4.02676	2018	United Arab Emirates	299
4.09639	2018	United Kingdom	24246
4.07601	2018	United States	55898
4.00658	2018	Uruguay	152
3.88583	2018	Vietnam	508
4.05426	2018	Zambia	129
4.2381	2018	Zimbabwe	105
2.95575		Minimum
4.98366		Maximum
3.92834	2019	Argentina	921
4.29477	2019	Australia	11029
4.03223	2019	Austria	3351
4.30259	2019	Bangladesh	618
4.15342	2019	Belgium	3220
3.96429	2019	Bosnia and Herzegovina	112
4.2904	2019	Brazil	6794
3.81279	2019	Bulgaria	219
4	2019	Burkina Faso	133
4.231	2019	Cameroon	329
4.19366	2019	Canada	11133
4.14092	2019	Chile	1256
4.15244	2019	China	56056
4.05983	2019	Colombia	936
4.03455	2019	Croatia	521
4	2019	Cyprus	215
3.85061	2019	Czechia	1640
4.08547	2019	Democratic Republic of the Congo	117
4.29066	2019	Denmark	3929
4.05018	2019	Ecuador	279
4.18436	2019	Egypt	2365
4.09537	2019	Estonia	367
4.92117	2019	Ethiopia	1370
4.286	2019	Finland	2528
3.9518	2019	France	8942
3.93578	2019	Georgia	109
4.09201	2019	Germany	17227
4.43175	2019	Ghana	718
4.0411	2019	Greece	1387
4.04355	2019	Hungary	1148
4.17647	2019	Iceland	204
3.92411	2019	India	7129
3.87584	2019	Indonesia	1345
4.40066	2019	Iran	5743
4.03727	2019	Iraq	322
4.09048	2019	Ireland	1470
4.04948	2019	Israel	2021
4.03079	2019	Italy	10944
3.9942	2019	Japan	13437
4.07212	2019	Jordan	416
3.73043	2019	Kazakhstan	115
4.23439	2019	Kenya	785
4.24138	2019	Kuwait	174
4.02837	2019	Latvia	141
4.28878	2019	Lebanon	419
4.23041	2019	Lithuania	434
4.04478	2019	Luxembourg	201
4.31797	2019	Malawi	217
4.11979	2019	Malaysia	1678
4.09271	2019	Mexico	1866
3.46083	2019	Morocco	217
4.47697	2019	Nepal	304
4.31806	2019	Netherlands	9885
4.37049	2019	New Zealand	1552
4.21482	2019	Nigeria	1201
4.38035	2019	Norway	3389
3.93056	2019	Oman	144
4.17367	2019	Pakistan	1641
4.08824	2019	Panama	102
4.25168	2019	Peru	298
4.22491	2019	Philippines	289
3.74958	2019	Poland	4800
4.05127	2019	Portugal	2126
4.0649	2019	Qatar	416
3.78244	2019	Romania	786
3.73737	2019	Russia	2315
4.1182	2019	Saudi Arabia	2995
4.1505	2019	Serbia	505
4.09443	2019	Singapore	1885
3.66578	2019	Slovakia	374
3.85185	2019	Slovenia	567
4.08615	2019	South Africa	2925
4.23781	2019	South Korea	11934
4.13577	2019	Spain	9450
4.29771	2019	Sri Lanka	262
4.25309	2019	Sudan	162
4.19819	2019	Sweden	6973
4.18917	2019	Switzerland	4710
4.1609	2019	Taiwan	4885
4.38795	2019	Tanzania	531
4.19284	2019	Thailand	1955
4.17254	2019	Tunisia	284
4.36339	2019	Turkey	2185
4.33465	2019	Uganda	508
3.64831	2019	Ukraine	236
4.09138	2019	United Arab Emirates	383
4.12166	2019	United Kingdom	26155
4.11906	2019	United States	62011
4.18065	2019	Uruguay	155
3.99763	2019	Vietnam	845
4.02344	2019	Zambia	128
4.16031	2019	Zimbabwe	131
3.78462	2020	Algeria	130
4.05094	2020	Argentina	962
4.29789	2020	Australia	12592
4.14315	2020	Austria	4380
4.15289	2020	Bangladesh	968
4.14574	2020	Belgium	4014
4.12821	2020	Bosnia and Herzegovina	117
4.27535	2020	Brazil	7812
3.96085	2020	Bulgaria	281
4.08621	2020	Burkina Faso	116
4.26558	2020	Cameroon	369
4.21497	2020	Canada	13030
4.22365	2020	Chile	1632
4.21351	2020	China	70573
4.01414	2020	Colombia	1344
4.09524	2020	Costa Rica	126
4.0709	2020	Croatia	677
4.12615	2020	Cyprus	325
3.79228	2020	Czechia	2123
4.25	2020	Democratic Republic of the Congo	108
4.32966	2020	Denmark	4805
4.07283	2020	Ecuador	357
4.10009	2020	Egypt	3227
3.96817	2020	Estonia	377
4.98366	2020	Ethiopia	2265
4.25177	2020	Finland	2971
3.96032	2020	France	10634
4.04808	2020	Georgia	104
4.07843	2020	Germany	22044
4.34521	2020	Ghana	814
4.07225	2020	Greece	2007
3.97392	2020	Hungary	1572
4.39352	2020	Iceland	216
3.87341	2020	India	7931
3.85316	2020	Indonesia	1471
4.38643	2020	Iran	6071
3.92486	2020	Iraq	346
4.1887	2020	Ireland	1982
4.0746	2020	Israel	2721
4.02853	2020	Italy	15561
4.04976	2020	Japan	16639
4.21003	2020	Jordan	638
3.83333	2020	Kazakhstan	162
4.34676	2020	Kenya	894
3.92075	2020	Kuwait	265
3.86341	2020	Latvia	205
4.29159	2020	Lebanon	559
4.10753	2020	Lithuania	558
4.00897	2020	Luxembourg	223
4.2827	2020	Malawi	237
4.064	2020	Malaysia	2203
4.08906	2020	Mexico	2257
3.81924	2020	Morocco	343
4.21774	2020	Mozambique	124
4.44907	2020	Nepal	432
4.3042	2020	Netherlands	11854
4.30165	2020	New Zealand	1820
4.07951	2020	Nigeria	1547
4.35183	2020	Norway	4019
4.1087	2020	Oman	184
4.11494	2020	Pakistan	2236
4.13793	2020	Palestinian Territory	116
3.81197	2020	Panama	117
4.16	2020	Peru	450
3.97343	2020	Philippines	414
3.74535	2020	Poland	7092
4.0691	2020	Portugal	2880
4.05363	2020	Qatar	578
3.76194	2020	Romania	1235
3.73706	2020	Russia	3343
4.21379	2020	Rwanda	145
4.08296	2020	Saudi Arabia	4448
3.77477	2020	Senegal	111
4.10315	2020	Serbia	572
4.10175	2020	Singapore	2280
3.58304	2020	Slovakia	578
3.91525	2020	Slovenia	767
4.06855	2020	South Africa	3545
4.2496	2020	South Korea	14435
4.19218	2020	Spain	12832
4.09932	2020	Sri Lanka	292
4.10345	2020	Sudan	203
4.2512	2020	Sweden	8336
4.18805	2020	Switzerland	5924
4.20698	2020	Taiwan	5643
4.48718	2020	Tanzania	585
4.17841	2020	Thailand	2455
4.0303	2020	Tunisia	363
4.34076	2020	Turkey	2468
4.42929	2020	Uganda	594
3.61321	2020	Ukraine	318
4.07667	2020	United Arab Emirates	613
4.12775	2020	United Kingdom	30332
4.11414	2020	United States	74280
4.05988	2020	Uruguay	167
3.893	2020	Vietnam	1000
4.04624	2020	Zambia	173
4.17986	2020	Zimbabwe	139
2.95575		Minimum
4.98366		Maximum

[truncated: 3 more sheets: fig_10, fig_10 extended, SQL_statements]
