# Supplementary material for: Establishing Institutional Scores With the Rigor and Transparency Index: Large-scale Analysis of Scientific Reporting Quality
Source: J Med Internet Res. 2022 Jun 27;24(6):e37324. doi: 10.2196/37324 (PMC9274430; doi:10.2196/37324)
Supplement: Multimedia Appendix 5 [file jmir_v24i6e37324_app5.xlsx]

## Sheet: by_year
pub_year	num_pmid	RTI	sum(iacuc)	sum(irb)	sum(consent)	sum(field_sample_permit)	avg(blinding)	avg(randomization)	avg(power)	sum(cell_line_auth)	sum(mycoplasma_contamination)	sum(euthanasia_agent)	sum(replication)	sum(replicant_num)	sum(replicant_type)	sex_not_detected_not_expected	sex_not_detected_expected	sex_detected	ie_critiera_not_detected_not_expected	ie_critiera_not_detected_expected	ie_critiera_detected	attrition_not_detected_not_expected	attrition_not_detected_expected	attrition_detected	age_not_detected_not_expected	age_not_detected_expected	age_detected	weight_not_detected_not_expected	weight_not_detected_expected	weight_detected	sum(antibody_detected)	antibody_findable	sum(organism_detected)	organism_findable	sum(cell_line_detected)	cell_line_findable	sum(cell_line_contaminated)	cell_line_in_paper	sum(plasmid_detected)	plasmid_findable	sum(tool_detected)	tool_findable	sum(protocol_id_detected)	sum(code_availability)	sum(code_id_detected)	sum(data_availability)	sum(data_id_detected)
2020	331393	4.13288	41021	129102	113435	32069	0.0916042	0.306289	0.0812932	17216	4808	16882	78883	75530	7999	81934	140322	109137	105943	92168	133282	123411	136250	71732	121837	101094	108462	211051	101094	19248	361687	113434	83826	18964	94134	37180	54	43549	113400	32849	772715	674708	9985	10710	4872	59346	115218
2019	270683	4.12019	35117	102770	91757	26486	0.093615	0.31262	0.0803043	14016	3672	14064	66216	63865	6655	66138	113009	91536	88749	75924	106010	101771	110015	58897	100289	80153	90241	173685	80153	16845	313262	94027	73088	15907	78490	30653	33	36490	102974	28721	622081	541677	7459	8029	3351	47955	94543
2018	233107	4.08429	31262	87640	78535	22560	0.0962348	0.314598	0.0769432	11755	3194	12597	56056	53985	5249	56394	95956	80757	76485	66854	89768	86843	94969	51295	86626	72034	74447	147596	72034	13477	275727	77762	66113	13739	67443	26273	16	31700	92104	24783	511555	445045	6091	6535	2417	41717	82250
2017	212797	4.06041	30654	79322	69871	21337	0.0989018	0.310568	0.0718854	10517	2831	12554	52556	50949	4794	50799	88182	73816	70073	63355	79369	79388	87029	46380	79189	65914	67694	134312	65914	12571	275152	71943	62355	12522	67004	26272	21	31437	92039	25141	455475	395662	4987	4944	1349	36004	70486
2016	186139	4.02345	26617	69910	61994	19526	0.0972983	0.308329	0.0682769	9206	1949	11099	45338	43618	3839	43969	78485	63685	61911	56618	67610	68928	76203	41008	68401	59018	58720	116827	59018	10294	231218	55624	53427	10743	57558	22647	3	27099	84185	22539	381962	332355	3771	3771	691	27359	56613
2015	161593	3.99059	23551	62317	54740	17018	0.0924731	0.306381	0.0643097	7476	1066	9662	38263	37338	2934	36958	68448	56187	53328	50144	58121	58735	67106	35752	57921	52941	50731	99579	52941	9073	194130	42832	46330	8968	48655	19140	0	23052	73147	19439	317502	275776	2978	3226	404	22035	46262
2014	142682	3.9289	20563	52360	45946	14476	0.0895838	0.301755	0.0608065	6139	649	8592	34001	32881	2196	33393	59054	50235	49672	44573	48437	53728	57495	31459	53205	45451	44026	88701	45451	8530	165918	33308	40089	7911	41972	16710	0	20220	65498	17013	262698	227485	2204	2717	251	19255	37977
2013	118310	3.89091	17316	42408	37625	12169	0.0890457	0.296568	0.0574254	5153	510	7433	27984	27373	1671	27113	49372	41825	41767	37597	38946	44838	47358	26114	44024	36502	37784	74295	36502	7513	147319	27584	34959	6825	35708	14358	0	17492	60223	15691	210682	181739	1472	2153	136	15690	31401
2012	91532	3.78949	12758	30055	27014	8699	0.0854565	0.291559	0.053566	3949	366	5317	21574	21121	1146	22084	37341	32107	34820	27944	28768	37041	34538	19953	35923	26378	29231	59100	26378	6054	113631	19971	28229	5512	27412	11044	0	13626	50115	12842	153682	131756	933	1678	47	11558	22724
2011	65629	3.7346	8880	20613	18659	5653	0.0835606	0.279937	0.0564232	2793	260	3645	14994	14559	777	16209	27020	22400	26150	19251	20228	27479	24068	14082	26525	18478	20626	43085	18478	4066	80581	14124	19956	3825	19826	7964	0	9975	39462	10127	105607	90401	606	1408	29	8593	17144
2010	46454	3.66104	5724	13733	12612	3485	0.0805528	0.282322	0.0543979	1931	174	2505	10744	10416	531	11733	19105	15616	19437	13310	13707	20389	16057	10008	19246	12866	14342	30902	12866	2686	59678	9963	14696	2643	15161	6079	0	7381	30478	7885	73806	62822	295	1243	10	6040	11867
2009	32476	3.58991	3481	8956	8280	2178	0.0827688	0.280761	0.0526235	1387	118	1692	7365	7156	346	8691	13400	10385	14470	8706	9300	15172	10389	6915	13990	8979	9507	21941	8979	1556	41350	6604	10394	1952	10450	4198	0	5259	22210	5786	49926	42160	152	966	3	4347	8874
2008	23997	3.54132	2215	6412	5980	1441	0.079635	0.278243	0.0521732	974	76	1127	5251	5176	196	6874	9556	7567	11162	6107	6728	11565	7209	5223	10765	6262	6970	16555	6262	1180	29251	4432	7381	1422	7216	2813	0	3670	17423	4387	35531	29951	83	961	1	3022	5693
2007	16018	3.5005	1265	3880	3654	930	0.0761643	0.285991	0.0481958	618	58	685	3335	3187	136	4820	6335	4863	7863	3715	4440	8145	4331	3542	7567	4030	4421	11332	4030	656	18760	2803	4787	932	4859	1893	0	2523	12533	3005	24273	20540	25	792	1	1958	3927
2006	11292	3.46732	880	2836	2741	648	0.0802338	0.27825	0.0502125	415	41	435	2129	2133	55	3374	4611	3307	5448	2710	3134	5625	3162	2505	5275	2944	3073	7899	2944	449	12352	1721	2961	563	3560	1514	0	1768	8345	2144	15015	12516	14	562	1	1306	2149
2005	8291	3.31456	630	1720	1616	406	0.0782777	0.244723	0.0418526	259	39	360	1620	1631	15	2540	3409	2342	4382	1805	2104	4466	2077	1748	4139	1939	2213	6014	1939	338	10125	1379	2296	496	3017	1183	0	1538	6887	1772	10153	8217	2	435	0	882	1322
2004	5147	3.20051	343	1047	1011	214	0.0740237	0.23334	0.0382747	177	35	225	934	960	8	1302	2234	1611	2740	1111	1296	2746	1230	1171	2381	1316	1450	3622	1316	209	6870	927	1684	295	1947	784	0	1064	3607	1011	5526	4317	0	268	3	486	761
2003	3433	3.06962	240	557	565	129	0.0707836	0.21439	0.0311681	108	34	130	593	619	2	884	1511	1038	1944	707	782	1964	745	724	1639	895	899	2422	895	116	5965	785	1551	250	1511	572	0	799	2749	785	3607	2676	0	125	0	321	387
2002	2634	2.90433	170	333	358	110	0.0626424	0.187927	0.0284738	79	22	124	432	475	0	693	1195	746	1607	471	556	1607	502	525	1328	621	685	1928	621	85	4921	601	1061	204	1242	472	0	679	2473	714	2537	1765	0	50	0	225	379
2001	1648	2.61772	80	119	118	66	0.0521845	0.160194	0.0230583	50	20	75	233	289	0	468	772	408	1201	228	219	1179	231	238	897	392	359	1214	392	42	4153	506	997	154	878	307	0	453	2456	733	1682	1038	0	21	0	162	195
2000	1214	2.4028	65	47	47	39	0.0395387	0.117792	0.0131796	52	9	61	202	236	0	312	637	265	955	155	104	938	134	142	664	290	260	897	290	27	4056	474	839	141	862	284	0	441	2285	641	1448	758	0	18	0	83	92
1999	1105	2.39819	45	40	40	32	0.0371041	0.115837	0.00904977	40	10	67	186	228	0	256	608	241	861	130	114	853	135	117	573	306	226	774	306	25	3540	430	747	133	815	291	0	443	2380	601	1271	660	0	2	0	67	76
1998	1205	2.29876	49	19	22	28	0.0307054	0.124481	0.00912863	42	11	68	224	244	0	261	697	247	985	122	98	974	124	107	629	349	227	831	349	25	4594	540	900	191	940	350	0	500	2659	612	1386	729	0	2	0	74	123
1997	1141	2.28571	15	13	26	26	0.0341805	0.119194	0.00876424	42	9	50	211	244	1	306	613	222	967	80	94	962	79	100	677	276	188	843	276	22	3559	426	651	139	881	333	0	477	2222	566	1162	528	0	0	0	54	69

## Sheet: by_journal
journal	pmid_count	RTI	sum(iacuc)	sum(irb)	sum(consent)	sum(field_sample_permit)	avg(blinding)	avg(randomization)	avg(power)	sum(cell_line_auth)	sum(mycoplasma_contamination)	sum(euthanasia_agent)	sum(replication)	sum(replicant_num)	sum(replicant_type)	sex_not_detected_not_expected	sex_not_detected_expected	sex_detected	ie_critiera_not_detected_not_expected	ie_critiera_not_detected_expected	ie_critiera_detected	attrition_not_detected_not_expected	attrition_not_detected_expected	attrition_detected	age_not_detected_not_expected	age_not_detected_expected	age_detected	weight_not_detected_not_expected	weight_not_detected_expected	weight_detected	sum(antibody_detected)	antibody_findable	sum(organism_detected)	organism_findable	sum(cell_line_detected)	cell_line_findable	sum(cell_line_contaminated)	cell_line_in_paper	sum(plasmid_detected)	plasmid_findable	sum(tool_detected)	tool_findable	sum(protocol_id_detected)	sum(code_availability)	sum(code_id_detected)	sum(data_availability)	sum(data_id_detected)
3 Biotech	499	3.16032	10	8	8	64	0.00801603	0.132265	0.00801603	13	0	8	289	283	5	349	132	18	464	24	11	448	28	23	384	55	60	443	55	1	40	10	68	3	35	11	0	25	154	41	995	899	0	2	0	80	175
3D printing in medicine	53	3.54717	0	16	6	0	0.0566038	0.207547	0.0377358	0	0	1	7	9	0	28	16	9	29	10	14	29	11	13	31	12	10	41	12	0	0	0	2	0	3	3	0	2	0	0	63	57	1	1	0	4	4
AAPS PharmSciTech	45	3.04444	3	5	2	2	0	0.266667	0.0666667	2	0	1	25	28	0	33	4	8	37	6	2	33	6	6	37	5	3	39	5	1	5	0	4	2	5	2	0	3	8	2	42	32	3	0	0	3	3
AAS open research	22	4.90909	1	12	17	10	0	0.318182	0.227273	0	0	0	3	3	0	3	13	6	4	7	11	4	11	7	3	10	9	12	10	0	0	0	1	1	1	0	0	1	0	0	35	32	0	1	0	2	26
ACR open rheumatology	157	3.98089	2	116	78	8	0.0955414	0.280255	0.044586	10	0	1	13	14	0	15	116	26	8	55	94	28	87	42	17	68	72	84	68	5	101	10	8	2	4	3	0	3	3	0	203	178	42	5	0	14	23
ACS applied bio materials	16	2.8125	1	1	1	3	0	0	0	0	0	1	6	8	0	9	6	1	12	2	2	11	1	4	12	3	1	12	3	1	4	1	2	0	5	2	0	4	0	0	29	20	0	0	0	2	2
ACS applied materials & interfaces	297	3.0303	22	11	3	17	0.010101	0.117845	0.114478	4	3	14	117	127	5	187	83	27	250	40	7	234	35	28	246	30	21	255	30	12	149	41	40	16	110	36	0	68	22	4	420	320	0	2	0	111	135
ACS applied nano materials	17	2	0	0	0	0	0	0.0588235	0.235294	0	0	1	5	7	0	14	2	1	15	1	1	16	1	0	15	2	0	14	2	1	7	0	1	0	5	2	0	1	2	0	10	8	0	0	0	5	5
ACS applied polymer materials	12	3.41667	0	0	0	0	0	0.0833333	0.0833333	0	0	0	8	9	0	10	2	0	12	0	0	10	0	2	12	0	0	11	0	1	0	0	0	0	3	0	0	1	2	0	19	15	0	0	0	2	3
ACS biomaterials science & engineering	38	3.86842	11	4	2	2	0.0789474	0.184211	0.0263158	0	0	3	22	19	3	15	15	8	22	15	1	22	12	4	26	10	2	24	10	4	55	11	6	2	14	8	0	12	3	0	98	88	0	0	0	8	14
ACS catalysis	69	2.37681	0	0	0	2	0	0.0434783	0.101449	2	0	1	22	24	0	61	7	1	68	1	0	61	1	7	66	3	0	64	3	2	3	0	2	1	0	0	0	0	52	16	108	82	0	1	1	23	39
ACS central science	225	3.06222	27	6	6	12	0.0266667	0.195556	0.0266667	8	5	8	62	60	6	126	68	31	176	33	16	172	33	20	170	24	31	197	24	4	263	69	58	17	134	45	0	66	135	44	385	322	0	5	2	67	90
ACS chemical biology	280	2.87857	23	8	3	9	0.00714286	0.0571429	0.00714286	8	4	3	107	109	8	133	132	15	241	30	9	239	28	13	230	31	19	246	31	3	325	81	47	9	240	84	0	120	328	96	626	536	0	2	0	75	93
ACS chemical neuroscience	98	3.68367	47	8	6	7	0.112245	0.142857	0.0408163	1	0	21	29	26	2	19	29	50	40	48	10	39	49	10	40	31	27	53	31	14	96	27	70	14	58	19	0	30	29	12	223	189	0	1	0	31	42
ACS combinatorial science	11	2.54545	0	0	0	0	0	0.0909091	0.0909091	0	0	1	3	2	0	9	2	0	10	1	0	10	1	0	10	1	0	10	1	0	4	1	0	0	1	0	0	1	0	0	17	15	0	0	0	2	4
ACS infectious diseases	78	3.51282	18	8	10	9	0.0128205	0.115385	0.0512821	2	1	4	37	36	2	23	38	17	50	24	4	50	22	6	41	25	12	53	25	0	55	19	37	7	52	20	0	26	72	25	234	204	0	1	0	27	58
ACS nano	437	3.16247	66	14	11	30	0.0183066	0.183066	0.0915332	12	6	33	118	120	3	237	137	63	320	84	33	316	83	38	316	62	59	359	62	16	334	66	111	47	237	83	0	131	99	24	764	623	0	9	1	137	172
ACS omega	4275	2.68164	222	93	57	252	0.00912281	0.114152	0.0612865	66	24	208	1436	1574	45	2727	1301	247	3700	426	149	3498	405	372	3587	451	237	3548	451	276	1282	264	497	124	1343	479	0	779	578	178	5164	4176	0	21	4	981	1431
ACS photonics	21	2.80952	0	0	0	1	0	0.285714	0.190476	0	0	0	0	0	0	21	0	0	20	0	1	18	0	3	21	0	0	21	0	0	1	0	0	0	0	0	0	0	0	0	13	13	0	0	0	8	12
ACS sensors	27	2.96296	0	4	3	0	0.037037	0	0	0	1	1	5	12	2	18	7	2	21	6	0	20	6	1	20	6	1	21	6	0	20	2	3	0	7	2	0	4	15	10	44	38	0	1	0	3	4
ACS sustainable chemistry & engineering	50	2.7	0	0	0	1	0	0.1	0.04	0	0	3	31	29	1	38	12	0	45	3	2	41	3	6	45	4	1	41	4	5	1	0	2	0	2	1	0	2	1	0	58	47	0	1	0	15	21
ACS synthetic biology	121	2.7686	2	0	0	3	0	0.140496	0.0247934	1	2	0	50	45	14	71	48	2	109	2	10	113	2	6	103	12	6	109	12	0	101	39	17	1	69	27	0	40	496	106	266	221	0	6	1	34	60
AIDS (London, England)	282	4.19858	15	158	135	22	0.0780142	0.35461	0.0780142	12	0	1	29	28	0	29	137	116	47	75	160	89	142	51	56	92	134	185	92	5	125	18	2	0	10	7	0	7	11	1	450	390	31	11	1	17	17
AIDS and behavior	302	4.22517	3	167	175	23	0.0629139	0.503311	0.112583	15	0	0	11	17	0	35	67	200	25	53	224	75	150	77	71	118	113	182	118	2	19	0	2	0	1	1	0	1	0	0	299	250	14	4	0	16	16
AIDS care	125	3.888	4	72	60	5	0.016	0.472	0.056	13	0	0	4	5	0	10	47	68	20	54	51	31	60	34	23	38	64	87	38	0	2	0	0	0	0	0	0	0	1	0	83	78	1	1	0	2	2
AIDS patient care and STDs	16	4.1875	0	10	11	2	0	0.25	0	0	0	0	0	0	0	0	6	10	2	5	9	3	8	5	2	6	8	9	6	1	0	0	0	0	0	0	0	0	0	0	16	15	2	0	0	2	4
AIDS research and human retroviruses	51	4.09804	1	29	20	4	0.0196078	0.313725	0.0588235	3	1	0	12	8	0	7	26	18	13	13	25	17	20	14	14	17	20	34	17	0	64	12	0	0	25	12	0	11	16	3	99	90	1	4	1	11	19
AIDS research and therapy	457	3.94092	19	225	240	32	0.0503282	0.212254	0.0897155	24	0	4	47	48	0	75	226	156	95	139	223	136	244	77	130	198	129	253	198	6	204	38	11	0	65	31	0	32	92	17	596	480	15	4	0	24	27
AIDS research and treatment	257	4.02335	22	158	148	21	0.0350195	0.264591	0.101167	8	1	1	8	10	0	26	125	106	22	94	141	44	156	57	38	102	117	151	102	4	31	2	3	0	1	1	0	1	0	0	249	216	2	0	0	15	15
AIMS genetics	17	3.35294	3	2	3	2	0.117647	0.0588235	0.0588235	2	0	0	3	4	0	6	7	4	12	3	2	12	4	1	9	6	2	11	6	0	21	13	13	0	5	2	0	4	18	6	42	38	0	0	0	2	4
AIMS microbiology	77	3.35065	4	5	3	8	0	0.207792	0.038961	4	0	2	39	39	0	52	18	7	66	9	2	60	10	7	60	14	3	63	14	0	9	0	11	2	3	0	0	2	56	12	193	176	0	0	0	17	23
AIMS neuroscience	29	4.13793	5	16	13	5	0.137931	0.482759	0.0344828	0	0	6	6	5	0	3	13	13	3	13	13	4	14	11	7	16	6	9	16	4	6	2	8	1	0	0	0	0	1	0	29	28	0	0	0	1	1
AIMS public health	256	4.04297	3	136	121	20	0.0390625	0.378906	0.105469	11	0	0	8	8	0	40	116	100	45	91	120	70	121	65	57	93	106	145	93	18	1	0	1	0	0	0	0	0	0	0	236	212	2	4	0	16	17
AJP reports	183	4	4	127	38	4	0.0546448	0.131148	0.125683	2	0	3	9	9	0	9	53	121	24	44	115	39	108	36	34	74	75	86	74	23	15	1	5	1	1	0	0	1	3	0	161	143	3	0	0	1	1
AMB Express	1198	3.15359	56	35	11	125	0.00751252	0.15025	0.015025	48	5	42	716	699	41	813	305	80	1056	113	29	1017	106	75	942	170	86	1020	170	8	367	57	187	17	190	74	0	124	1626	302	2432	2172	0	9	2	350	508
AMIA Joint Summits on Translational Science proceedings. AMIA Joint Summits on Translational Science	280	3.21786	0	34	13	6	0.0107143	0.367857	0.0107143	10	0	0	14	9	0	196	59	25	189	25	66	209	30	41	219	35	26	243	35	2	2	0	5	1	2	2	0	2	3	1	428	355	0	14	0	37	52
ANZ journal of surgery	25	4.36	0	12	5	0	0.04	0.2	0	1	0	0	0	0	0	6	14	5	0	6	19	9	7	9	9	10	6	14	10	1	0	0	0	0	0	0	0	0	0	0	36	31	0	0	0	0	0
APL bioengineering	92	3.48913	24	6	8	4	0.0217391	0.0978261	0.076087	6	3	5	22	23	8	25	54	13	53	27	12	53	26	13	52	23	17	68	23	1	126	42	28	8	72	27	0	37	33	12	265	215	0	1	1	24	46
APMIS : acta pathologica, microbiologica, et immunologica Scandinavica	31	3.35484	4	10	8	4	0.225806	0.193548	0.0322581	0	1	5	9	6	0	5	15	11	14	9	8	13	12	6	14	10	7	16	10	5	36	5	6	4	11	3	0	5	0	0	31	23	0	0	0	1	1
ARYA atherosclerosis	376	4.96011	15	182	215	28	0.119681	0.414894	0.12766	7	0	6	14	13	0	55	191	130	53	66	257	82	193	101	95	123	158	212	123	41	19	0	13	2	5	1	0	3	0	0	422	383	3	0	0	2	2
ASAIO journal (American Society for Artificial Internal Organs : 1992)	33	3.48485	5	18	8	1	0.030303	0.0909091	0	0	0	2	5	4	0	6	23	4	5	16	12	9	20	4	9	16	8	14	16	3	3	0	1	0	1	0	0	1	0	0	38	29	4	0	0	3	4
ASN neuro	257	4.14008	170	28	16	18	0.249027	0.268482	0.0272374	15	1	108	74	82	5	9	109	139	39	183	35	43	183	31	29	85	143	155	85	17	1446	473	353	56	64	32	0	43	83	19	734	611	0	0	0	17	22
Abdominal imaging	21	3.85714	0	10	9	0	0.285714	0.0952381	0.0952381	0	0	0	1	2	0	3	8	10	3	5	13	4	1	16	8	7	6	14	7	0	1	0	0	0	0	0	0	0	0	0	12	11	0	0	0	1	1
Abdominal radiology (New York)	54	4.68519	1	34	27	2	0.37037	0.222222	0.0740741	1	0	0	2	4	0	4	26	24	6	11	37	7	29	18	11	29	14	23	29	2	1	0	0	0	0	0	0	0	1	1	72	62	1	1	0	3	3
Academic emergency medicine : official journal of the Society for Academic Emergency Medicine	33	4.36364	2	24	18	2	0.242424	0.515152	0.212121	1	0	0	2	3	0	5	22	6	1	7	25	5	19	9	7	14	12	17	14	2	5	0	1	0	0	0	0	0	0	0	48	39	7	7	0	9	9
Academic medicine : journal of the Association of American Medical Colleges	41	3.80488	0	33	13	1	0.097561	0.121951	0.0487805	2	0	0	2	1	0	5	24	12	2	24	15	4	23	14	6	29	6	12	29	0	0	0	0	0	0	0	0	0	0	0	47	42	0	3	0	8	11
Academic pathology	65	2.76923	0	37	7	4	0.0153846	0.0769231	0	2	0	0	4	4	0	21	36	8	20	31	14	22	30	13	24	32	9	33	32	0	3	2	0	0	1	1	0	1	0	0	45	34	0	1	0	3	3
Academic pediatrics	11	4.54545	0	10	3	0	0.181818	0.454545	0	0	1	0	0	0	0	0	9	2	0	2	9	1	10	0	0	3	8	8	3	0	0	0	0	0	0	0	0	0	0	0	16	15	0	0	0	2	2
Academic psychiatry : the journal of the American Association of Directors of Psychiatric Residency Training and the Association for Academic Psychiatry	19	2.94737	0	11	10	1	0	0.0526316	0	1	0	0	1	1	0	3	12	4	4	11	4	4	13	2	4	11	4	8	11	0	0	0	0	0	0	0	0	0	0	0	14	12	0	1	0	2	2
Academic radiology	30	3.5	0	22	8	0	0.166667	0.166667	0.0333333	0	0	0	0	0	0	5	19	6	5	14	11	5	17	8	7	19	4	11	19	0	0	0	0	0	0	0	0	0	0	0	31	29	1	5	0	0	0
Access microbiology	74	3.33784	6	10	8	5	0.0135135	0.0945946	0.0135135	7	1	0	23	26	2	30	33	11	49	16	9	48	17	9	44	20	10	52	20	2	17	0	14	0	14	10	0	10	67	17	198	170	0	4	5	19	33
Acta anaesthesiologica Scandinavica	70	4.71429	3	41	35	5	0.257143	0.385714	0.385714	2	0	3	4	6	0	16	42	12	9	16	45	16	40	14	21	36	13	30	36	4	0	0	1	1	0	0	0	0	2	0	99	83	16	2	0	2	2
Acta bio-medica : Atenei Parmensis	428	3.48131	8	96	173	21	0.0700935	0.147196	0.0350467	12	0	5	16	18	0	106	181	141	118	85	225	164	167	97	138	129	161	291	129	8	26	2	1	1	2	2	0	1	0	0	369	325	1	0	0	9	12
Acta biochimica et biophysica Sinica	14	3.92857	7	4	2	3	0.142857	0.428571	0	0	0	5	3	4	0	1	7	6	4	9	1	4	10	0	4	4	6	10	4	0	50	8	12	3	6	5	0	4	28	10	36	34	0	0	0	0	0
Acta biomaterialia	51	3.60784	5	11	9	4	0.0392157	0.294118	0	1	1	2	23	18	4	14	27	10	32	16	3	27	17	7	20	21	10	30	21	0	90	20	15	3	26	12	0	12	5	1	124	96	0	1	0	3	3
Acta biomaterialia odontologica Scandinavica	53	3.79245	1	6	4	3	0.0566038	0.490566	0.0943396	0	0	0	11	10	0	38	11	4	40	5	8	34	8	11	42	6	5	45	6	2	3	0	2	1	1	1	0	1	0	0	55	46	0	0	0	1	1
Acta cirurgica brasileira	160	4.4875	67	82	15	7	0.20625	0.55625	0.075	3	0	58	13	23	0	2	43	115	11	124	25	10	121	29	49	68	43	31	68	61	207	30	102	18	5	0	0	4	2	0	208	182	1	0	0	9	9
Acta clinica Croatica	155	4.23226	3	94	86	4	0.0645161	0.103226	0.0580645	6	0	0	6	11	0	19	62	74	17	44	94	32	86	37	30	57	68	89	57	9	48	12	1	1	0	0	0	0	1	0	153	147	2	0	0	5	5
Acta crystallographica Section B, Structural science, crystal engineering and materials	27	2.14815	0	0	0	1	0.0740741	0.222222	0.0740741	0	0	0	4	6	0	25	2	0	18	0	9	23	0	4	26	1	0	25	1	1	0	0	1	0	0	0	0	0	1	0	10	8	0	0	0	5	7
Acta crystallographica. Section A, Foundations and advances	14	2.07143	0	0	0	2	0.0714286	0.428571	0	0	0	0	0	1	0	14	0	0	14	0	0	13	0	1	14	0	0	14	0	0	0	0	0	0	0	0	0	0	0	0	7	6	0	0	0	3	3
Acta crystallographica. Section D, Biological crystallography	282	2.56028	1	0	0	11	0.0106383	0.223404	0.0106383	6	0	2	33	39	0	242	38	2	236	2	44	245	2	35	270	9	3	272	9	1	29	2	15	0	29	12	0	23	229	89	199	174	0	9	0	128	166
Acta crystallographica. Section D, Structural biology	166	2.92169	0	0	0	6	0.0060241	0.222892	0.0120482	6	0	1	23	25	0	144	22	0	139	1	26	142	1	23	154	7	5	159	7	0	8	2	6	0	8	3	0	6	92	37	201	165	0	15	5	80	118
Acta crystallographica. Section E, Crystallographic communications	45	1.62222	0	0	0	0	0	0.0222222	0.0222222	0	0	0	2	2	0	45	0	0	44	0	1	44	0	1	45	0	0	45	0	0	0	0	0	0	0	0	0	0	0	0	39	13	0	0	0	3	4
Acta crystallographica. Section E, Structure reports online	425	1.34588	0	0	0	0	0	0.00470588	0	0	0	0	0	0	0	422	3	0	425	0	0	424	0	1	422	3	0	422	3	0	0	0	3	1	0	0	0	0	0	0	423	74	0	0	0	24	24
Acta crystallographica. Section F, Structural biology and crystallization communications	153	2.34641	0	0	0	1	0.00653595	0.0457516	0.0261438	2	1	0	1	2	0	136	17	0	149	0	4	145	0	8	147	6	0	146	6	1	6	0	6	0	8	1	0	7	206	79	97	84	0	0	0	66	108
Acta crystallographica. Section F, Structural biology communications	154	2.35065	0	0	0	7	0	0.0454545	0.0194805	3	0	0	13	13	0	140	14	0	145	0	9	145	0	9	151	3	0	150	3	1	11	0	3	0	7	3	0	7	193	72	100	92	0	1	0	59	80
Acta diabetologica	130	4.39231	9	75	75	3	0.1	0.238462	0.0615385	6	0	3	13	12	1	16	55	59	14	38	78	31	66	33	30	63	37	59	63	8	40	7	11	1	6	4	0	5	6	3	193	172	3	2	0	5	11
Acta ethologica	17	4	0	0	1	3	0.0588235	0.411765	0.0588235	0	0	0	1	0	0	5	1	11	13	1	3	14	0	3	14	2	1	15	2	0	0	0	1	1	0	0	0	0	0	0	14	14	0	0	0	0	0
Acta histochemica et cytochemica	312	3.4391	134	65	35	37	0.0416667	0.201923	0.00641026	4	1	120	31	42	0	17	123	172	74	225	13	64	204	44	68	93	151	172	93	47	1407	239	178	65	81	35	0	51	77	25	288	226	0	0	0	2	2
Acta informatica medica : AIM : journal of the Society for Medical Informatics of Bosnia & Herzegovina : casopis Drustva za medicinsku informatiku BiH	357	3.38655	4	60	65	18	0.0392157	0.159664	0.0308123	4	0	3	4	6	1	180	95	82	180	43	134	211	80	66	225	63	69	284	63	10	27	3	3	1	1	1	0	1	0	0	356	325	0	1	0	11	11
Acta medica Lituanica	42	3.80952	1	23	16	4	0.0238095	0.0952381	0.0238095	0	0	0	2	2	0	6	23	13	11	12	19	12	19	11	12	14	16	28	14	0	13	3	2	0	1	0	0	1	0	0	53	47	0	0	0	2	4
Acta myologica : myopathies and cardiomyopathies : official journal of the Mediterranean Society of Myology	61	2.93443	2	26	39	0	0.0327869	0.0983607	0.0163934	4	0	0	1	2	0	4	45	12	13	29	19	13	28	20	8	27	26	32	27	2	21	2	1	1	3	2	0	3	8	2	42	38	0	0	0	5	5
Acta naturae	339	2.89381	9	27	21	31	0	0.0766962	0.0176991	5	2	20	55	67	5	125	121	93	267	56	16	259	48	32	212	71	56	249	71	19	382	84	99	33	184	87	0	102	361	66	451	378	1	5	0	23	62
Acta neurochirurgica	271	3.98893	6	113	95	9	0.136531	0.140221	0.0442804	14	0	7	7	6	0	75	127	69	58	70	143	84	113	74	98	121	52	148	121	2	36	3	7	1	2	0	0	2	3	1	356	318	5	0	0	3	3
Acta neurologica Belgica	26	3.26923	0	15	12	0	0.115385	0.115385	0	1	0	0	0	0	0	6	13	7	7	10	9	7	11	8	8	16	2	10	16	0	1	0	5	1	0	0	0	0	0	0	28	23	1	0	0	1	1
Acta neurologica Scandinavica	50	4.04	1	33	26	1	0.16	0.24	0.04	1	0	0	2	3	0	8	31	11	6	13	31	13	26	11	11	27	12	23	27	0	10	5	0	0	1	0	0	1	0	0	62	54	13	0	0	5	6
Acta neuropathologica	389	3.95116	83	166	115	45	0.287918	0.257069	0.0437018	12	5	94	125	129	11	38	180	171	75	195	119	65	196	128	56	191	142	197	191	1	2267	575	455	79	156	62	0	94	271	95	1553	1285	20	13	4	86	210
Acta neuropathologica communications	980	4.09898	293	366	248	99	0.279592	0.247959	0.0428571	63	11	226	260	277	32	84	470	426	182	530	268	185	526	269	148	463	369	495	463	22	5174	1524	1024	176	371	157	0	217	563	202	3734	3127	11	21	2	158	361
Acta obstetricia et gynecologica Scandinavica	89	4.91011	1	61	36	7	0.146067	0.213483	0.146067	4	0	1	3	7	0	6	7	76	4	27	58	17	54	18	20	43	26	37	43	9	8	0	1	0	0	0	0	0	2	0	109	106	4	1	1	4	4
Acta oncologica (Stockholm, Sweden)	30	4.33333	0	18	10	3	0.0666667	0.266667	0.0333333	2	0	2	1	1	0	5	14	11	4	12	14	7	8	15	8	11	11	17	11	2	16	2	2	1	0	0	0	0	0	0	32	30	3	1	0	3	3
Acta ophthalmologica	147	4.2517	5	104	86	4	0.122449	0.380952	0.142857	5	1	3	5	6	1	21	96	30	7	25	115	25	81	41	25	96	26	50	96	1	43	7	5	0	2	2	0	1	1	0	198	184	12	0	0	12	14
Acta orthopaedica	1121	4.42105	59	559	353	52	0.152542	0.284567	0.137377	70	0	37	44	44	1	174	469	478	174	227	720	279	391	451	308	397	416	676	397	48	80	12	59	13	8	3	0	6	0	0	1112	1001	103	11	0	34	36
Acta orthopaedica et traumatologica turcica	283	4.54417	24	133	71	3	0.137809	0.204947	0.106007	4	0	12	7	9	0	41	94	148	49	43	191	75	95	113	65	70	148	208	70	5	2	0	18	5	1	0	0	1	1	0	280	262	3	0	0	3	3
Acta ortopedica brasileira	400	3.82	22	283	163	18	0.055	0.1725	0.05	3	0	19	10	16	0	37	197	166	35	126	239	56	226	118	56	155	189	220	155	25	42	14	32	6	0	0	0	0	0	0	309	268	3	0	0	13	27
Acta oto-laryngologica	32	3.625	3	21	16	1	0.15625	0.1875	0.09375	0	0	3	1	2	0	3	11	18	5	16	11	1	13	18	4	6	22	24	6	2	14	3	5	1	0	0	0	0	0	0	12	11	0	0	0	0	0
Acta otorhinolaryngologica Italica : organo ufficiale della Societa italiana di otorinolaringologia e chirurgia cervico-facciale	418	3.65072	11	156	146	3	0.0574163	0.129187	0.0334928	11	0	9	11	16	0	68	184	166	87	96	235	100	160	158	94	125	199	281	125	12	41	14	5	0	1	0	0	1	11	2	290	261	1	0	0	8	11
Acta paediatrica (Oslo, Norway : 1992)	240	4.44583	4	163	143	22	0.125	0.270833	0.1	15	2	0	9	16	0	32	145	63	25	65	150	36	118	86	41	95	104	130	95	15	8	0	3	0	2	1	0	2	0	0	268	244	11	2	2	0	0
Acta parasitologica	18	3.16667	3	2	1	7	0	0.166667	0	0	0	1	3	4	0	6	6	6	13	4	1	7	3	8	10	5	3	13	5	0	1	0	0	0	1	1	0	1	1	1	23	20	0	1	0	7	9
Acta pharmaceutica Sinica. B	423	3.49645	149	75	23	45	0.0401891	0.420804	0.035461	24	4	54	176	176	9	81	149	193	200	196	27	201	203	19	172	145	106	264	145	14	926	202	266	51	454	162	0	212	345	76	868	691	0	2	0	69	135
Acta pharmacologica Sinica	160	3.90625	66	40	18	16	0.1125	0.49375	0	5	2	21	54	64	1	7	57	96	54	95	11	52	88	20	63	30	67	89	30	41	851	174	132	28	225	84	0	100	122	32	399	340	1	0	0	14	53
Acta physiologica (Oxford, England)	56	3.92857	18	12	6	3	0.142857	0.321429	0	3	0	24	8	8	0	2	16	38	10	33	13	9	35	12	3	37	16	17	37	2	136	34	63	7	13	5	0	7	33	11	126	102	0	1	0	5	9
Acta psychiatrica Scandinavica	78	4.42308	0	50	40	8	0.0769231	0.320513	0.0769231	3	0	0	3	5	0	13	38	27	4	16	58	16	31	31	16	25	37	52	25	1	0	0	4	1	0	0	0	0	1	0	100	91	4	1	0	5	10
Acta psychologica	14	4.14286	1	6	9	1	0	0.785714	0	0	0	0	1	1	0	1	5	8	1	5	8	2	5	7	3	3	8	11	3	0	0	0	0	0	0	0	0	0	0	0	7	7	0	0	0	1	2
Acta radiologica (Stockholm, Sweden : 1987)	28	4.75	1	23	21	2	0.214286	0.321429	0.142857	1	0	1	0	2	0	1	13	14	1	10	17	2	15	11	1	12	15	15	12	1	2	0	1	1	0	0	0	0	1	0	35	32	0	0	0	1	1
Acta radiologica open	145	4.37241	9	94	91	4	0.317241	0.234483	0.0551724	3	0	2	1	5	0	16	69	60	17	49	79	13	68	64	23	47	75	88	47	10	2	0	2	1	4	0	0	1	3	1	134	127	2	2	0	0	0
Acta radiologica short reports	15	3.6	0	4	5	0	0.133333	0.0666667	0	0	0	0	0	0	0	1	6	8	5	4	6	4	2	9	3	4	8	10	4	1	0	0	1	0	0	0	0	0	0	0	9	9	0	0	0	0	0
Acta stomatologica Croatica	102	4.58824	1	65	46	2	0.0784314	0.333333	0.127451	2	0	0	5	7	0	21	44	37	21	29	52	29	44	29	24	38	40	63	38	1	0	0	1	1	0	0	0	0	0	0	117	108	1	0	0	5	6
Acta theriologica	23	4.17391	1	2	0	4	0	0.304348	0.0434783	0	0	2	5	7	0	11	3	9	14	4	5	14	3	6	17	4	2	19	4	0	0	0	0	0	0	0	0	0	0	0	42	42	0	0	0	1	1
Acta tropica	38	4.44737	4	17	16	11	0.0526316	0.473684	0.105263	2	1	3	6	7	0	6	14	18	11	15	12	13	17	8	14	16	8	22	16	0	11	2	2	0	0	0	0	0	3	1	57	50	0	1	0	3	3
Acta veterinaria Scandinavica	815	3.69939	147	84	74	117	0.0969325	0.346012	0.0503067	46	16	57	123	130	0	249	290	276	375	212	228	404	220	191	405	188	222	550	188	77	226	27	70	20	23	16	0	17	38	8	758	639	0	8	0	31	39
Acupuncture in medicine : journal of the British Medical Acupuncture Society	64	4.82812	14	30	21	6	0.515625	0.71875	0.171875	0	0	17	11	9	0	12	17	35	5	27	32	15	38	11	21	18	25	34	18	12	35	14	24	1	0	0	0	0	3	0	126	108	1	0	0	6	6
Acute and critical care	66	4.30303	3	60	44	2	0.030303	0.121212	0.0151515	0	0	2	0	1	0	1	59	6	2	21	43	2	53	11	2	27	37	38	27	1	21	4	2	1	0	0	0	0	0	0	68	62	1	0	0	0	0
Acute medicine & surgery	165	3.92121	6	112	59	1	0.030303	0.0787879	0.0424242	2	0	4	4	7	0	33	109	23	16	40	109	28	102	35	38	85	42	77	85	3	0	0	4	3	1	0	0	1	0	0	137	126	0	1	0	2	2
Addiction & health	266	4.2406	10	93	104	14	0.0601504	0.451128	0.0902256	4	0	8	9	9	0	55	97	114	69	70	127	96	121	49	99	73	94	171	73	22	8	0	21	3	2	0	0	2	0	0	223	210	0	0	0	3	3
Addiction (Abingdon, England)	249	4.18876	1	98	74	17	0.108434	0.514056	0.172691	14	0	1	12	9	0	64	61	124	43	39	167	104	73	72	93	57	99	191	57	1	3	0	2	2	0	0	0	0	0	0	286	240	3	13	1	23	33
Addiction biology	54	4.85185	28	17	14	3	0.12963	0.407407	0.0185185	1	0	22	5	4	0	1	3	50	1	25	28	2	33	19	4	24	26	25	24	5	30	5	37	6	1	1	0	1	0	0	94	84	0	1	0	6	21
Addiction science & clinical practice	196	4.07143	0	119	123	13	0.127551	0.479592	0.163265	9	0	2	3	3	0	21	81	94	13	39	144	29	106	61	32	105	59	91	105	0	4	0	11	0	1	0	0	1	0	0	170	143	8	7	0	17	19
Addictive behaviors	29	3.82759	0	15	13	0	0	0.344828	0.103448	3	0	0	4	2	0	6	11	12	6	5	18	12	12	5	9	8	12	21	8	0	0	0	1	0	0	0	0	0	0	0	19	19	0	0	0	2	2
Addictive behaviors reports	259	3.98069	2	155	140	14	0.046332	0.335907	0.03861	18	0	0	7	8	0	18	73	168	30	69	160	50	123	86	45	123	91	136	123	0	2	0	10	3	0	0	0	0	0	0	182	167	5	2	0	13	14
Adipocyte	138	4.19565	49	43	35	8	0.057971	0.210145	0.0289855	3	1	17	53	56	3	10	45	83	38	77	23	40	80	18	39	48	51	75	48	15	304	92	94	25	48	14	0	33	49	19	369	327	6	4	3	35	106
Administration and policy in mental health	47	4.48936	0	22	19	3	0.0851064	0.489362	0.12766	2	0	0	3	4	0	11	14	22	9	13	25	8	11	28	14	28	5	19	28	0	0	0	2	0	0	0	0	0	0	0	56	49	3	3	0	2	2
Adolescent health, medicine and therapeutics	87	4.42529	4	41	48	8	0.045977	0.310345	0.114943	4	0	0	2	3	0	13	38	36	5	26	56	29	32	26	16	20	51	61	20	6	1	0	2	0	0	0	0	0	0	0	126	111	0	0	0	2	2
Advanced biomedical research	1103	4.46963	68	461	495	47	0.143246	0.401632	0.116954	14	0	61	101	99	0	202	497	404	274	245	584	335	536	232	363	328	412	643	328	132	193	29	136	19	67	31	0	48	102	30	1100	1001	7	0	0	40	47
Advanced functional materials	17	3.70588	2	2	1	4	0.0588235	0.176471	0.117647	1	0	0	4	4	0	8	5	4	12	4	1	10	3	4	11	2	4	14	2	1	10	1	7	2	5	3	0	3	0	0	25	21	0	0	0	7	8
Advanced healthcare materials	16	3.6875	2	0	2	2	0	0.1875	0.0625	1	0	1	8	8	2	8	8	0	13	2	1	13	2	1	12	3	1	12	3	1	26	7	1	0	11	5	0	5	3	0	33	26	0	0	0	6	6
Advanced journal of emergency medicine	68	4.25	0	56	28	2	0.176471	0.25	0.220588	0	0	0	0	0	0	7	42	19	6	14	48	8	45	15	10	35	23	32	35	1	0	0	0	0	0	0	0	0	0	0	49	47	0	0	0	0	0
Advanced materials (Deerfield Beach, Fla.)	21	2.52381	2	1	0	0	0	0.0952381	0.142857	1	0	2	5	4	0	11	8	2	16	4	1	16	4	1	16	3	2	18	3	0	25	4	0	0	15	8	0	6	9	3	25	18	0	0	0	6	7
Advanced pharmaceutical bulletin	242	3.47521	11	12	18	7	0.0578512	0.239669	0.0413223	9	1	13	100	107	0	75	104	63	176	32	34	180	35	27	174	26	42	178	26	38	179	28	51	11	127	52	0	76	38	13	364	283	0	0	0	34	50
Advanced science (Weinheim, Baden-Wurttemberg, Germany)	851	3.19389	253	123	110	77	0.0423032	0.237368	0.0810811	36	19	66	211	241	19	358	268	225	458	339	54	451	318	82	464	247	140	553	247	51	1428	301	366	95	501	162	0	262	278	112	1853	1471	3	12	9	178	253
Advanced structural and chemical imaging	19	2.78947	0	0	0	3	0	0.157895	0.0526316	2	0	0	0	0	0	16	3	0	19	0	0	18	0	1	19	0	0	19	0	0	0	0	0	0	1	0	0	1	3	0	28	24	0	1	0	4	4
Advanced synthesis & catalysis	21	2.28571	0	0	0	0	0	0	0.047619	1	0	0	7	8	0	12	8	1	21	0	0	20	0	1	20	0	1	16	0	5	0	0	0	0	3	1	0	2	16	4	20	14	0	0	0	4	4
Advances and applications in bioinformatics and chemistry : AABC	53	3.30189	0	3	2	3	0	0.264151	0.0377358	4	0	0	7	5	0	41	9	3	43	3	7	41	3	9	46	6	1	47	6	0	11	0	3	0	3	1	0	2	1	0	156	138	0	3	0	10	25
Advances in bioinformatics	125	3.36	0	1	0	7	0	0.32	0.008	9	0	0	11	6	1	106	16	3	108	0	17	102	1	22	120	3	2	122	3	0	20	3	4	0	6	1	0	4	1	0	332	290	0	7	0	38	61
Advances in cognitive psychology	196	4.26531	6	53	104	4	0.0612245	0.75	0.0918367	3	0	0	22	13	0	15	23	158	42	32	122	40	52	104	38	24	134	171	24	1	0	0	3	2	0	0	0	0	0	0	104	93	0	2	0	2	3
Advances in experimental medicine and biology	61	2.59016	1	28	14	8	0	0.0983607	0.0163934	2	0	3	0	0	0	17	32	12	23	29	9	23	30	8	19	22	20	39	22	0	25	2	1	0	0	0	0	0	0	0	32	29	0	0	0	0	0
Advances in health sciences education : theory and practice	120	3.10833	0	60	64	7	0.0583333	0.25	0.025	2	0	0	1	7	0	16	54	50	16	71	33	20	61	39	27	84	9	36	84	0	0	0	0	0	0	0	0	0	0	0	55	52	0	0	0	1	1
Advances in hematology	147	3.46259	24	50	62	4	0.0204082	0.156463	0.0340136	4	0	1	20	19	2	26	82	39	37	47	63	46	74	27	40	52	55	92	52	3	131	18	19	3	16	8	0	10	20	2	120	105	0	1	0	8	10
Advances in medical education and practice	530	3.56226	15	333	293	31	0.0471698	0.19434	0.045283	23	0	0	6	7	0	94	336	100	72	288	170	87	336	107	109	384	37	146	384	0	0	0	1	0	1	0	0	1	0	0	499	468	1	4	0	10	10
Advances in medicine	80	4.1125	5	33	36	3	0.0875	0.2625	0.025	2	0	1	5	5	0	17	40	23	12	19	49	22	41	17	27	26	27	45	26	9	21	8	5	1	0	0	0	0	0	0	79	77	0	0	0	7	8
Advances in neonatal care : official journal of the National Association of Neonatal Nurses	12	4.16667	0	6	5	2	0.0833333	0.0833333	0.166667	0	0	0	0	0	0	2	7	3	2	3	7	3	6	3	5	4	3	4	4	4	0	0	0	0	0	0	0	0	0	0	11	11	0	0	0	1	1
Advances in nutrition (Bethesda, Md.)	45	4.62222	0	1	1	4	0.0444444	0.222222	0.0444444	4	0	0	8	9	0	24	3	18	8	0	37	33	1	11	42	3	0	41	3	1	0	0	1	0	0	0	0	0	1	0	120	110	2	3	0	3	3
Advances in orthopedics	199	3.77387	6	86	59	4	0.080402	0.150754	0.0552764	8	0	2	5	5	0	40	85	74	39	48	112	58	71	70	52	56	91	135	56	8	13	1	3	1	1	1	0	1	0	0	152	136	1	1	0	2	2
Advances in pharmacological and pharmaceutical sciences	25	3.92	4	9	3	5	0.04	0.36	0	2	0	3	9	9	1	5	8	12	11	11	3	9	13	3	12	7	6	12	7	6	13	1	15	3	2	2	0	1	0	0	31	27	0	0	0	7	7
Advances in pharmacological sciences	152	3.86184	50	34	9	14	0.0723684	0.342105	0.0263158	9	1	36	47	47	1	28	42	82	50	78	24	53	82	17	90	33	29	61	33	58	47	7	100	21	33	17	0	22	2	0	181	155	1	0	0	26	28
Advances in preventive medicine	126	4.3254	9	62	67	13	0.0555556	0.388889	0.103175	3	0	1	6	7	0	20	56	50	18	36	72	33	71	22	33	46	47	71	46	9	5	0	2	0	2	1	0	2	0	0	132	122	3	0	0	3	3
Advances in radiation oncology	371	3.71698	8	258	54	3	0.0377358	0.140162	0.032345	10	0	1	5	5	0	65	222	84	53	118	200	66	161	144	82	210	79	159	210	2	20	1	7	4	8	3	0	4	17	0	287	270	30	6	1	33	50
Advances in simulation (London, England)	86	3.67442	0	45	39	6	0.151163	0.302326	0.104651	6	0	1	2	4	0	21	45	20	18	43	25	19	36	31	24	50	12	36	50	0	0	0	1	1	0	0	0	0	0	0	88	74	2	0	0	6	12
Advances in skin & wound care	21	3.57143	1	11	13	0	0.142857	0.380952	0	0	0	1	1	1	0	4	14	3	0	10	11	4	12	5	5	10	6	10	10	1	1	0	0	0	0	0	0	0	0	0	20	15	1	0	0	3	4
Advances in therapy	665	4.10526	16	369	386	30	0.103759	0.4	0.145865	47	0	0	33	28	0	128	344	193	73	104	488	177	381	107	163	319	183	331	319	15	70	7	6	4	5	1	0	4	10	0	812	671	216	3	0	25	183
Advances in urology	241	3.26556	15	89	63	4	0.0746888	0.13278	0.033195	6	0	4	8	9	0	77	89	75	78	54	109	77	83	81	100	76	65	157	76	8	34	9	5	2	1	0	0	1	7	2	162	146	0	2	0	5	5
Advances in virology	86	3.33721	8	23	26	8	0.0465116	0.0930233	0.0232558	4	3	1	21	25	0	16	51	19	49	22	15	45	26	15	40	20	26	66	20	0	111	9	6	2	57	28	0	29	49	16	136	118	1	0	0	11	12
Advances in wound care	40	3.925	9	17	16	2	0.125	0.35	0.075	1	1	1	12	13	1	6	20	14	6	18	16	9	24	7	7	17	16	19	17	4	38	5	15	1	9	5	0	5	0	0	60	49	3	0	0	6	10
Aerobiologia	47	3.08511	1	0	0	11	0	0.12766	0.0212766	0	1	1	19	18	0	38	6	3	43	1	3	36	0	11	44	1	2	46	1	0	0	0	1	0	3	0	0	3	1	1	47	40	0	0	0	8	9
Aesthetic plastic surgery	85	3.63529	2	25	39	3	0.164706	0.258824	0.105882	4	0	1	5	5	0	16	23	46	28	12	45	24	31	30	33	25	27	58	25	2	9	1	1	0	0	0	0	0	0	0	56	49	3	0	0	2	2
Aesthetic surgery journal	50	3.7	4	34	35	2	0.2	0.26	0.08	0	0	1	0	1	0	3	20	27	2	12	36	5	35	10	6	16	28	29	16	5	1	0	0	0	0	0	0	0	0	0	25	21	10	5	0	7	11
African health sciences	439	4.16173	28	241	250	41	0.0592255	0.257403	0.127563	13	0	11	31	34	1	55	197	187	71	126	242	102	264	73	93	175	171	241	175	23	63	4	14	1	12	4	0	10	4	1	447	401	2	0	0	24	36
African journal of disability	151	3.39735	1	56	87	20	0.0728477	0.145695	0.0662252	7	0	0	1	3	0	23	62	66	27	49	75	29	51	71	36	51	64	96	51	4	0	0	1	1	0	0	0	0	0	0	88	80	0	1	0	5	5
African journal of emergency medicine : Revue africaine de la medecine d'urgence	163	3.95706	9	116	58	12	0.0920245	0.220859	0.110429	3	0	0	6	6	0	32	112	19	16	49	98	34	106	23	34	107	22	56	107	0	0	0	0	0	0	0	0	0	1	0	181	163	2	0	0	0	0
African journal of infectious diseases	87	3.48276	6	46	45	9	0.0229885	0.218391	0.0229885	3	0	1	9	8	0	12	52	23	21	37	29	24	48	15	20	44	23	38	44	5	11	1	8	0	4	1	0	3	5	2	81	72	0	0	0	2	2
African journal of laboratory medicine	143	3.74126	4	66	55	16	0.0629371	0.174825	0.034965	10	0	1	17	16	0	47	68	28	42	48	53	39	65	39	54	51	38	89	51	3	25	4	3	1	1	1	0	1	4	0	183	146	2	0	0	18	20
African journal of paediatric surgery : AJPS	98	3.31633	6	28	24	0	0.0816327	0.132653	0.0204082	0	0	2	0	1	0	30	43	25	37	15	46	42	31	25	41	20	37	72	20	6	4	1	4	0	0	0	0	0	0	0	67	65	0	0	0	1	1
African journal of primary health care & family medicine	428	3.80841	7	274	279	71	0.0163551	0.266355	0.147196	15	0	0	8	7	0	36	234	158	45	175	208	63	231	134	63	202	163	211	202	15	0	0	0	0	0	0	0	0	0	0	320	293	0	0	0	60	74
African journal of traditional, complementary, and alternative medicines : AJTCAM	212	3.67925	32	46	14	30	0.0613208	0.349057	0.0188679	5	1	30	77	77	1	61	69	82	105	80	27	109	82	21	142	38	32	111	38	63	110	17	77	9	54	22	0	33	6	2	228	191	0	1	0	46	48
Age (Dordrecht, Netherlands)	110	4.58182	13	58	57	2	0.127273	0.3	0.0636364	6	2	9	19	25	2	7	22	81	22	33	55	24	53	33	15	52	43	52	52	6	157	34	29	6	14	6	0	10	17	5	194	169	1	2	0	9	32
Age and ageing	224	3.71875	3	98	97	6	0.107143	0.348214	0.111607	10	0	0	8	9	0	26	133	65	32	51	141	81	94	49	42	70	112	144	70	10	0	0	2	1	1	1	0	1	0	0	213	179	7	3	0	7	7
Ageing and society	20	3.1	0	7	5	0	0	0.2	0.1	2	0	0	0	0	0	1	4	15	5	6	9	5	5	10	6	5	9	14	5	1	0	0	0	0	0	0	0	0	0	0	6	5	0	0	0	0	0
Aggressive behavior	15	4.13333	0	9	9	0	0	0.466667	0.266667	0	0	0	0	0	0	0	4	11	2	8	5	2	7	6	1	4	10	11	4	0	0	0	0	0	0	0	0	0	0	0	7	7	0	0	0	1	1
Aging	3202	4.22611	974	1410	1135	229	0.105247	0.334166	0.032792	178	40	341	1098	1199	64	297	1436	1469	739	1576	887	859	1839	504	702	934	1566	2013	934	255	11890	3633	2047	366	2534	996	0	1151	2283	803	10940	9556	29	54	5	660	1683
Aging & mental health	24	4.08333	0	14	12	2	0.166667	0.25	0.0833333	2	0	0	2	2	0	3	12	9	3	5	16	5	10	9	5	11	8	13	11	0	0	0	0	0	0	0	0	0	0	0	26	23	0	2	0	1	1
Aging and disease	288	4.81944	90	136	115	16	0.239583	0.395833	0.0347222	15	0	44	61	74	4	17	73	198	30	128	130	40	168	80	44	66	178	181	66	41	889	258	167	36	59	25	0	42	61	13	671	591	3	1	0	18	46
Aging cell	922	3.7885	371	211	152	67	0.12039	0.253796	0.0433839	39	7	150	308	310	51	76	332	514	296	459	167	317	518	87	167	507	248	408	507	7	3183	752	1128	187	357	135	0	221	433	165	2671	2299	8	25	1	180	415
Aging clinical and experimental research	149	4.67785	4	69	74	4	0.0939597	0.33557	0.134228	12	0	0	6	10	0	20	62	67	23	15	111	44	53	52	41	52	56	92	52	5	0	0	0	0	2	0	0	2	1	0	203	185	11	0	0	6	8
Aging medicine (Milton (N.S.W))	40	4.6	0	15	14	2	0.1	0.275	0.05	0	0	0	4	4	0	11	18	11	12	4	24	18	17	5	13	14	13	26	14	0	4	1	2	0	0	0	0	0	0	0	59	56	0	1	0	6	21
Agricultural systems	22	3.31818	1	2	2	7	0	0.454545	0.0454545	2	0	0	3	1	0	10	5	7	14	3	5	16	3	3	18	3	1	19	3	0	0	0	0	0	1	0	0	1	1	0	15	12	0	0	0	2	2
Agriculture, ecosystems & environment	29	3.75862	0	1	0	7	0	0.724138	0.0689655	2	0	0	18	9	0	21	6	2	18	1	10	21	0	8	25	1	3	26	1	2	0	0	0	0	0	0	0	0	0	0	29	22	0	0	0	2	2
Air quality, atmosphere, & health	70	2.64286	0	4	2	12	0	0.214286	0.0714286	2	0	0	9	6	0	53	11	6	56	5	9	54	5	11	59	7	4	63	7	0	0	0	3	0	0	0	0	0	6	1	47	39	0	0	0	3	3
Alcohol and alcoholism (Oxford, Oxfordshire)	69	4.24638	4	26	16	4	0.101449	0.463768	0.144928	3	0	3	5	5	0	15	18	36	18	13	38	27	23	19	19	17	33	49	17	3	0	0	10	5	0	0	0	0	0	0	71	67	0	3	0	5	5
Alcohol research & health : the journal of the National Institute on Alcohol Abuse and Alcoholism	22	2.72727	0	0	0	1	0	0.318182	0	2	0	0	0	0	0	7	4	11	18	0	4	17	0	5	13	0	9	21	0	1	0	0	0	0	0	0	0	0	0	0	15	9	0	0	0	1	1
Alcoholism, clinical and experimental research	76	4.75	22	28	27	6	0.0921053	0.447368	0.0526316	2	0	9	8	4	1	5	12	59	8	24	44	16	29	31	16	34	26	42	34	0	61	11	19	6	5	2	0	5	3	1	146	123	3	3	0	6	7
Algorithms for molecular biology : AMB	189	3.21164	0	0	0	3	0	0.613757	0.031746	5	1	0	21	20	1	162	23	4	162	0	27	150	0	39	173	12	4	177	12	0	1	0	14	1	5	2	0	4	11	0	254	219	0	17	5	33	50
Alimentary pharmacology & therapeutics	157	4.53503	5	85	75	4	0.216561	0.484076	0.197452	10	0	0	16	16	0	39	73	45	20	24	113	51	66	40	49	64	44	84	64	9	16	0	7	0	0	0	0	0	1	1	249	224	66	1	0	13	52
Allergo journal international	17	3	0	4	3	1	0	0.176471	0	0	0	0	1	1	0	10	3	4	10	0	7	12	1	4	12	3	2	14	3	0	3	0	0	0	0	0	0	0	0	0	17	12	3	1	0	0	0
Allergologie select	21	3.04762	0	5	7	0	0.047619	0.190476	0	1	0	0	1	1	0	9	10	2	12	5	4	10	6	5	10	5	6	14	5	2	9	0	0	0	0	0	0	0	1	0	15	12	1	1	0	1	1
Allergy	177	3.9887	15	113	101	13	0.118644	0.293785	0.118644	6	3	4	23	27	0	19	108	50	21	77	79	30	115	32	22	106	49	70	106	1	217	38	65	27	22	8	0	16	11	3	298	262	22	0	0	14	20
Allergy & rhinology (Providence, R.I.)	164	3.90854	7	120	79	4	0.097561	0.22561	0.0792683	6	1	5	9	10	0	18	110	36	10	64	90	18	93	53	23	79	62	81	79	4	69	17	8	6	1	1	0	1	1	0	150	131	4	0	0	14	14
Allergy, asthma & immunology research	488	4.36066	60	334	277	22	0.10041	0.227459	0.0594262	11	0	16	73	64	1	45	327	116	47	214	227	64	320	104	56	203	229	265	203	20	633	83	85	40	28	10	0	22	47	12	751	671	9	5	1	30	60
Allergy, asthma, and clinical immunology : official journal of the Canadian Society of Allergy and Clinical Immunology	392	3.95153	24	233	215	21	0.109694	0.216837	0.0561224	20	0	14	55	53	1	53	207	132	51	103	238	73	218	101	78	192	122	196	192	4	344	60	66	27	15	5	0	13	12	2	479	411	25	0	0	13	21
Alzheimer disease and associated disorders	15	3.26667	0	10	9	1	0.133333	0.2	0	1	0	0	0	0	0	3	11	1	3	1	11	4	5	6	5	9	1	6	9	0	1	0	0	0	1	0	0	1	0	0	14	11	1	0	0	2	2
Alzheimer's & dementia (Amsterdam, Netherlands)	426	4.31455	10	265	257	23	0.169014	0.260563	0.0751174	35	0	5	52	46	0	57	243	126	52	103	271	85	203	138	82	209	135	213	209	4	79	13	29	5	5	1	0	5	16	1	763	617	14	16	2	50	128
Alzheimer's & dementia (New York, N. Y.)	320	4.32188	23	168	168	16	0.240625	0.478125	0.20625	27	1	13	24	20	2	51	158	111	48	69	203	73	150	97	73	119	128	201	119	0	112	19	48	3	10	5	0	9	16	0	479	380	57	3	0	36	55
Alzheimer's & dementia : the journal of the Alzheimer's Association	78	4.30769	2	38	37	4	0.230769	0.307692	0.179487	8	0	2	9	8	0	16	42	20	17	19	42	22	28	28	20	26	32	50	26	2	35	4	6	1	6	1	0	6	2	0	169	132	4	2	0	15	36
Alzheimer's research & therapy	657	4.56164	74	344	347	45	0.222222	0.38204	0.103501	50	2	44	129	131	4	87	324	246	95	187	375	122	264	271	133	249	275	393	249	15	937	242	195	36	84	34	0	52	104	20	1576	1268	42	12	2	89	197
Ambio	217	2.76037	0	6	9	75	0.00460829	0.230415	0.0276498	9	0	4	27	16	0	155	23	39	144	11	62	163	9	45	193	17	7	200	17	0	0	0	3	0	0	0	0	0	1	0	138	108	0	2	0	26	31
American heart journal	38	4.47368	0	21	25	2	0.368421	0.631579	0.473684	4	0	0	3	3	0	5	19	14	3	3	32	9	19	10	5	14	19	24	14	0	1	0	0	0	0	0	0	0	0	0	37	31	11	1	0	10	19
American journal of audiology	11	5.09091	0	7	2	0	0.181818	0.363636	0.272727	0	0	0	3	2	0	0	2	9	1	3	7	1	0	10	0	1	10	10	1	0	0	0	1	1	0	0	0	0	0	0	8	8	1	0	0	0	0
American journal of botany	33	4.39394	0	0	0	12	0	0.545455	0.030303	1	0	0	14	7	0	25	3	5	19	0	14	26	0	7	30	1	2	32	1	0	0	0	1	1	0	0	0	0	2	0	93	84	0	6	8	9	16
American journal of cardiovascular drugs : drugs, devices, and other interventions	29	4.68966	0	19	18	3	0.137931	0.655172	0.206897	3	0	0	0	0	0	6	12	11	4	2	23	6	13	10	7	9	13	20	9	0	4	0	2	1	0	0	0	0	1	0	44	37	10	0	0	2	4
American journal of clinical dermatology	37	3.81081	1	14	14	1	0.162162	0.513514	0.108108	3	0	0	0	1	0	6	21	10	7	2	28	15	16	6	7	14	16	23	14	0	2	0	3	1	0	0	0	0	0	0	41	33	30	1	0	2	2
American journal of clinical oncology	24	4	0	17	9	0	0	0.125	0.208333	1	0	0	1	1	0	5	13	6	2	3	19	5	11	8	5	9	10	15	9	0	9	2	2	1	2	1	0	1	0	0	22	22	3	0	0	0	0
American journal of clinical pathology	54	3.64815	2	36	16	5	0.0740741	0.12963	0.0185185	2	0	0	7	5	0	11	29	14	11	28	15	13	21	20	14	28	12	26	28	0	49	3	1	0	0	0	0	0	1	1	68	61	0	0	0	2	2
American journal of community psychology	16	3.875	0	2	3	4	0.0625	0.375	0.1875	0	0	0	1	1	0	4	3	9	5	2	9	4	1	11	10	2	4	14	2	0	0	0	1	1	0	0	0	0	0	0	15	11	0	0	0	0	0
American journal of epidemiology	279	4.63441	6	147	87	15	0.0573477	0.455197	0.0752688	23	0	2	25	17	0	39	92	148	61	54	164	90	109	80	57	24	198	244	24	11	19	1	3	0	2	1	0	2	0	0	326	301	6	9	0	20	27
American journal of hematology	94	3.78723	4	69	60	6	0.159574	0.297872	0.12766	8	0	1	7	8	0	4	61	29	9	18	67	15	56	23	7	38	49	55	38	1	46	7	5	0	1	0	0	1	3	1	104	85	40	3	0	12	35
American journal of human biology : the official journal of the Human Biology Council	38	4.52632	3	26	21	5	0.0263158	0.289474	0.0526316	6	0	0	4	5	0	3	14	21	3	12	23	8	19	11	5	7	26	27	7	4	1	0	0	0	0	0	0	0	0	0	39	32	0	0	0	3	3
American journal of human genetics	122	4.57377	9	74	75	5	0.0327869	0.42623	0.0901639	12	6	5	42	29	5	23	52	47	18	50	54	28	53	41	30	54	38	68	54	0	224	90	51	10	57	37	0	33	105	31	701	580	0	6	0	63	210
American journal of hypertension	56	4.98214	7	31	31	0	0.196429	0.25	0.0714286	7	0	1	6	6	0	5	19	32	6	12	38	14	29	13	8	11	37	40	11	5	19	2	8	3	1	0	0	1	0	0	98	83	3	0	0	15	19
American journal of industrial medicine	39	3.61538	0	31	17	4	0.0512821	0.307692	0.102564	1	0	0	1	1	0	4	17	18	2	16	21	6	23	10	7	21	11	14	21	4	1	0	0	0	0	0	0	0	0	0	21	17	0	0	0	3	3
American journal of infection control	217	3.25346	1	98	60	13	0.0414747	0.179724	0.0506912	3	1	1	19	12	0	75	121	21	69	73	75	86	88	43	91	90	36	126	90	1	4	0	4	0	19	8	0	12	1	0	180	161	0	1	0	15	15
American journal of kidney diseases : the official journal of the National Kidney Foundation	26	4.11538	0	16	12	1	0.192308	0.346154	0.0769231	3	0	0	0	0	0	1	15	10	1	11	14	6	16	4	4	8	14	17	8	1	8	1	0	0	1	0	0	1	0	0	23	21	2	0	0	2	2
American journal of medical genetics. Part A	91	3.81319	3	54	49	4	0.0549451	0.10989	0.010989	7	0	1	8	9	0	5	59	27	13	41	37	11	57	23	12	51	28	33	51	7	17	3	14	0	2	1	0	2	10	4	129	100	2	3	0	11	22
American journal of medical genetics. Part B, Neuropsychiatric genetics : the official publication of the International Society of Psychiatric Genetics	61	5.01639	2	42	41	4	0.0327869	0.262295	0.114754	5	1	1	16	10	1	6	27	28	6	19	36	9	25	27	8	22	31	39	22	0	0	0	7	2	2	1	0	2	2	1	230	205	1	6	0	23	78
American journal of men's health	454	4.2533	10	297	291	30	0.0506608	0.257709	0.0792952	21	2	1	23	32	0	13	110	331	39	136	279	67	230	157	39	129	286	290	129	35	23	0	13	0	3	0	0	1	2	0	422	368	6	5	0	13	14
American journal of obstetrics & gynecology MFM	17	3.64706	0	14	5	2	0.117647	0.0588235	0	0	0	0	0	0	0	1	3	13	2	6	9	2	13	2	4	10	3	6	10	1	1	0	0	0	0	0	0	0	1	0	11	10	0	0	0	1	1
American journal of obstetrics and gynecology	44	5.04545	2	30	24	1	0.136364	0.409091	0.159091	4	1	2	4	4	0	2	4	38	3	14	27	7	29	8	6	14	24	29	14	1	14	0	1	1	0	0	0	0	0	0	78	73	2	0	0	3	5
American journal of ophthalmology	31	4.32258	0	25	21	1	0.0645161	0.225806	0.0645161	1	1	0	1	0	0	3	19	9	1	9	21	5	17	9	5	15	11	16	15	0	3	0	0	0	0	0	0	0	0	0	44	38	4	1	2	6	6
American journal of ophthalmology case reports	65	2.73846	2	45	29	0	0.0461538	0.0153846	0.0153846	0	0	0	0	0	0	6	45	14	6	33	26	6	49	10	6	43	16	22	43	0	5	0	0	0	0	0	0	0	1	0	40	33	0	0	0	7	8
American journal of otolaryngology	24	3.58333	0	14	8	0	0	0.0833333	0	0	0	0	1	2	0	6	15	3	4	7	13	6	14	4	6	14	4	10	14	0	0	0	0	0	0	0	0	0	0	0	20	20	0	0	0	1	1
American journal of perinatology	23	3.95652	0	18	7	0	0	0.130435	0.0434783	1	0	0	1	2	0	1	8	14	4	8	11	4	17	2	5	13	5	9	13	1	0	0	0	0	0	0	0	0	0	0	31	29	0	0	0	1	1
American journal of physical anthropology	49	4.08163	2	12	9	14	0.0204082	0.163265	0.0816327	2	0	0	13	12	0	10	10	29	21	7	21	22	6	21	21	8	20	41	8	0	0	0	4	1	2	1	0	2	0	0	91	69	0	4	0	6	9
American journal of physical medicine & rehabilitation	24	4.25	0	17	17	1	0.125	0.291667	0.166667	2	0	0	1	1	0	4	14	6	1	6	17	4	16	4	4	16	4	6	16	2	1	0	0	0	0	0	0	0	0	0	27	24	2	0	0	4	6
American journal of physiology. Cell physiology	33	3.75758	13	6	5	5	0.0606061	0.151515	0	1	2	8	17	17	0	0	16	17	12	20	1	12	21	0	13	12	8	17	12	4	190	50	16	3	27	10	0	18	41	9	103	94	0	3	1	9	14
American journal of physiology. Endocrinology and metabolism	44	4.09091	14	21	12	8	0.113636	0.204545	0	0	0	22	15	12	2	0	9	35	4	32	8	4	37	3	9	8	27	25	8	11	164	19	50	15	16	6	0	13	29	6	112	93	0	1	0	10	16
American journal of physiology. Gastrointestinal and liver physiology	36	4.27778	14	19	13	6	0.194444	0.333333	0.0555556	4	1	8	14	14	1	0	13	23	4	19	13	4	24	8	6	15	15	15	15	6	120	21	31	11	14	6	0	9	7	1	109	89	1	2	0	6	11
American journal of physiology. Heart and circulatory physiology	63	4.30159	21	24	16	5	0.0634921	0.174603	0.047619	3	0	14	5	5	1	6	17	40	9	35	19	8	44	11	12	34	17	18	34	11	66	14	36	9	1	0	0	1	4	1	122	107	0	3	0	1	1
American journal of physiology. Lung cellular and molecular physiology	62	4.03226	15	32	22	5	0.209677	0.225806	0.0483871	2	1	16	12	11	0	0	28	34	8	44	10	10	42	10	14	36	12	15	36	11	217	53	57	8	26	8	0	16	16	5	165	143	2	7	0	14	24
American journal of physiology. Regulatory, integrative and comparative physiology	30	4.36667	14	10	3	5	0.1	0.266667	0.133333	1	0	10	7	6	0	1	13	16	2	24	4	3	21	6	4	14	12	13	14	3	37	6	34	6	0	0	0	0	2	1	59	50	0	0	0	4	5
American journal of physiology. Renal physiology	26	3.5	11	3	2	0	0.115385	0.230769	0.0384615	1	0	8	13	13	1	1	11	14	9	16	1	9	14	3	9	11	6	10	11	5	161	20	30	6	13	7	0	9	36	16	72	62	0	0	0	1	1
American journal of preventive medicine	64	3.67188	1	11	19	3	0.03125	0.328125	0.09375	3	0	0	0	1	0	17	21	26	23	11	30	32	13	19	23	4	37	55	4	5	0	0	0	0	0	0	0	0	0	0	40	34	0	0	0	11	13
American journal of primatology	30	4.33333	11	4	2	14	0.0666667	0.466667	0.0333333	0	0	0	5	3	0	4	3	23	10	10	10	8	9	13	11	9	10	19	9	2	0	0	1	0	0	0	0	0	1	0	45	37	0	0	0	5	7
American journal of reproductive immunology (New York, N.Y. : 1989)	36	4.27778	8	27	22	1	0.0277778	0.194444	0.0555556	1	2	2	12	12	0	0	7	29	1	17	18	1	24	11	1	27	8	9	27	0	91	19	9	2	7	5	0	5	3	0	76	61	3	0	0	1	1
American journal of respiratory and critical care medicine	107	3.8785	7	63	49	3	0.140187	0.317757	0.121495	3	0	0	12	13	0	25	68	14	22	33	52	29	54	24	32	42	33	63	42	2	18	1	13	4	1	1	0	1	0	0	150	132	7	2	0	10	18
American journal of transplantation : official journal of the American Society of Transplantation and the American Society of Transplant Surgeons	152	3.82237	12	92	64	12	0.203947	0.236842	0.118421	7	0	5	15	16	0	16	90	46	24	57	71	33	87	32	25	82	45	65	82	5	234	34	67	12	14	5	0	9	7	2	253	224	23	0	0	10	24
Amino acids	127	3.27559	26	22	21	7	0.0787402	0.23622	0.015748	3	0	16	50	49	0	34	46	47	69	41	17	71	41	15	61	45	21	82	45	0	196	40	39	6	58	24	0	32	64	15	209	173	2	0	0	8	8
Amyloid : the international journal of experimental and clinical investigation : the official journal of the International Society of Amyloidosis	14	3.92857	4	5	3	2	0.214286	0.142857	0.0714286	1	0	0	2	3	0	0	7	7	4	7	3	4	4	6	2	6	6	7	6	1	50	8	2	0	3	3	0	3	4	2	17	12	1	0	0	2	2
Amyotrophic lateral sclerosis & frontotemporal degeneration	26	3.92308	0	13	10	1	0.115385	0.153846	0.153846	1	0	0	3	3	0	8	16	2	9	7	10	10	8	8	9	10	7	16	10	0	3	0	2	0	0	0	0	0	0	0	71	64	1	1	0	3	4
Anaesthesia	64	4.32812	3	25	29	2	0.15625	0.390625	0.234375	2	0	0	3	3	0	20	33	11	18	16	30	27	28	9	28	21	15	40	21	3	3	1	0	0	0	0	0	0	0	0	112	98	0	1	0	4	5
Anais brasileiros de dermatologia	421	3.86223	8	274	173	23	0.0665083	0.133017	0.0593824	20	1	1	17	22	0	61	209	151	59	130	232	86	239	96	82	179	160	233	179	9	113	33	12	1	5	2	0	5	0	0	363	321	1	0	0	15	22
Analytica chimica acta	15	2.33333	0	0	0	0	0	0	0	0	0	0	7	5	1	13	1	1	15	0	0	15	0	0	15	0	0	15	0	0	10	0	0	0	3	2	0	1	1	1	16	13	0	0	0	2	5
Analytica chimica acta: X	16	3	1	1	1	0	0	0	0	0	0	0	7	5	0	12	4	0	14	1	1	13	1	2	14	1	1	15	1	0	4	0	0	0	3	0	0	2	0	0	23	20	0	1	0	2	4
Analytical and bioanalytical chemistry	573	3.04887	20	55	52	50	0.0104712	0.116928	0.0471204	27	1	16	286	253	11	373	128	72	429	91	53	411	76	86	437	111	25	459	111	3	165	12	77	17	51	20	0	37	58	10	747	596	1	10	3	53	73
Analytical biochemistry	35	2.6	1	1	1	2	0.0285714	0.0285714	0.0285714	1	0	2	19	16	0	15	16	4	30	4	1	29	4	2	25	9	1	26	9	0	38	7	15	0	21	6	0	12	63	22	63	45	0	0	0	9	12
Analytical cellular pathology (Amsterdam)	170	3.97647	26	72	56	10	0.1	0.3	0.00588235	1	3	12	41	51	1	18	88	64	54	80	36	53	73	44	56	59	55	90	59	21	411	89	40	11	94	31	0	49	24	6	277	249	2	0	0	13	27
Analytical chemistry	532	3.11466	40	49	32	20	0.0093985	0.101504	0.0526316	6	3	25	158	145	21	319	149	64	399	95	38	383	87	62	396	99	37	421	99	12	168	21	70	16	104	43	0	75	65	21	889	734	0	26	2	140	190
Analytical chemistry insights	57	2.57895	0	7	6	7	0.0175439	0.105263	0.0175439	1	0	1	29	29	0	39	8	10	47	5	5	45	5	7	48	5	4	48	5	4	4	0	4	4	2	1	0	2	7	2	34	25	0	0	0	3	3
Anatolian journal of cardiology	522	5.08812	48	393	322	16	0.275862	0.233716	0.105364	9	0	22	29	46	0	33	258	231	29	105	388	47	286	189	77	238	207	225	238	59	149	31	38	5	3	0	0	3	12	2	798	705	9	1	0	22	61
Anatomical record (Hoboken, N.J. : 2007)	32	3.375	10	3	1	5	0.03125	0.15625	0.03125	2	0	12	3	4	0	6	9	17	14	14	4	12	9	11	13	13	6	17	13	2	80	17	10	2	11	3	0	6	15	4	50	42	0	0	0	2	2
Anatomical science international	29	3.48276	4	18	4	3	0	0.241379	0	2	0	5	0	2	0	4	6	19	5	13	11	7	19	3	7	15	7	14	15	0	5	0	7	4	0	0	0	0	0	0	19	14	0	0	0	1	1
Anatomy & cell biology	362	3.95028	73	137	34	41	0.0607735	0.245856	0.0165746	8	0	69	32	46	0	27	115	220	94	188	80	120	212	30	92	98	172	204	98	60	629	125	132	31	34	13	0	24	25	6	382	348	0	0	0	10	10
Anatomy research international	94	3.15957	6	21	12	10	0.0106383	0.148936	0.0106383	0	0	3	3	4	0	22	21	51	43	18	33	53	29	12	34	22	38	69	22	3	17	3	4	3	1	1	0	1	1	0	60	56	0	1	0	0	0
Ancient science of life	139	3.23022	46	28	28	23	0.028777	0.366906	0.00719424	6	0	16	26	27	1	34	54	51	44	66	29	47	79	13	88	18	33	70	18	51	2	0	69	6	3	1	0	3	0	0	61	52	0	0	0	31	31
Andrologia	13	4.30769	0	9	9	0	0.0769231	0.230769	0.153846	2	1	0	2	3	0	1	5	7	2	5	6	1	9	3	2	10	1	3	10	0	2	0	0	0	0	0	0	0	0	0	20	19	1	0	0	0	0
Andrology	32	4.3125	6	25	16	6	0.15625	0.1875	0	0	0	3	10	10	3	0	5	27	3	13	16	2	20	10	2	25	5	7	25	0	75	14	12	2	5	2	0	3	4	1	77	66	1	0	0	5	8
Anemia	132	4.39394	14	64	68	9	0.0378788	0.257576	0.166667	1	0	1	7	6	1	8	58	66	19	40	73	28	79	25	19	45	68	77	45	10	56	13	13	2	6	3	0	3	6	1	129	115	13	0	0	4	15
Anesthesia and analgesia	63	4.80952	4	37	43	3	0.285714	0.47619	0.396825	2	0	6	6	4	0	7	43	13	5	17	41	10	38	15	10	28	25	29	28	6	8	4	4	0	0	0	0	0	0	0	82	74	8	1	0	8	13
Anesthesia, essays and researches	783	5.3295	174	475	650	4	0.475096	0.809706	0.45977	4	0	20	2	5	0	19	540	224	16	72	695	34	548	201	55	223	505	450	223	110	0	0	2	1	0	0	0	0	0	0	745	683	14	0	0	14	14
Anesthesiology and pain medicine	408	5.57353	35	295	300	9	0.468137	0.681373	0.313725	3	0	33	5	9	0	15	285	108	14	42	352	30	271	107	33	118	257	248	118	42	0	0	10	3	1	0	0	1	0	0	384	373	10	0	0	2	2
Anesthesiology research and practice	196	4.54082	19	126	113	5	0.255102	0.443878	0.285714	5	0	11	2	2	0	28	117	51	17	48	131	31	125	40	44	88	64	82	88	26	10	2	9	4	0	0	0	0	0	0	208	182	13	0	0	3	3
Angewandte Chemie (International ed. in English)	55	2.34545	3	0	0	3	0.0363636	0.0909091	0.0363636	0	0	2	6	5	0	43	12	0	49	5	1	42	5	8	50	5	0	48	5	2	1	0	2	0	5	1	0	5	5	2	40	35	0	1	0	6	7
Angiogenesis	105	3.79048	38	27	18	13	0.133333	0.27619	0.0190476	8	4	14	43	40	6	6	67	32	34	53	18	36	59	10	23	45	37	60	45	0	470	119	116	21	136	47	0	57	82	33	407	347	2	2	0	16	28
Animal : an international journal of animal bioscience	90	4.15556	17	4	0	15	0.0111111	0.511111	0.0111111	4	0	7	24	18	0	17	36	37	50	21	19	58	20	12	37	7	46	61	7	22	16	5	17	5	1	0	0	1	6	0	91	83	0	1	1	4	4
Animal behaviour	58	5.17241	13	15	1	23	0.224138	0.775862	0.0517241	0	0	0	16	6	0	3	11	44	22	14	22	21	18	19	20	19	19	39	19	0	0	0	1	0	0	0	0	0	0	0	60	58	0	0	0	10	10
Animal cells and systems	151	3.38411	48	14	6	20	0.0596026	0.172185	0	5	0	11	36	44	1	27	71	53	85	59	7	86	55	10	84	29	38	106	29	16	433	108	62	7	93	30	0	52	84	34	257	216	0	0	0	9	9
Animal cognition	144	4.38194	26	15	11	28	0.159722	0.652778	0.0347222	0	0	4	21	17	0	19	17	108	61	23	60	57	18	69	75	33	36	111	33	0	0	0	13	5	1	1	0	1	0	0	114	105	0	6	1	11	13
Animal genetics	54	3.77778	6	2	2	6	0.0185185	0.314815	0.0185185	4	0	0	8	7	0	26	13	15	35	4	15	34	7	13	41	11	2	43	11	0	5	0	3	2	2	0	0	2	0	0	113	103	0	2	0	10	19
Animal models and experimental medicine	84	3.91667	56	15	3	9	0.0833333	0.27381	0.0119048	2	1	20	8	8	0	5	25	54	9	67	8	9	67	8	12	64	8	17	64	3	74	21	50	10	8	1	0	8	7	3	129	114	0	0	0	4	4
Animal nutrition (Zhongguo xu mu shou yi xue hui)	280	4.32857	160	30	1	44	0.0214286	0.789286	0.0107143	0	1	67	189	66	3	45	111	124	85	185	10	80	171	29	68	115	97	157	115	8	78	4	26	6	6	2	0	6	10	0	326	276	0	0	0	13	24
Animal reproduction	67	4.0597	27	21	2	9	0.0895522	0.402985	0.0149254	7	1	5	23	18	1	7	32	28	18	43	6	16	43	8	15	21	31	32	21	14	55	25	8	3	0	0	0	0	0	0	72	59	0	0	0	5	5
Animal science journal = Nihon chikusan Gakkaiho	60	3.76667	33	2	1	14	0.0166667	0.366667	0	0	0	9	21	16	0	17	22	21	22	31	7	23	32	5	21	30	9	29	30	1	40	6	13	4	2	2	0	2	3	2	70	55	0	0	0	2	2
Animals : an open access journal from MDPI	3571	4.43377	1415	702	268	914	0.058247	0.481938	0.0389247	141	19	322	1200	895	42	535	1586	1450	1080	1786	705	1065	1721	785	1321	900	1350	1781	900	890	974	235	312	136	82	27	0	71	198	49	6211	5498	0	48	7	274	424
Annals of African medicine	134	4.43284	6	86	71	5	0.00746269	0.223881	0.0671642	3	0	0	0	1	0	22	71	41	14	34	86	27	93	14	26	60	48	68	60	6	11	5	1	1	0	0	0	0	0	0	155	149	0	0	0	2	2
Annals of Ibadan postgraduate medicine	132	4.35606	18	38	63	9	0.030303	0.318182	0.0681818	3	0	0	1	0	0	33	60	39	35	35	62	51	64	17	39	51	42	78	51	3	3	0	1	1	0	0	0	0	0	0	126	121	0	0	0	3	3
Annals of Indian Academy of Neurology	479	3.81628	57	197	230	9	0.085595	0.118998	0.0271399	14	0	3	13	16	0	92	291	96	76	96	307	124	227	128	110	194	175	279	194	6	119	7	5	3	6	3	0	6	6	2	431	402	1	0	0	6	12
Annals of Saudi medicine	862	4.03016	29	376	340	27	0.0696056	0.179814	0.0649652	20	1	9	31	37	0	177	386	299	204	204	454	275	421	166	269	284	309	529	284	49	139	18	7	4	7	2	0	5	2	1	809	724	3	2	0	12	24
Annals of behavioral medicine : a publication of the Society of Behavioral Medicine	70	4.7	0	35	38	3	0.2	0.571429	0.257143	4	0	0	3	4	0	11	25	34	5	6	59	13	27	30	19	29	22	40	29	1	3	0	1	0	1	0	0	1	0	0	86	75	3	1	0	3	3
Annals of biomedical engineering	227	3.62996	23	57	51	12	0.0220264	0.255507	0.0352423	10	0	13	32	26	0	79	79	69	114	67	46	107	70	50	112	81	34	142	81	4	72	15	15	3	24	8	0	20	5	4	300	254	0	3	2	12	14
Annals of botany	166	4.10241	0	0	0	36	0.0060241	0.506024	0.0120482	11	0	5	85	67	14	103	45	18	133	5	28	122	3	41	126	11	29	152	11	3	40	7	8	0	4	1	0	3	43	7	458	413	0	11	4	40	122
Annals of cardiac anaesthesia	264	4.52273	20	165	177	3	0.208333	0.363636	0.257576	3	0	7	5	4	0	32	186	46	22	36	206	32	144	88	40	105	119	149	105	10	2	0	0	0	0	0	0	0	0	0	242	222	7	2	0	3	3
Annals of clinical and translational neurology	983	4.25941	122	660	626	47	0.253306	0.246185	0.0895219	62	0	55	152	153	6	79	555	349	91	396	496	105	518	360	110	618	255	350	618	15	1186	276	297	48	84	37	0	63	117	30	2012	1725	70	22	2	101	202
Annals of clinical microbiology and antimicrobials	490	3.16122	9	147	93	39	0.0408163	0.0938776	0.0387755	34	3	10	127	127	4	183	237	70	238	107	145	268	162	60	240	183	67	292	183	15	55	4	92	7	37	11	0	29	57	9	608	504	1	2	0	42	46
Annals of coloproctology	236	4.34322	5	140	122	6	0.0720339	0.0720339	0.029661	2	0	3	0	3	0	54	147	35	31	48	157	45	118	73	65	115	56	112	115	9	22	4	2	1	0	0	0	0	8	4	234	226	2	0	0	2	5
Annals of dermatology	396	4.0303	40	247	159	15	0.113636	0.14899	0.0227273	5	0	7	51	73	0	48	197	151	72	161	163	69	216	111	73	171	152	214	171	11	325	51	32	8	43	13	0	34	16	3	410	369	1	1	0	7	17
Annals of dyslexia	17	3.64706	0	2	8	0	0	0.470588	0	0	0	0	0	0	0	3	7	7	3	3	11	2	3	12	4	5	8	12	5	0	0	0	0	0	0	0	0	0	0	0	8	8	0	0	0	1	1
Annals of emergency medicine	29	4.44828	1	21	12	0	0.137931	0.275862	0.0689655	2	0	0	2	1	0	4	19	6	5	7	17	5	15	9	4	14	11	14	14	1	1	0	0	0	2	2	0	1	0	0	35	29	4	0	0	3	4
Annals of epidemiology	23	3.30435	1	5	5	2	0	0.26087	0.0869565	0	0	0	2	1	0	5	9	9	6	3	14	12	6	5	6	4	13	19	4	0	4	0	0	0	0	0	0	0	0	0	11	11	0	2	0	4	5
Annals of gastroenterological surgery	120	3.9	5	67	40	3	0.0333333	0.141667	0.075	2	0	0	6	6	0	35	68	17	17	24	79	29	46	45	41	61	18	56	61	3	55	6	2	1	6	3	0	3	1	0	127	112	4	1	0	0	0
Annals of gastroenterology	420	3.98333	20	208	144	8	0.0714286	0.133333	0.0309524	16	0	5	18	17	0	116	230	74	60	76	284	141	189	90	139	152	129	251	152	17	95	5	5	0	2	2	0	2	5	2	517	462	5	1	0	10	13
Annals of general hospital psychiatry	17	3.58824	0	3	6	0	0.117647	0.176471	0	2	0	0	1	2	0	4	4	9	9	1	7	5	3	9	10	3	4	13	3	1	0	0	1	1	0	0	0	0	8	1	11	9	0	0	0	0	0
Annals of general psychiatry	447	4.52349	9	222	261	19	0.0850112	0.281879	0.0961969	32	0	2	7	15	0	68	170	209	59	91	297	105	191	151	100	155	192	285	155	7	16	4	13	2	3	1	0	3	1	0	469	432	10	2	0	17	23
Annals of geriatric medicine and research	51	4.88235	2	45	33	2	0.0392157	0.215686	0.0392157	2	0	0	4	5	0	1	30	20	2	12	37	4	36	11	1	9	41	36	9	6	18	5	2	0	1	0	0	1	0	0	51	47	0	0	0	0	0
Annals of global health	270	3.97037	7	118	117	30	0.0333333	0.281481	0.062963	9	0	2	10	11	2	56	112	102	60	76	134	84	126	60	82	101	87	158	101	11	3	0	1	1	0	0	0	0	0	0	305	273	2	2	0	7	7
Annals of hematology	246	3.69512	6	140	137	7	0.0243902	0.227642	0.0528455	12	1	1	18	25	1	48	136	62	36	79	131	58	120	68	60	131	55	111	131	4	243	62	6	3	32	16	0	15	23	5	282	240	24	1	0	14	18
Annals of hepato-biliary-pancreatic surgery	134	4.10448	7	73	33	0	0.0447761	0.0373134	0.00746269	0	0	0	3	5	0	45	84	5	18	38	78	28	57	49	47	65	22	66	65	3	15	7	0	0	4	3	0	2	2	1	156	148	0	0	0	2	2
Annals of hepatology	13	3.69231	0	9	6	0	0	0	0	0	0	0	2	2	0	1	7	5	0	3	10	2	7	4	3	4	6	8	4	1	2	0	1	0	0	0	0	0	0	0	21	15	0	0	0	0	0
Annals of human biology	18	3.66667	0	7	9	2	0	0.5	0.111111	3	0	0	1	1	0	3	6	9	5	4	9	7	9	2	4	0	14	18	0	0	0	0	0	0	0	0	0	0	0	0	13	11	0	1	0	2	2
Annals of human genetics	29	4.03448	0	8	10	0	0	0.275862	0.172414	3	0	0	3	4	0	10	9	10	12	8	9	12	8	9	14	9	6	20	9	0	6	0	2	1	3	2	0	2	6	1	97	81	0	3	0	11	34
Annals of intensive care	679	4.30633	19	450	407	17	0.18704	0.256259	0.166421	30	2	17	43	48	0	102	471	106	56	140	483	127	443	109	129	383	167	284	383	12	44	3	21	5	0	0	0	0	6	0	868	778	71	2	0	20	25
Annals of internal medicine	34	4.26471	0	18	11	4	0.0882353	0.294118	0.117647	0	0	0	2	2	0	14	17	3	4	11	19	15	14	5	15	8	11	24	8	2	9	0	0	0	0	0	0	0	0	0	57	53	3	1	0	3	3
Annals of laboratory medicine	387	4.07494	8	269	160	19	0.0439276	0.129199	0.0180879	13	1	0	83	78	1	70	218	99	74	178	135	83	195	109	90	225	72	155	225	7	200	18	19	4	19	4	0	12	34	8	645	557	2	4	0	22	40
Annals of maxillofacial surgery	261	3.30651	13	73	94	3	0.0689655	0.260536	0.0153257	1	1	2	4	8	0	55	102	104	70	50	141	92	88	81	77	74	110	181	74	6	18	1	7	4	1	0	0	1	0	0	152	134	0	1	0	3	3
Annals of medical and health sciences research	454	4.25771	37	253	254	30	0.030837	0.301762	0.0881057	10	0	4	11	9	1	61	208	185	79	152	223	86	293	75	98	228	128	200	228	26	45	1	15	1	3	3	0	1	1	0	478	446	0	0	0	8	12
Annals of medicine	23	4.34783	3	12	11	4	0.173913	0.652174	0.217391	3	0	3	3	3	0	7	7	9	4	7	12	6	9	8	7	5	11	13	5	5	8	3	3	1	1	1	0	1	2	1	26	21	4	0	0	1	1
Annals of medicine and surgery (2012)	625	3.7408	40	271	195	15	0.056	0.1424	0.064	10	0	15	9	15	0	159	314	152	111	140	374	203	298	124	197	255	173	364	255	6	31	2	39	5	4	1	0	3	5	2	650	580	17	5	0	22	26
Annals of microbiology	19	2.73684	0	0	0	1	0	0.210526	0	2	0	1	14	14	0	12	6	1	18	1	0	17	1	1	16	2	1	17	2	0	1	1	1	0	2	1	0	2	8	3	26	23	0	0	0	3	3
Annals of neurology	245	4.4898	26	160	157	6	0.289796	0.35102	0.138776	20	2	16	43	30	1	13	135	97	22	91	132	28	144	73	19	113	113	129	113	3	314	62	101	17	25	10	0	17	18	4	612	533	15	12	0	31	79
Annals of neurosciences	128	3.4375	42	30	43	11	0.0703125	0.203125	0.046875	0	1	18	13	13	0	14	47	67	29	59	40	32	80	16	42	56	30	50	56	22	81	14	49	6	8	8	0	5	1	1	98	83	0	1	0	6	6
Annals of noninvasive electrocardiology : the official journal of the International Society for Holter and Noninvasive Electrocardiology, Inc	85	4.48235	0	55	47	0	0.341176	0.188235	0.0588235	1	0	0	3	4	0	14	40	31	6	10	69	19	48	18	21	51	13	32	51	2	0	0	0	0	1	0	0	1	3	1	116	105	3	0	0	3	3
Annals of nuclear medicine	106	4.28302	12	68	57	3	0.122642	0.132075	0.00943396	2	0	2	5	5	0	12	39	55	13	43	50	13	42	51	15	66	25	39	66	1	17	2	13	4	13	10	0	7	8	4	116	102	4	0	0	2	2
Annals of occupational and environmental medicine	287	4.75261	1	136	100	24	0.00696864	0.132404	0.0383275	6	0	1	6	13	0	50	88	149	51	60	176	85	86	116	96	96	95	161	96	30	0	0	0	0	0	0	0	0	1	0	301	275	0	0	0	3	3
Annals of oncology : official journal of the European Society for Medical Oncology	316	3.76582	5	168	161	15	0.139241	0.522152	0.240506	9	1	0	16	16	1	61	184	71	66	82	168	89	156	71	84	121	111	192	121	3	86	13	8	0	28	12	0	17	18	7	298	254	66	3	0	36	66
Annals of pediatric cardiology	156	3.88462	16	74	68	0	0.134615	0.108974	0.0641026	5	0	3	3	4	0	21	115	20	19	49	88	29	79	48	33	70	53	73	70	13	0	0	0	0	0	0	0	0	1	0	138	126	0	0	0	3	3
Annals of pediatric endocrinology & metabolism	144	4.94444	0	78	63	2	0	0.0763889	0.00694444	4	0	1	6	4	0	15	84	45	17	19	108	32	48	64	24	33	87	101	33	10	38	4	1	1	0	0	0	0	0	0	147	145	1	1	0	2	2
Annals of plastic surgery	27	3.37037	4	10	6	1	0.148148	0.111111	0	0	0	3	0	0	0	4	7	16	5	13	9	8	12	7	8	8	11	16	8	3	12	1	3	2	0	0	0	0	0	0	20	19	0	0	0	1	1
Annals of rehabilitation medicine	842	5.05463	19	480	323	7	0.148456	0.235154	0.0581948	14	1	7	44	85	0	140	411	291	79	91	672	188	347	307	214	315	313	475	315	52	47	5	26	6	3	1	0	3	1	0	926	898	1	0	0	5	14
Annals of surgery	72	4.43056	3	42	30	2	0.166667	0.333333	0.208333	4	0	0	3	2	0	18	40	14	10	14	48	18	42	12	23	31	18	40	31	1	9	5	0	0	0	0	0	0	0	0	104	94	13	1	0	6	7
Annals of surgical innovation and research	55	3.41818	4	21	19	0	0.145455	0.218182	0.0909091	4	0	1	0	2	0	8	23	24	12	17	26	18	19	18	20	22	13	29	22	4	0	0	4	1	2	0	0	1	2	1	36	29	0	0	0	0	0
Annals of surgical oncology	449	4.19822	18	257	137	15	0.115813	0.135857	0.0311804	13	1	2	16	21	0	91	227	131	34	100	315	117	202	130	134	254	61	189	254	6	154	33	10	3	36	15	0	13	36	13	504	470	18	1	1	18	32
Annals of surgical treatment and research	577	4.20797	38	391	259	8	0.0537262	0.109185	0.0311958	9	0	14	16	19	0	91	393	93	65	169	343	89	261	227	141	298	138	225	298	54	188	44	29	4	26	6	0	13	9	2	594	551	10	0	0	8	10
Annals of the American Thoracic Society	39	3.51282	0	25	18	3	0.102564	0.307692	0.128205	3	0	0	0	1	0	9	25	5	4	14	21	7	25	7	12	19	8	18	19	2	1	0	0	0	1	0	0	1	0	0	36	32	9	0	0	1	1
Annals of the New York Academy of Sciences	43	4.11628	4	13	13	4	0.0232558	0.44186	0.0232558	1	0	2	10	8	0	6	13	24	12	7	24	19	12	12	13	7	23	33	7	3	30	10	7	3	6	3	0	4	10	4	86	70	2	3	0	1	1
Annals of the Royal College of Surgeons of England	78	3.02564	1	8	7	0	0.0512821	0.0897436	0.025641	4	0	1	1	3	0	41	20	17	30	5	43	49	13	16	50	9	19	68	9	1	0	0	1	1	0	0	0	0	0	0	57	51	0	1	0	2	2
Annals of the rheumatic diseases	752	3.88431	33	315	396	16	0.292553	0.450798	0.212766	38	2	7	50	52	3	150	427	175	127	193	432	217	326	209	202	243	307	479	243	30	781	97	117	17	45	26	0	33	33	14	781	699	152	9	0	240	482
Annals of thoracic and cardiovascular surgery : official journal of the Association of Thoracic and Cardiovascular Surgeons of Asia	76	4.14474	5	50	41	0	0.0526316	0.25	0.0657895	0	0	2	5	5	0	9	44	23	4	20	52	9	42	25	13	43	20	30	43	3	8	3	2	1	0	0	0	0	1	1	63	59	2	0	0	1	1
Annals of thoracic medicine	334	4.30838	12	194	152	12	0.0958084	0.170659	0.0508982	17	0	3	6	11	0	62	196	76	51	91	192	75	176	83	81	137	116	178	137	19	27	4	3	0	3	3	0	2	2	1	348	328	0	0	0	3	4
Annals of tourism research	19	2.47368	0	0	1	1	0	0.421053	0	1	0	0	0	0	0	11	0	8	14	0	5	13	1	5	16	2	1	16	2	1	0	0	1	0	0	0	0	0	0	0	4	4	0	0	0	1	1
Annals of transplantation	261	4.15709	19	188	103	5	0.045977	0.118774	0.0383142	4	0	7	14	16	0	28	182	51	24	104	133	40	172	49	46	122	93	115	122	24	148	24	20	6	11	5	0	8	22	5	304	273	9	0	0	4	4
Annals of vascular diseases	93	3.88172	2	55	43	0	0	0.0645161	0.0215054	2	0	1	0	0	0	16	41	36	17	28	48	20	34	39	21	47	25	45	47	1	21	7	5	2	0	0	0	0	0	0	89	83	1	1	0	4	4
Annals of vascular surgery	12	3.58333	0	5	6	0	0.0833333	0.0833333	0.0833333	0	0	0	0	0	0	3	7	2	2	4	6	2	7	3	4	7	1	5	7	0	0	0	0	0	0	0	0	0	0	0	12	11	1	0	0	0	0
Annals of work exposures and health	48	3.875	1	13	15	11	0	0.333333	0.0208333	2	0	1	9	10	0	22	16	10	17	11	20	19	14	15	27	14	7	29	14	5	6	0	1	1	0	0	0	0	0	0	67	58	0	0	0	2	2
Anti-cancer drugs	63	3.47619	14	24	19	5	0.031746	0.333333	0.0634921	3	3	4	25	30	0	6	42	15	23	27	13	19	31	13	22	20	21	38	20	5	164	37	21	9	93	35	0	39	18	6	111	94	4	0	0	2	5
Anti-inflammatory & anti-allergy agents in medicinal chemistry	23	3.82609	7	2	4	2	0	0.217391	0.0869565	1	0	3	6	5	0	6	9	8	12	6	5	12	11	0	17	3	3	10	3	10	10	0	11	1	5	2	0	3	0	0	29	27	0	0	0	5	5
Antibiotics (Basel, Switzerland)	1021	3.53967	65	241	164	121	0.0244858	0.150833	0.0352595	60	6	13	421	425	25	455	458	108	577	210	234	616	273	132	574	288	159	691	288	42	105	14	148	21	134	47	0	92	254	53	1843	1569	7	26	11	143	191
Antibodies (Basel, Switzerland)	109	3.00917	15	14	12	8	0.0275229	0.119266	0.00917431	3	2	1	42	40	2	28	62	19	71	30	8	71	27	11	64	28	17	80	28	1	336	38	37	7	128	59	0	58	106	28	250	202	0	2	0	14	17
Antimicrobial agents and chemotherapy	631	3.98415	115	217	174	72	0.0697306	0.315372	0.0586371	59	4	36	300	267	29	128	258	245	248	187	196	260	263	108	228	154	249	366	154	111	279	41	248	64	229	103	0	122	489	92	1385	1173	107	22	7	133	223
Antimicrobial resistance and infection control	734	3.6485	22	212	188	54	0.0381471	0.192098	0.0517711	40	1	2	75	84	8	304	365	65	267	154	313	366	259	109	351	277	106	452	277	5	12	1	65	6	11	2	0	7	29	2	1142	930	3	15	2	57	73
Antioxidants & redox signaling	53	3.67925	13	14	8	5	0.169811	0.169811	0	1	3	10	28	28	5	12	16	25	23	24	6	25	25	3	20	15	18	33	15	5	195	42	58	13	43	18	0	22	92	17	192	155	1	1	0	10	23
Antioxidants (Basel, Switzerland)	1706	3.93845	331	298	192	145	0.0556858	0.26905	0.0550996	49	9	190	956	994	43	506	657	543	1002	504	200	988	527	191	967	290	449	1178	290	238	2899	760	574	138	765	316	0	457	286	85	3790	3188	12	5	2	185	232
Antiviral chemistry & chemotherapy	18	2.83333	1	3	3	0	0	0.111111	0	1	0	0	6	7	1	1	17	0	13	4	1	14	3	1	13	5	0	13	5	0	14	2	1	0	25	12	0	14	10	2	26	20	2	0	0	3	8
Antiviral research	212	2.85849	40	10	6	16	0.0330189	0.0990566	0.00943396	8	3	9	110	107	3	27	147	38	158	51	3	155	47	10	128	46	38	166	46	0	503	100	69	19	437	157	0	171	425	87	359	284	0	3	0	22	23
Antonie van Leeuwenhoek	111	3.6036	2	3	1	20	0.018018	0.108108	0.00900901	3	1	1	64	69	7	78	30	3	100	6	5	95	4	12	91	11	9	100	11	0	9	0	9	0	15	8	0	11	54	16	344	294	0	1	0	50	66
AoB PLANTS	617	4.15559	0	0	2	192	0.00324149	0.549433	0.0291734	19	0	5	313	216	27	447	127	43	487	7	123	491	6	120	516	14	87	592	14	11	42	8	17	1	10	3	0	6	51	14	1242	1116	0	12	4	90	106
Aorta (Stamford, Conn.)	25	3.68	0	20	15	1	0	0	0	0	0	0	0	0	0	1	15	9	4	10	11	4	13	8	2	14	9	10	14	1	0	0	0	0	0	0	0	0	0	0	18	17	1	0	0	0	0
Apoptosis : an international journal on programmed cell death	96	2.96875	15	16	15	1	0.0729167	0.177083	0	3	1	7	38	46	0	12	67	17	62	26	8	65	24	7	56	26	14	69	26	1	582	110	32	6	143	66	0	56	71	20	253	184	0	0	0	6	7
Appetite	43	4.4186	3	23	27	0	0.139535	0.604651	0.325581	3	0	1	2	2	0	3	10	30	2	8	33	6	22	15	3	9	31	33	9	1	1	1	4	0	1	0	0	1	2	0	31	27	0	0	0	7	7
Applications in plant sciences	668	3.85629	0	2	1	135	0	0.260479	0.0164671	38	2	1	159	139	12	515	137	16	553	3	112	429	2	237	572	82	14	585	82	1	0	0	178	8	15	2	0	12	118	59	2483	2166	0	69	45	341	1103
Applied & translational genomics	30	3.46667	1	8	7	3	0.1	0.1	0	1	0	2	3	2	0	15	11	4	14	7	9	14	10	6	17	13	0	17	13	0	2	0	2	0	1	1	0	1	6	2	78	64	0	2	0	7	10
Applied and environmental microbiology	443	3.83296	14	24	14	72	0.013544	0.205418	0.0406321	30	0	12	303	244	39	274	143	26	338	35	70	337	40	66	321	63	59	365	63	15	86	10	163	10	26	7	0	21	1340	211	2161	2005	3	48	20	249	824
Applied animal behaviour science	14	4.5	4	5	0	1	0.214286	0.571429	0.142857	1	0	0	1	0	0	0	4	10	3	8	3	3	5	6	0	6	8	8	6	0	0	0	4	4	0	0	0	0	0	0	16	13	0	0	0	0	0
Applied biochemistry and biotechnology	76	2.78947	1	3	0	4	0.0131579	0.0657895	0.0131579	2	1	5	43	46	0	52	20	4	68	5	3	65	4	7	61	9	6	66	9	1	32	4	7	3	13	6	0	9	34	12	90	71	0	0	0	12	14
Applied bionics and biomechanics	190	3.86842	6	53	63	6	0.0421053	0.221053	0.0842105	6	0	2	31	29	0	54	55	81	93	46	51	91	56	43	98	23	69	100	23	67	7	0	9	0	1	0	0	1	4	0	170	157	1	0	0	8	10
Applied clinical informatics	25	3.68	0	6	7	0	0	0.36	0.04	1	0	0	0	0	0	9	11	5	8	6	11	9	6	10	12	8	5	17	8	0	0	0	0	0	0	0	0	0	1	0	34	29	0	2	5	2	2
Applied cognitive psychology	22	3.81818	0	10	12	1	0.272727	0.681818	0.318182	0	0	0	1	1	0	3	5	14	4	7	11	3	4	15	6	5	11	17	5	0	0	0	0	0	0	0	0	0	0	0	5	5	0	0	0	0	0
Applied energy	12	2.41667	0	1	1	1	0	0.25	0.166667	1	0	0	2	2	0	9	3	0	10	0	2	9	1	2	10	2	0	10	2	0	0	0	1	0	0	0	0	0	0	0	7	6	0	0	0	0	0
Applied health economics and health policy	96	4	0	13	11	2	0.0416667	0.40625	0.0520833	7	0	1	9	7	0	39	30	27	34	7	55	60	16	20	53	13	30	81	13	2	0	0	5	2	1	0	0	1	1	1	139	122	5	2	0	12	12
Applied immunohistochemistry & molecular morphology : AIMM	44	3.47727	1	21	7	5	0.136364	0.227273	0.0227273	3	1	0	7	5	0	10	24	10	13	19	12	17	15	12	16	24	4	20	24	0	95	13	6	2	18	12	0	8	3	0	58	50	0	1	1	2	4
Applied magnetic resonance	24	3	2	2	3	3	0	0.0833333	0.0833333	0	0	1	3	4	0	17	5	2	18	4	2	18	4	2	17	6	1	18	6	0	1	1	4	1	0	0	0	0	0	0	21	19	0	0	0	1	1
Applied microbiology and biotechnology	479	3.06681	17	10	5	44	0.0146138	0.131524	0.0104384	19	1	15	285	280	23	338	123	18	426	32	21	418	30	31	386	61	32	416	61	2	228	42	245	9	83	32	0	57	1136	209	1156	1024	1	5	2	170	303
Applied network science	44	3.11364	0	2	1	2	0	0.772727	0.0454545	0	0	0	3	0	0	35	6	3	38	1	5	38	1	5	36	4	4	40	4	0	0	0	2	1	0	0	0	0	0	0	26	23	0	6	1	5	7
Applied psychology. Health and well-being	22	4.40909	0	15	18	0	0.0909091	0.363636	0.0909091	1	0	0	0	0	0	2	3	17	2	6	14	2	12	8	3	9	10	13	9	0	0	0	0	0	0	0	0	0	0	0	20	19	1	1	0	1	1
Applied psychophysiology and biofeedback	43	4.7907	0	23	29	1	0.116279	0.581395	0.209302	5	0	0	5	4	0	4	12	27	7	9	27	6	14	23	8	17	18	26	17	0	0	0	1	0	0	0	0	0	0	0	51	43	3	0	0	3	3
Applied research in quality of life	18	4.83333	0	6	7	2	0	0.222222	0.0555556	3	0	0	1	1	0	0	6	12	4	6	8	4	6	8	2	5	11	13	5	0	0	0	0	0	0	0	0	0	0	0	14	14	0	0	0	0	0
Applied sciences (Basel, Switzerland)	16	4	2	6	2	1	0.125	0.25	0.125	0	0	0	2	2	0	8	5	3	8	7	1	4	6	6	8	5	3	11	5	0	0	0	1	0	0	0	0	0	0	0	17	14	0	0	0	1	1
Applied soft computing	14	3	0	0	0	0	0	0.571429	0.0714286	1	0	1	1	1	0	8	3	3	13	1	0	10	1	3	12	1	1	13	1	0	0	0	1	0	0	0	0	0	0	0	14	13	0	0	0	2	6
Aquaculture (Amsterdam, Netherlands)	14	4.07143	1	0	0	4	0.142857	0.5	0.0714286	2	0	1	10	10	0	7	4	3	10	2	2	10	1	3	12	2	0	12	2	0	13	1	0	0	0	0	0	0	12	4	28	25	0	0	0	1	2
Aquatic biosystems	51	3.66667	0	0	1	15	0.0196078	0.294118	0.0392157	2	0	0	31	25	0	40	5	6	45	1	5	45	1	5	47	1	3	47	1	3	5	2	0	0	0	0	0	0	8	2	84	80	0	1	0	16	16
Arab journal of urology	389	3.51671	21	157	130	5	0.0719794	0.208226	0.0976864	10	0	5	3	7	0	122	143	124	73	64	252	129	143	117	167	166	56	214	166	9	13	2	4	0	0	0	0	0	0	0	415	386	2	0	0	31	58
Archaea (Vancouver, B.C.)	137	3.32117	4	0	1	8	0	0.167883	0	3	0	1	65	62	3	113	19	5	119	4	14	123	6	8	125	9	3	125	9	3	19	3	9	1	5	2	0	5	199	40	425	394	0	3	1	51	84
Archives animal breeding	109	4.11927	43	13	4	18	0	0.40367	0.0183486	2	0	4	28	21	3	22	40	47	43	54	12	43	55	11	40	52	17	57	52	0	11	3	6	1	0	0	0	0	13	1	255	217	0	1	0	3	4
Archives of academic emergency medicine	102	4.88235	0	70	40	4	0.147059	0.166667	0.0784314	2	0	2	6	6	0	21	60	21	3	13	86	25	69	8	24	38	40	63	38	1	0	0	1	0	0	0	0	0	0	0	202	195	0	0	0	1	1
Archives of biochemistry and biophysics	24	3.33333	1	3	2	3	0.0416667	0.125	0.0416667	0	0	2	4	8	0	11	9	4	20	3	1	20	4	0	17	2	5	22	2	0	45	7	5	1	12	7	0	7	22	11	41	36	0	0	0	2	2
Archives of clinical neuropsychology : the official journal of the National Academy of Neuropsychologists	12	3.58333	0	6	9	0	0.0833333	0.166667	0	1	0	0	0	0	0	3	5	4	1	7	4	2	6	4	3	6	3	6	6	0	0	0	0	0	0	0	0	0	0	0	8	8	0	0	0	1	1
Archives of craniofacial surgery	121	3.54545	5	40	14	0	0.0247934	0.132231	0.0165289	2	0	3	0	2	0	36	46	39	38	25	58	47	30	44	44	31	46	85	31	5	12	4	5	3	0	0	0	0	4	0	83	78	1	0	0	1	1
Archives of dermatological research	107	3.68224	9	44	47	5	0.0654206	0.224299	0.00934579	2	2	4	21	25	3	28	34	45	29	41	37	35	50	22	36	51	20	53	51	3	126	31	28	4	11	5	0	8	2	0	151	134	0	0	0	9	38
Archives of disease in childhood	227	3.82819	0	75	86	8	0.110132	0.259912	0.14978	13	0	0	6	8	1	33	147	47	38	40	149	87	75	65	48	39	140	175	39	13	5	2	1	1	0	0	0	0	0	0	231	206	7	4	0	72	104
Archives of disease in childhood. Fetal and neonatal edition	95	3.83158	3	32	35	0	0.210526	0.326316	0.178947	6	0	7	2	1	0	15	58	22	14	18	63	26	39	30	30	27	38	59	27	9	0	0	0	0	0	0	0	0	0	0	63	55	4	2	0	31	35
Archives of drug information	34	3.76471	3	22	26	0	0.117647	0.382353	0.264706	6	0	1	5	5	0	1	15	18	5	6	23	5	27	2	6	5	23	22	5	7	7	2	1	0	11	9	0	6	0	0	21	14	5	0	0	2	2
Archives of environmental contamination and toxicology	68	3.45588	4	3	2	20	0.0588235	0.264706	0.0735294	1	0	9	31	26	0	35	13	20	46	11	11	44	11	13	46	16	6	52	16	0	18	0	2	1	0	0	0	0	3	1	66	60	0	0	0	2	2
Archives of gerontology and geriatrics	16	4.125	1	10	7	0	0	0.1875	0	2	0	0	1	1	0	0	9	7	3	7	6	4	11	1	0	3	13	13	3	0	1	0	0	0	0	0	0	0	0	0	13	12	0	0	0	2	2
Archives of gynecology and obstetrics	234	4.3547	7	114	101	3	0.0769231	0.179487	0.0811966	8	2	1	12	16	0	30	45	159	36	56	142	66	95	73	85	117	32	112	117	5	84	20	17	3	9	5	0	6	3	1	316	283	7	1	0	6	6
Archives of medical science : AMS	1526	4.18807	155	777	728	65	0.124509	0.235911	0.042595	28	1	78	187	204	3	193	581	752	263	473	790	373	758	395	399	471	656	885	471	170	899	142	175	45	188	96	0	115	155	55	1835	1587	18	2	0	65	178
Archives of medical sciences. Atherosclerotic diseases	107	4.78505	4	67	54	4	0.140187	0.186916	0.0934579	0	0	3	3	8	0	16	58	33	11	14	82	20	58	29	23	40	44	53	40	14	22	5	3	1	1	1	0	1	0	0	140	127	0	0	0	4	8
Archives of microbiology	75	3.04	2	1	1	5	0	0.12	0.0266667	3	0	1	32	36	1	56	17	2	70	3	2	66	3	6	62	7	6	68	7	0	25	5	7	0	9	2	0	6	97	15	158	138	0	0	0	17	23
Archives of orthopaedic and trauma surgery	179	4.42458	7	65	45	6	0.128492	0.201117	0.150838	5	0	2	8	10	0	45	61	73	33	25	121	62	51	66	73	62	44	114	62	3	0	0	5	1	0	0	0	0	0	0	231	200	1	2	0	1	1
Archives of osteoporosis	118	3.99153	4	47	52	4	0.0508475	0.237288	0.0423729	9	0	0	5	8	0	18	23	77	18	17	83	45	36	37	38	37	43	80	37	1	0	0	1	0	0	0	0	0	2	0	102	95	2	0	0	2	2
Archives of pharmacal research	24	2.91667	6	2	0	2	0.125	0.25	0.0833333	0	1	4	9	11	0	7	10	7	16	7	1	14	7	3	14	8	2	16	8	0	55	20	7	1	12	2	0	8	12	2	36	28	0	0	0	4	7
Archives of physical medicine and rehabilitation	14	4.14286	0	7	8	1	0.214286	0.285714	0.142857	0	0	0	2	1	0	1	12	1	3	1	10	4	6	4	1	6	7	8	6	0	0	0	1	0	0	0	0	0	0	0	15	11	0	0	0	4	5
Archives of physiotherapy	72	4.80556	1	44	42	0	0.305556	0.472222	0.180556	3	0	0	9	11	0	13	36	23	5	8	59	16	41	15	17	28	27	40	28	4	0	0	0	0	0	0	0	0	0	0	107	91	3	0	0	5	6
Archives of plastic surgery	529	3.56522	33	165	146	8	0.0661626	0.113422	0.0170132	4	1	11	12	16	0	134	202	193	178	120	231	166	165	198	183	141	205	354	141	34	80	22	21	3	3	0	0	3	0	0	400	375	1	1	0	6	6
Archives of public health = Archives belges de sante publique	470	4.22553	8	156	172	57	0.0382979	0.406383	0.138298	20	1	0	26	34	0	90	145	235	127	93	250	195	150	125	169	111	190	333	111	26	17	4	5	1	3	1	0	3	0	0	518	452	7	7	0	30	31
Archives of sexual behavior	118	3.9661	2	53	65	7	0.059322	0.355932	0.0932203	6	0	0	5	5	0	4	10	104	12	35	71	22	34	62	25	43	50	74	43	1	0	0	2	1	0	0	0	0	0	0	63	55	0	4	0	9	13
Archives of toxicology	257	3.75486	41	26	27	24	0.0622568	0.229572	0.0583658	17	15	34	131	127	26	45	100	112	140	68	49	148	72	37	122	90	45	165	90	2	376	108	124	28	177	65	0	94	69	17	719	580	0	3	0	54	126
Archives of trauma research	101	4.06931	8	37	42	6	0.0990099	0.188119	0.0594059	3	0	1	2	3	0	20	58	23	19	21	61	35	44	22	32	34	35	62	34	5	0	0	6	0	0	0	0	0	0	0	81	77	0	0	0	1	1
Archives of virology	304	3.60855	43	45	31	39	0.0164474	0.203947	0.00328947	14	2	6	127	143	1	81	175	48	195	86	23	195	78	31	152	63	89	237	63	4	365	28	46	17	219	100	0	125	307	78	691	606	17	8	1	50	110
Archives of women's mental health	76	4.57895	1	43	40	7	0.0526316	0.263158	0.0921053	9	0	1	0	1	0	0	2	74	6	15	55	11	37	28	18	47	11	27	47	2	0	0	1	0	0	0	0	0	0	0	91	79	3	0	0	3	3
Archivum immunologiae et therapiae experimentalis	134	3.74627	14	71	70	6	0.0522388	0.0895522	0.0223881	3	2	11	34	39	1	9	45	80	25	60	49	26	67	41	28	69	37	65	69	0	334	90	37	10	23	15	0	17	14	2	148	125	0	1	0	17	75
Arquivos brasileiros de cardiologia	748	4.87299	49	498	379	27	0.180481	0.248663	0.168449	16	0	57	41	61	0	63	337	348	65	193	490	137	432	179	134	234	380	401	234	113	103	34	82	14	6	4	0	5	11	0	987	888	11	3	0	54	107
Arquivos brasileiros de cirurgia digestiva : ABCD = Brazilian archives of digestive surgery	387	3.64599	18	208	93	27	0.0310078	0.142119	0.0439276	3	0	15	8	11	0	96	170	121	75	115	197	113	201	73	145	138	104	190	138	59	18	5	36	11	2	0	0	2	3	2	328	299	2	0	0	24	64
Arteriosclerosis, thrombosis, and vascular biology	102	4.31373	35	51	40	9	0.245098	0.27451	0.0686275	4	2	17	22	15	3	5	30	67	15	47	40	19	66	17	9	34	59	63	34	5	360	100	170	31	49	18	0	27	54	26	385	330	5	1	0	87	147
Arthritis	86	4.18605	7	45	39	6	0.197674	0.22093	0.0813953	4	2	0	10	11	0	13	43	30	11	26	49	23	42	21	18	22	46	56	22	8	26	1	2	1	9	2	0	5	5	0	116	94	4	0	0	5	8
Arthritis & rheumatology (Hoboken, N.J.)	245	4.21224	12	183	169	15	0.318367	0.477551	0.216327	13	0	10	36	22	2	13	156	76	13	93	139	22	158	65	21	103	121	122	103	20	628	89	59	10	20	8	0	13	21	5	471	403	71	11	0	134	261
Arthritis and rheumatism	61	4.08197	13	28	29	2	0.311475	0.213115	0.163934	4	0	7	12	9	0	4	29	28	11	31	19	15	33	13	5	23	33	37	23	1	200	24	55	6	11	6	0	9	14	5	120	107	1	1	0	18	47
Arthritis care & research	156	3.87821	0	110	88	7	0.205128	0.49359	0.115385	12	0	0	4	4	0	19	109	28	9	39	108	34	89	33	26	53	77	93	53	10	43	1	2	0	0	0	0	0	0	0	116	103	26	3	0	52	70
Arthritis research	81	3.06173	2	12	17	3	0.197531	0.111111	0.0123457	6	1	5	16	21	0	21	29	31	45	20	16	39	16	26	31	19	31	58	19	4	192	25	27	5	18	10	0	16	9	3	43	27	0	0	0	2	2
Arthritis research & therapy	3776	4.14301	558	2448	2374	187	0.244968	0.268008	0.0654131	180	5	168	921	972	23	252	1834	1690	384	1882	1510	498	2056	1222	416	1699	1661	1891	1699	186	10663	1461	1291	302	592	266	0	459	585	139	6532	5629	203	18	0	326	1148
Arthroplasty today	223	4.07175	0	156	34	0	0.0986547	0.0986547	0.103139	7	0	0	6	5	0	40	122	61	22	42	159	44	100	79	61	95	67	103	95	25	0	0	0	0	1	1	0	1	1	0	172	160	5	3	0	2	2
Arthroscopy, sports medicine, and rehabilitation	101	4.26733	1	60	20	2	0.158416	0.168317	0.188119	2	0	1	6	7	0	26	55	20	7	8	86	37	53	11	34	35	32	63	35	3	3	1	2	1	0	0	0	0	0	0	124	114	1	0	0	10	11
Artificial organs	40	4.05	6	16	11	4	0.025	0.175	0.075	0	0	3	6	6	1	14	17	9	14	13	13	15	14	11	18	17	5	20	17	3	33	7	3	0	0	0	0	0	0	0	65	60	1	1	1	0	0
Asia Oceania journal of nuclear medicine & biology	95	3.74737	5	47	43	4	0.178947	0.0421053	0.0210526	0	0	2	4	3	0	19	34	42	30	33	32	27	31	37	29	27	39	62	27	6	7	0	5	2	3	1	0	2	0	0	73	61	1	0	0	3	5
Asia Pacific allergy	186	4.06989	15	118	97	2	0.0591398	0.150538	0.0591398	3	0	4	11	9	0	19	138	29	22	80	84	28	119	39	27	67	92	113	67	6	70	6	12	8	5	0	0	4	1	0	175	166	2	0	0	0	0
Asia Pacific family medicine	83	3.98795	2	39	41	6	0.0120482	0.216867	0.0722892	6	0	0	0	1	0	10	40	33	13	29	41	17	53	13	13	41	29	39	41	3	1	1	1	0	0	0	0	0	0	0	68	63	0	0	0	1	1
Asia-Pacific journal of clinical oncology	18	3.72222	0	11	8	0	0.0555556	0.111111	0.0555556	0	0	0	1	1	0	6	12	0	5	2	11	5	4	9	6	8	4	10	8	0	4	0	0	0	0	0	0	0	0	0	13	13	3	0	0	0	0
Asia-Pacific journal of oncology nursing	227	4.27313	4	146	145	13	0.0396476	0.171806	0.127753	7	0	0	3	4	0	26	120	81	20	69	138	33	132	62	34	87	106	135	87	5	1	0	1	0	0	0	0	0	0	0	229	215	1	0	0	5	5
Asia-Pacific journal of ophthalmology (Philadelphia, Pa.)	29	4.06897	1	17	13	0	0.137931	0.137931	0.0689655	0	0	0	0	0	0	7	20	2	5	7	17	6	15	8	7	16	6	13	16	0	0	0	0	0	0	0	0	0	0	0	32	30	0	0	0	0	0
Asia-Pacific journal of sports medicine, arthroscopy, rehabilitation and technology	89	4.41573	8	57	44	0	0.11236	0.168539	0.191011	0	0	0	6	8	0	12	36	41	8	15	66	15	42	32	15	39	35	49	39	1	12	4	1	1	0	0	0	0	1	0	78	72	0	0	0	3	3
Asia-Pacific psychiatry : official journal of the Pacific Rim College of Psychiatrists	12	4.41667	0	6	7	0	0	0.333333	0	0	0	0	0	0	0	2	5	5	2	2	8	3	5	4	2	3	7	9	3	0	0	0	0	0	0	0	0	0	0	0	12	9	1	0	0	0	0
Asian Pacific journal of cancer prevention : APJCP	1936	4.15031	94	966	790	122	0.0459711	0.196281	0.0738636	57	3	17	243	289	1	317	878	741	489	574	873	650	932	354	629	726	581	1157	726	53	937	181	57	12	382	151	0	216	50	14	2571	2265	6	1	0	134	254
Asian journal of andrology	593	4.61889	104	350	294	29	0.0994941	0.266442	0.0489039	29	4	46	103	95	3	56	248	289	46	250	297	92	349	152	106	229	258	306	229	58	690	173	122	39	80	26	0	43	84	26	1137	1009	9	1	3	18	39
Asian journal of gambling issues and public health	16	3.25	0	7	11	1	0	0.3125	0.0625	0	0	0	0	1	0	2	5	9	2	9	5	4	8	4	3	8	5	8	8	0	0	0	0	0	0	0	0	0	0	0	6	5	0	0	0	0	0
Asian journal of neurosurgery	461	3.36009	27	159	134	5	0.0694143	0.127983	0.032538	7	0	8	4	9	0	118	218	125	113	91	257	147	178	136	151	159	151	295	159	7	20	4	11	4	0	0	0	0	0	0	314	294	0	0	0	2	8
Asian journal of pharmaceutical sciences	166	3.59036	65	15	4	15	0.0301205	0.39759	0.0240964	4	1	14	86	88	0	44	50	72	80	84	2	78	79	9	88	57	21	79	57	30	69	9	89	19	72	36	0	46	4	0	160	127	0	1	0	12	18
Asian journal of psychiatry	22	3.5	1	14	11	1	0.136364	0.227273	0	3	0	0	0	1	0	2	14	6	3	13	6	3	15	4	3	10	9	12	10	0	0	0	0	0	0	0	0	0	1	0	17	16	0	0	0	0	0
Asian journal of sports medicine	248	4.79435	12	159	178	10	0.108871	0.407258	0.0927419	6	0	2	32	44	0	10	83	155	19	104	125	34	176	38	34	81	133	118	81	49	1	0	6	2	1	0	0	1	0	0	215	200	0	1	0	4	4
Asian journal of transfusion science	222	3.08108	18	66	75	8	0.036036	0.211712	0.045045	3	1	3	14	14	0	72	103	47	85	70	67	90	100	32	92	88	42	123	88	11	135	4	2	1	3	2	0	3	0	0	158	139	0	0	0	4	4
Asian journal of urology	116	3.97414	4	66	28	4	0.0689655	0.12069	0.0344828	1	0	0	3	3	0	20	64	32	21	23	72	31	53	32	28	55	33	59	55	2	13	2	2	0	4	4	0	2	4	0	121	113	2	1	0	2	2
Asian spine journal	892	4.24664	39	479	361	5	0.117713	0.118834	0.0414798	14	0	15	14	31	1	106	434	352	133	160	599	156	383	353	148	271	473	581	271	40	97	24	30	13	6	3	0	5	4	3	701	656	5	1	0	2	2
Asian-Australasian journal of animal sciences	1932	4.17857	783	87	3	407	0.0113872	0.571946	0.0108696	41	3	203	1006	724	7	425	938	569	928	856	148	908	788	236	901	407	624	1036	407	489	564	87	136	58	68	26	0	50	280	70	2811	2522	0	2	0	95	132
Asian/Pacific Island nursing journal	35	4.54286	0	19	21	5	0.0571429	0.228571	0.171429	1	0	0	1	1	0	2	15	18	4	6	25	5	18	12	4	7	24	26	7	2	0	0	1	0	0	0	0	0	0	0	37	32	0	0	0	1	2
Assay and drug development technologies	16	3	0	0	0	0	0	0.0625	0	1	0	0	6	7	0	6	10	0	15	0	1	14	0	2	16	0	0	16	0	0	7	0	0	0	25	12	0	10	1	0	31	25	1	3	0	3	3
Assessment	18	3.5	1	4	6	1	0	0.388889	0	1	0	0	0	0	0	1	7	10	6	4	8	6	5	7	3	1	14	17	1	0	0	0	0	0	0	0	0	0	1	0	17	12	0	1	0	0	0
Asthma research and practice	32	4.65625	3	15	16	3	0.09375	0.34375	0.0625	1	0	1	4	4	0	3	19	10	3	7	22	8	16	8	7	10	15	20	10	2	1	0	1	0	0	0	0	0	0	0	52	42	2	1	0	0	0
Astrobiology	62	2.74194	0	1	0	13	0.016129	0.16129	0.0322581	7	0	4	27	21	3	43	18	1	53	5	4	46	4	12	51	7	4	53	7	2	18	2	7	1	0	0	0	0	3	0	66	56	0	3	0	20	35
Atencion primaria	44	3.20455	1	17	12	0	0.0681818	0.25	0.0909091	1	0	0	0	1	0	13	19	12	20	11	13	23	15	6	18	11	15	33	11	0	0	0	0	0	0	0	0	0	0	0	31	29	1	0	0	1	2
Atherosclerosis	79	4.21519	11	43	38	5	0.21519	0.265823	0.101266	5	0	7	9	11	0	7	26	46	17	33	29	18	44	17	11	33	35	44	33	2	109	35	48	7	14	8	0	9	12	4	145	124	0	0	0	15	41
Atmospheric chemistry and physics	21	2.90476	0	0	0	5	0	0.238095	0.047619	2	0	1	2	2	0	16	5	0	16	0	5	14	1	6	18	2	1	19	2	0	0	0	1	0	0	0	0	0	0	0	19	17	0	1	0	3	3
Atmospheric environment (Oxford, England : 1994)	13	2.61538	0	0	1	1	0	0.153846	0	0	0	0	1	0	0	10	3	0	10	1	2	9	1	3	12	1	0	11	1	1	0	0	0	0	1	0	0	1	0	0	8	8	0	1	0	0	0
Attention deficit and hyperactivity disorders	19	4.42105	0	9	9	1	0.0526316	0.473684	0.105263	3	0	0	2	3	0	3	7	9	3	4	12	5	6	8	5	10	4	9	10	0	0	0	3	0	0	0	0	0	0	0	19	17	0	0	0	0	0
Attention, perception & psychophysics	239	5.08787	8	105	137	7	0.0669456	0.828452	0.238494	5	0	0	41	24	0	33	44	162	43	53	143	35	55	149	51	44	144	194	44	1	0	0	5	3	0	0	0	0	4	0	216	204	0	6	1	12	12
Audiology research	105	3.73333	3	39	44	4	0.047619	0.304762	0.0285714	2	0	0	3	6	0	14	43	48	29	33	43	30	34	41	19	20	66	84	20	1	0	0	1	1	0	0	0	0	0	0	73	70	0	1	0	10	15
Australasian journal of ultrasound in medicine	38	3.78947	2	17	12	1	0.263158	0.263158	0.105263	0	0	0	2	2	0	10	13	15	10	8	20	12	15	11	14	11	13	26	11	1	0	0	0	0	0	0	0	0	0	0	29	25	0	0	0	9	14
Australasian journal on ageing	18	2.55556	0	8	6	0	0.0555556	0.111111	0	0	0	0	0	0	0	5	11	2	5	5	8	5	10	3	6	8	4	10	8	0	0	0	0	0	0	0	0	0	0	0	11	11	0	0	0	0	0
Australia and New Zealand health policy	51	2.90196	0	11	7	2	0	0.215686	0.0588235	0	0	0	1	1	0	24	14	13	25	11	15	29	10	12	30	11	10	39	11	1	0	0	1	0	0	0	0	0	1	0	37	31	0	0	0	4	4
Australian and New Zealand journal of public health	26	3.23077	0	7	6	0	0.0769231	0.230769	0.0384615	0	1	0	0	2	0	3	7	16	15	5	6	15	4	7	10	3	13	20	3	3	2	0	0	0	0	0	0	0	0	0	18	12	0	0	0	3	3
Australian veterinary journal	12	3.66667	2	0	1	2	0.166667	0.25	0	1	0	0	4	4	0	4	7	1	9	1	2	9	2	1	4	1	7	9	1	2	6	2	0	0	0	0	0	0	1	0	15	11	0	0	0	1	1
Autism : the international journal of research and practice	83	4.40964	0	47	51	9	0.156627	0.253012	0.13253	8	0	0	1	3	0	7	21	55	7	23	53	11	18	54	8	18	57	64	18	1	0	0	1	1	0	0	0	0	0	0	71	69	4	2	0	6	7
Autism research : official journal of the International Society for Autism Research	89	4.82022	4	47	46	7	0.157303	0.483146	0.0898876	4	0	4	6	11	0	10	21	58	10	22	57	10	22	57	13	17	59	72	17	0	10	2	8	1	3	1	0	1	1	0	134	121	4	0	0	3	4
Autism research and treatment	106	4.17925	2	57	57	4	0.141509	0.283019	0.0377358	6	0	1	8	8	0	7	56	43	11	21	74	16	34	56	11	20	75	83	20	3	7	0	9	1	1	0	0	1	0	0	97	82	1	0	0	12	12
Auto- immunity highlights	52	3.71154	7	19	23	1	0.134615	0.115385	0	1	1	1	9	9	0	8	15	29	15	22	15	15	20	17	16	28	8	23	28	1	110	8	4	2	15	8	0	12	1	0	59	48	0	0	0	2	4
Autoimmune diseases	119	3.90756	13	50	48	4	0.092437	0.12605	0.0168067	3	0	1	25	25	0	28	43	48	30	47	42	35	48	36	38	40	41	74	40	5	221	17	24	9	19	15	0	16	11	2	152	131	1	0	0	8	9
Autonomic neuroscience : basic & clinical	12	4	3	6	4	0	0	0.166667	0	0	0	5	0	0	0	0	2	10	3	4	5	2	6	4	1	8	3	4	8	0	10	3	6	2	0	0	0	0	1	0	19	18	0	0	0	0	0
Autophagy	271	3.32841	63	53	28	21	0.110701	0.258303	0.0110701	23	9	27	113	89	15	22	182	67	150	97	24	155	100	16	95	92	84	176	92	3	2369	1065	448	74	437	128	0	172	888	277	1111	853	2	1	0	100	231
Autopsy & case reports	11	2.18182	0	4	4	1	0	0	0	1	0	0	1	1	0	2	7	2	4	6	1	5	5	1	2	6	3	5	6	0	0	0	0	0	0	0	0	0	0	0	7	6	0	0	0	1	1
Avian pathology : journal of the W.V.P.A	13	2.76923	0	1	0	0	0.0769231	0	0	2	0	1	3	3	0	3	9	1	10	2	1	8	1	4	5	1	7	12	1	0	8	1	0	0	3	0	0	2	1	0	25	24	0	0	0	4	4
Avicenna journal of medical biotechnology	334	3.13772	18	74	72	12	0.0149701	0.149701	0.0179641	7	1	13	97	96	0	100	144	90	209	93	32	194	106	34	169	100	65	234	100	0	346	76	68	19	129	55	0	72	272	83	445	357	0	0	0	44	127
Avicenna journal of medicine	107	3.96262	3	51	37	5	0.0841121	0.168224	0.0747664	1	0	0	3	3	0	29	51	27	20	20	67	35	52	20	34	46	27	60	46	1	11	3	1	0	0	0	0	0	0	0	118	109	0	0	0	2	3
Avicenna journal of phytomedicine	443	4.07449	88	148	54	81	0.124153	0.505643	0.0383747	10	0	70	104	106	0	56	107	280	182	200	61	183	217	43	254	75	114	182	75	186	59	8	233	28	71	25	0	44	5	3	453	380	0	0	0	94	95
Ayu	479	3.38205	120	127	149	23	0.0521921	0.484342	0.0187891	19	0	22	33	39	0	84	227	168	91	100	288	152	205	122	196	93	190	291	93	95	1	0	114	16	11	6	0	7	2	1	188	161	0	0	0	20	21
BBA clinical	128	4.21875	9	83	82	8	0.132812	0.195312	0.0703125	4	0	1	32	32	1	12	62	54	19	50	59	21	76	31	25	82	21	42	82	4	161	40	4	1	17	10	0	12	12	3	266	234	4	1	0	14	44
BDJ open	85	4.28235	4	54	42	4	0.211765	0.352941	0.235294	1	0	1	7	8	1	14	46	25	13	32	40	15	43	27	18	36	31	46	36	3	3	0	2	1	1	0	0	1	0	0	81	75	10	0	0	14	15
BJGP open	217	3.93548	0	3	87	5	0.0691244	0.336406	0.110599	7	0	0	3	6	0	62	93	62	61	42	114	96	63	58	76	59	82	158	59	0	1	0	1	0	0	0	0	0	0	0	184	160	0	8	0	32	34
BJOG : an international journal of obstetrics and gynaecology	215	4.87442	3	78	80	6	0.181395	0.376744	0.223256	16	0	1	8	11	0	10	12	193	29	36	150	67	88	60	78	74	63	122	74	19	8	1	0	0	1	1	0	1	0	0	271	243	11	4	0	16	24
BJPsych bulletin	123	3.26016	0	33	33	3	0.0162602	0.105691	0.0162602	8	0	0	3	6	0	53	40	30	43	25	55	55	29	39	64	31	28	92	31	0	0	0	1	1	0	0	0	0	0	0	99	90	0	2	0	9	11
BJPsych open	401	4.12219	4	275	248	31	0.042394	0.331671	0.127182	30	0	1	18	20	0	41	218	142	33	106	262	74	181	146	65	135	201	262	135	4	11	1	4	1	6	2	0	6	0	0	426	377	14	10	1	154	208
BJR case reports	11	3.27273	1	4	6	0	0.181818	0.181818	0	1	0	0	0	0	0	1	4	6	3	4	4	3	4	4	2	4	5	7	4	0	0	0	0	0	0	0	0	0	0	0	5	4	1	0	0	0	0
BJR open	48	3.77083	3	23	22	0	0.25	0.166667	0	1	0	1	0	3	0	10	24	14	13	11	24	11	19	18	11	23	14	25	23	0	0	0	1	1	1	0	0	1	2	1	31	28	1	0	0	3	3
BJS open	285	4.50526	5	142	79	16	0.147368	0.270175	0.0947368	18	0	3	18	20	0	84	158	43	29	38	218	119	134	32	108	109	68	168	109	8	29	6	3	0	4	0	0	2	9	1	572	496	23	0	0	6	6
BJU international	74	4.16216	4	37	32	2	0.0810811	0.391892	0.0810811	7	0	1	3	2	0	17	29	28	9	14	51	20	33	21	24	28	22	44	28	2	2	0	3	0	0	0	0	0	7	2	86	78	16	2	0	2	2
BMB reports	457	2.78993	99	38	23	25	0.02407	0.102845	0.00218818	9	1	20	122	183	3	63	307	87	313	132	12	309	127	21	270	69	118	370	69	18	1665	296	192	32	514	187	0	290	501	164	625	520	0	2	0	29	43
BMC anesthesiology	1400	5.03857	134	1002	917	45	0.36	0.505714	0.409286	50	2	126	74	89	0	108	912	380	67	299	1034	166	895	339	206	591	603	658	591	151	266	52	118	14	25	10	0	20	9	3	1960	1735	191	7	0	46	76
BMC biochemistry	485	2.61856	26	22	12	18	0.0123711	0.0556701	0.0123711	12	1	17	160	180	4	241	204	40	412	57	16	409	56	20	382	69	34	403	69	13	896	123	82	10	306	125	0	165	1045	300	781	654	0	2	0	60	99
BMC bioinformatics	6420	3.60078	51	159	131	157	0.0146417	0.51729	0.0419003	187	16	19	1031	652	99	5077	1060	283	5182	188	1050	5104	177	1139	5677	576	167	5835	576	9	240	39	587	98	502	237	0	335	335	40	16006	13780	6	544	136	1626	3476
BMC biology	1177	3.74511	126	52	31	133	0.0552251	0.28802	0.0280374	71	25	73	513	418	76	398	439	340	770	161	246	831	175	171	659	250	268	909	250	18	2561	927	1041	119	522	218	1	254	1736	536	5789	5090	1	72	27	380	834
BMC biomedical engineering	28	3.42857	1	11	8	1	0	0.142857	0.0357143	2	1	4	5	5	3	8	11	9	10	11	7	13	10	5	11	6	11	20	6	2	23	9	4	1	3	1	0	2	0	0	38	28	1	3	0	5	5
BMC biophysics	71	3.05634	1	2	2	0	0	0.28169	0.0140845	2	0	1	13	20	1	56	15	0	58	4	9	63	4	4	66	5	0	66	5	0	16	4	2	1	14	8	0	10	12	3	106	89	0	0	0	10	10
BMC biotechnology	1456	2.78915	141	94	71	95	0.0164835	0.141484	0.00961538	50	9	64	652	633	38	663	593	200	1150	252	54	1126	245	85	987	256	213	1163	256	37	2003	331	361	98	867	398	0	445	5187	1028	2353	1910	1	17	0	209	332
BMC blood disorders	49	3.97959	2	28	24	3	0.102041	0.306122	0.102041	2	0	0	5	6	0	8	24	17	6	17	26	11	23	15	10	16	23	33	16	0	15	4	5	3	7	3	0	5	8	1	40	32	0	0	0	3	3
BMC cancer	11030	4.11704	1170	6004	5134	643	0.129646	0.264733	0.0977335	757	352	337	2807	2953	96	1111	5718	4201	2130	3946	4954	2777	5107	3146	2733	4916	3381	5858	4916	256	20609	4508	1777	453	8518	3569	1	3212	4251	1279	20576	17391	433	120	4	1289	3500
BMC cardiovascular disorders	2318	4.70664	157	1444	1326	94	0.207075	0.329163	0.127265	135	1	78	170	204	1	291	1076	951	168	475	1675	460	1188	670	484	977	857	1144	977	197	754	154	140	31	51	22	0	38	56	19	3499	3046	96	14	0	118	282
BMC cell biology	823	2.67072	99	72	57	41	0.0279465	0.133657	0.0109356	34	9	45	265	307	11	139	544	140	610	186	27	608	188	27	484	217	122	592	217	14	3655	623	392	70	916	352	0	464	1791	495	1494	1138	0	7	0	79	115
BMC chemical biology	33	2.48485	0	1	1	0	0.030303	0.181818	0	1	0	2	12	12	0	15	17	1	29	3	1	28	2	3	26	7	0	26	7	0	49	9	5	1	28	10	0	14	40	12	44	33	0	1	0	4	4
BMC chemistry	137	3.0073	5	9	6	21	0	0.0875912	0.0437956	4	1	4	74	78	1	85	44	8	115	14	8	117	14	6	115	19	3	118	19	0	17	4	10	2	60	32	0	36	2	1	142	119	0	0	0	22	40
BMC clinical pathology	225	3.92444	14	149	100	26	0.213333	0.191111	0.0622222	7	1	4	52	45	1	25	127	73	35	105	85	31	112	82	38	141	46	83	141	1	341	72	15	3	29	9	0	15	18	4	238	201	1	1	0	13	19
BMC clinical pharmacology	122	3.7541	5	76	58	4	0.114754	0.442623	0.180328	10	0	1	12	11	0	23	49	50	23	41	58	30	61	31	29	48	45	61	48	13	17	3	4	3	0	0	0	0	1	0	97	76	5	3	0	5	10
BMC complementary and alternative medicine	3771	4.01458	972	1208	753	529	0.131	0.399364	0.0822063	199	12	637	1447	1569	15	508	1551	1712	1230	1663	878	1353	1903	515	1412	1322	1037	2066	1322	383	4975	865	1499	286	1873	767	0	982	240	59	5715	4740	45	12	0	1201	1253
BMC complementary medicine and therapies	368	4.21196	78	93	63	48	0.130435	0.418478	0.0896739	17	3	93	121	136	0	68	148	152	136	138	94	159	166	43	182	56	130	222	56	90	625	179	126	22	200	75	0	112	16	2	938	830	4	2	0	102	112
BMC dermatology	209	4.09569	11	113	125	15	0.167464	0.339713	0.138756	14	1	2	22	22	1	24	111	74	37	74	98	44	111	54	37	95	77	108	95	6	113	13	9	2	7	3	0	4	22	5	230	207	15	1	0	11	16
BMC developmental biology	946	3.21247	253	76	28	82	0.02537	0.138478	0.0116279	26	1	109	305	281	40	187	400	359	546	346	54	537	340	69	294	382	270	560	382	4	2934	643	1301	183	192	88	0	138	1218	388	1936	1648	0	18	1	146	248
BMC ear, nose, and throat disorders	127	4.34646	2	85	70	8	0.110236	0.314961	0.165354	10	0	1	7	10	0	13	67	47	12	30	85	18	70	39	20	57	50	67	57	3	7	0	1	0	0	0	0	0	1	0	133	121	3	0	0	5	5
BMC ecology	519	3.8921	22	14	11	190	0.017341	0.549133	0.0250482	17	0	10	204	131	4	278	55	186	345	33	141	349	38	132	422	53	44	458	53	8	20	5	22	2	15	4	0	13	14	2	697	587	0	11	1	95	123
BMC emergency medicine	525	4.26857	15	295	228	28	0.158095	0.293333	0.152381	20	0	6	11	13	0	92	315	118	58	109	358	129	283	113	110	217	198	305	217	3	7	1	9	5	1	0	0	1	1	0	572	507	8	7	0	29	31
BMC endocrine disorders	802	4.75686	40	506	516	41	0.11596	0.322943	0.157107	35	0	18	78	93	3	65	299	438	58	161	583	132	415	255	149	308	345	383	308	111	275	45	53	11	21	8	0	17	16	8	1060	932	37	6	0	53	105
BMC evolutionary biology	3996	4.19144	179	87	61	901	0.0142643	0.40991	0.028028	259	5	57	1718	1281	52	2398	732	866	2676	228	1092	3036	238	722	3262	497	237	3485	497	14	446	84	444	52	380	83	0	194	967	326	19218	17209	3	222	38	1360	2824
BMC family practice	2191	3.96988	30	1209	1154	131	0.0981287	0.394797	0.147421	138	0	0	31	57	0	320	1123	748	248	707	1236	477	1037	677	448	976	767	1174	976	41	14	0	27	6	7	1	0	7	2	0	1906	1671	32	36	0	108	115
BMC gastroenterology	2139	4.35016	240	1363	1129	116	0.205236	0.256662	0.0972417	107	2	99	214	244	6	220	1096	823	157	685	1297	326	1120	693	393	995	751	1000	995	144	1662	256	277	55	198	98	0	116	161	27	2846	2485	59	16	0	108	263
BMC genetics	1972	4.1501	192	271	265	264	0.0167343	0.402637	0.0593306	117	1	58	689	481	47	804	548	620	1150	353	469	1138	396	438	1165	474	333	1462	474	36	290	55	564	147	151	57	0	100	554	168	6012	5223	3	58	5	445	1313
BMC genomics	12510	4.19928	1189	743	579	1249	0.00831335	0.333493	0.022462	660	56	502	6113	4743	1465	6567	3596	2347	8308	1671	2531	9015	1795	1700	8653	2274	1583	10069	2274	167	3150	696	2236	525	1978	828	0	1136	4876	1239	83015	74004	15	907	233	5681	13967
BMC geriatrics	2559	4.75928	37	1533	1583	183	0.168034	0.425557	0.207503	268	0	5	123	174	0	219	1415	925	174	429	1956	447	1179	933	343	781	1435	1662	781	116	38	10	147	15	13	0	0	13	8	1	3190	2784	111	50	0	127	150
BMC health services research	8141	3.8198	121	3961	3599	760	0.0560128	0.332637	0.112517	404	2	3	217	251	0	1603	3978	2560	1357	2430	4354	2200	3425	2516	2215	3616	2310	4451	3616	74	32	2	142	38	27	9	0	24	10	1	7233	6276	86	117	1	507	572
BMC hematology	116	4.32759	6	61	71	10	0.0258621	0.25	0.198276	6	0	2	7	10	1	13	60	43	6	31	79	30	73	13	26	58	32	57	58	1	50	10	6	4	1	1	0	1	0	0	158	129	4	2	0	1	4
BMC immunology	900	3.64667	244	330	282	67	0.0555556	0.135556	0.0177778	25	5	89	339	328	10	99	472	329	250	470	180	266	505	129	211	356	333	504	356	40	3288	581	654	163	389	175	0	230	414	125	1984	1601	5	3	0	76	161
BMC infectious diseases	7099	4.08198	338	3719	3445	649	0.0804339	0.242851	0.0905761	337	87	63	872	905	12	1251	3883	1965	1319	2157	3623	2004	3709	1386	1733	2884	2482	4113	2884	102	2675	262	465	72	375	200	0	273	528	109	10167	8708	161	77	7	492	695
BMC international health and human rights	402	3.77363	19	206	244	53	0.0273632	0.333333	0.10199	10	0	1	15	14	0	40	112	250	63	172	167	91	196	115	86	175	141	224	175	3	1	0	1	0	2	0	0	2	0	0	321	272	1	2	0	22	24
BMC medical education	2945	3.71375	41	1738	1352	136	0.0913413	0.257046	0.0852292	151	3	0	61	84	0	523	1677	745	488	1461	996	577	1621	747	715	1948	282	993	1948	4	2	0	30	18	9	5	0	9	4	0	2789	2504	12	39	0	131	140
BMC medical ethics	587	3.3816	25	342	380	74	0.0562181	0.206133	0.044293	9	0	0	8	11	0	92	325	170	58	293	236	77	307	203	109	386	92	201	386	0	0	0	3	3	0	0	0	0	0	0	439	383	3	5	0	25	25
BMC medical genetics	1898	4.44204	57	1251	1375	65	0.0742887	0.214436	0.13804	157	1	7	367	334	10	205	885	808	213	842	843	306	1022	570	342	966	590	835	966	97	446	83	160	16	196	83	0	132	329	117	5479	4598	17	28	1	791	4174
BMC medical genomics	1144	4.34266	51	451	430	65	0.0367133	0.328671	0.0655594	62	10	19	344	280	47	372	458	314	437	308	399	479	362	303	533	423	188	703	423	18	410	104	105	22	346	162	0	180	115	30	5452	4675	18	74	10	525	1955
BMC medical imaging	603	4.47595	39	378	313	23	0.268657	0.300166	0.0431177	19	2	18	27	48	0	80	245	278	105	198	300	104	254	245	117	279	207	287	279	37	36	10	47	12	20	8	0	14	6	0	732	665	7	4	1	26	40
BMC medical informatics and decision making	1743	3.75502	19	671	541	103	0.060241	0.430293	0.0814687	99	0	2	105	91	2	588	745	410	547	443	753	642	569	532	741	635	367	1089	635	19	23	0	47	7	5	2	0	4	12	1	1949	1634	35	35	3	178	230
BMC medical physics	23	3.52174	2	13	12	1	0.0434783	0.217391	0.0434783	0	0	0	3	3	0	3	7	13	5	13	5	2	10	11	8	10	5	10	10	3	0	0	3	0	1	0	0	1	1	0	19	16	0	0	0	0	0
BMC medical research methodology	2022	3.86944	27	634	512	145	0.0924827	0.598912	0.13452	75	0	2	206	163	3	887	617	518	701	337	984	934	518	570	1054	469	499	1518	469	35	18	0	61	19	9	4	0	9	19	0	2156	1756	33	73	5	197	252
BMC medicine	1734	4.52249	66	746	705	119	0.180507	0.486736	0.129181	140	6	28	229	227	8	373	647	714	261	302	1171	620	596	518	567	428	739	1190	428	116	811	132	169	36	127	53	0	70	56	15	3079	2649	80	55	5	217	463
BMC microbiology	4027	3.39583	336	471	376	418	0.0146511	0.185746	0.0141545	248	36	139	2080	1992	186	1884	1605	538	2893	748	386	2815	766	446	2471	936	620	2990	936	101	2501	261	1098	156	886	359	0	590	7679	1396	10863	9406	13	80	12	988	1564
BMC molecular and cell biology	141	3.46099	21	16	13	9	0.0496454	0.22695	0.0212766	7	2	14	52	57	11	46	70	25	90	37	14	95	37	9	88	36	17	97	36	8	462	177	50	6	120	53	0	60	229	68	553	458	0	4	2	28	90
BMC molecular biology	810	3.04568	86	51	39	34	0.00493827	0.15679	0.00987654	23	2	33	409	400	33	224	454	132	615	137	58	610	132	68	513	202	95	592	202	16	1574	335	259	40	820	324	0	362	2955	663	1895	1595	0	15	0	119	201
BMC musculoskeletal disorders	5352	4.75374	321	3304	3053	257	0.256353	0.373505	0.209454	399	3	157	460	545	11	544	2373	2435	427	1194	3731	882	2516	1954	873	1908	2571	3125	1908	319	1303	234	313	92	80	39	0	71	94	24	6478	5702	179	38	0	212	324
BMC nephrology	2513	4.49861	152	1545	1380	111	0.136092	0.296856	0.126542	155	0	74	196	224	6	281	1368	864	164	545	1804	484	1311	718	470	994	1049	1346	994	173	1181	225	248	32	73	23	0	57	53	22	3242	2865	112	16	0	113	222
BMC neurology	2227	4.5348	87	1496	1465	78	0.283341	0.312528	0.165694	166	3	19	158	184	0	228	1320	679	121	464	1642	313	1132	782	307	1030	890	1150	1030	47	559	96	93	15	53	26	0	41	56	17	2801	2477	137	24	1	130	291
BMC neuroscience	1803	4.10316	646	481	416	126	0.164725	0.392124	0.0393788	66	3	584	392	403	21	93	602	1108	413	928	462	422	973	408	308	709	786	946	709	148	4353	1033	1425	320	345	143	0	244	667	232	3255	2771	4	16	1	141	221
BMC nuclear medicine	21	4.04762	1	9	13	1	0.190476	0.142857	0.047619	1	0	1	2	1	0	2	7	12	2	7	12	2	9	10	3	10	8	10	10	1	0	0	1	0	0	0	0	0	0	0	18	17	0	0	0	0	0
BMC nursing	625	4.0016	19	318	409	74	0.0752	0.3024	0.152	34	0	0	10	15	0	96	325	204	54	220	351	98	268	259	132	335	158	281	335	9	0	0	6	3	0	0	0	0	1	0	521	478	4	6	0	18	19
BMC nutrition	255	4.96078	11	106	136	23	0.113725	0.517647	0.25098	23	0	3	26	28	0	21	83	151	35	50	170	77	96	82	62	71	122	139	71	45	14	3	10	2	1	0	0	1	0	0	290	256	18	5	0	14	39
BMC obesity	219	4.81279	13	132	142	12	0.086758	0.415525	0.178082	17	0	5	26	27	0	9	78	132	12	54	153	37	115	67	53	61	105	87	61	71	25	7	10	1	4	1	0	4	2	1	240	215	6	2	0	10	12
BMC ophthalmology	1656	4.38768	75	1123	965	44	0.076087	0.272343	0.106884	29	0	41	122	150	2	210	1091	355	128	347	1181	269	972	415	269	891	496	740	891	25	469	88	83	15	41	24	0	35	41	11	2173	1947	44	4	0	54	167
BMC oral health	1703	4.71814	53	1017	968	159	0.143864	0.416324	0.211392	66	2	16	167	178	3	261	915	527	221	468	1014	345	888	470	321	620	762	1056	620	27	236	61	57	19	30	9	0	26	45	7	2308	2058	44	25	1	87	165
BMC palliative care	874	3.84439	9	451	503	62	0.0709382	0.218535	0.115561	68	1	1	26	30	0	139	554	181	70	229	575	164	403	307	177	442	255	430	442	2	0	0	17	6	0	0	0	0	0	0	805	730	13	11	0	42	44
BMC pediatrics	2922	4.52977	109	1846	1821	202	0.154004	0.342231	0.201574	184	10	17	153	185	0	210	1851	861	203	654	2065	493	1638	791	375	1073	1474	1653	1073	196	164	9	64	16	28	14	0	20	10	2	3326	2924	99	35	0	151	176
BMC pharmacology	191	3.36126	55	18	10	8	0.078534	0.204188	0.0314136	1	1	45	68	62	1	24	73	94	90	85	16	87	85	19	106	48	37	96	48	47	154	24	121	28	113	50	0	61	71	25	219	171	0	1	0	13	13
BMC pharmacology & toxicology	525	4.08952	85	200	145	44	0.0971429	0.346667	0.0990476	22	1	68	111	120	3	89	229	207	139	163	223	187	248	90	185	171	169	309	171	45	447	82	153	36	145	58	0	84	28	6	835	680	32	7	0	42	96
BMC physiology	248	3.81855	101	38	26	27	0.0846774	0.294355	0.0241935	7	0	83	68	67	1	28	76	144	80	126	42	77	142	29	80	91	77	111	91	46	380	74	169	38	36	13	0	20	64	24	388	331	0	0	0	25	36
BMC plant biology	3999	4.02376	3	7	19	668	0.00125031	0.307327	0.0162541	122	3	17	2871	2291	915	2495	1265	239	3567	40	392	3570	39	390	2913	187	899	3776	187	36	955	153	266	23	213	46	0	191	5025	1001	19374	17299	0	146	27	1218	2646
BMC pregnancy and childbirth	4043	4.60648	149	2263	2364	362	0.0947316	0.325254	0.199852	216	1	15	159	182	2	160	282	3601	388	915	2740	866	2061	1116	1026	1742	1275	1884	1742	417	280	54	58	15	14	8	0	12	24	2	4222	3763	90	46	0	226	330
BMC proceedings	766	3.37467	5	26	12	9	0.00391645	0.379896	0.0574413	20	2	0	249	97	6	542	134	90	553	17	196	604	17	145	685	37	44	726	37	3	25	2	23	13	80	35	0	67	34	7	1025	884	1	15	0	84	571
BMC psychiatry	4035	4.64337	77	2519	2789	286	0.199752	0.460223	0.210657	445	0	12	191	207	2	340	1910	1785	254	767	3014	585	1826	1624	580	1440	2015	2519	1440	76	93	8	139	22	68	11	0	64	17	4	4583	3982	157	51	2	279	488
BMC psychology	466	4.72318	10	264	311	41	0.17382	0.495708	0.287554	55	0	0	16	19	0	24	177	265	31	98	337	66	170	230	63	150	253	310	150	6	0	0	8	3	4	1	0	4	1	0	442	393	13	7	0	34	36
BMC public health	15329	4.43956	355	8299	8338	1526	0.08161	0.454628	0.177768	1126	10	9	600	698	1	1606	5935	7788	2082	4194	9053	3565	7009	4755	3005	4679	7645	9639	4679	1011	371	21	192	49	64	14	0	61	19	2	15353	13440	218	263	2	1000	1119
BMC pulmonary medicine	1732	4.42148	102	1122	1039	86	0.172055	0.30485	0.143187	91	16	75	178	194	13	193	1013	526	116	448	1168	294	982	456	289	802	641	855	802	75	909	187	161	26	113	45	0	75	77	29	2455	2153	95	10	0	83	202
BMC research notes	3788	3.87117	283	1709	1646	334	0.0538543	0.237856	0.0725977	154	12	71	631	599	52	893	1717	1178	1170	1212	1406	1275	1766	747	1271	1649	868	2037	1649	102	1130	194	386	86	388	171	0	228	867	204	5657	4960	38	51	0	369	781
BMC rheumatology	129	3.96899	0	66	60	2	0.100775	0.20155	0.100775	1	0	1	7	9	1	32	65	32	26	33	70	42	52	35	39	47	43	79	47	3	36	3	3	1	3	1	0	3	2	0	154	141	12	0	0	8	13
BMC sports science, medicine & rehabilitation	274	5.16423	10	178	207	12	0.178832	0.452555	0.240876	28	0	4	36	41	0	18	92	164	13	71	190	31	153	90	34	107	133	130	107	37	0	0	4	0	5	4	0	5	0	0	392	365	17	2	0	17	17
BMC structural biology	487	3.18275	1	3	1	4	0.0102669	0.223819	0.0102669	11	0	3	52	57	1	420	63	4	419	4	64	426	5	56	457	21	9	465	21	1	48	8	28	3	39	11	0	30	318	131	1339	1219	0	9	1	178	220
BMC surgery	1007	4.16981	56	593	493	40	0.11718	0.218471	0.135055	25	2	25	22	29	0	168	532	307	122	253	632	197	457	353	245	469	293	477	469	61	84	11	35	5	1	1	0	1	7	1	1035	947	27	4	0	24	26
BMC systems biology	1526	3.52294	39	33	33	45	0.0078637	0.444954	0.0294889	73	5	13	334	238	60	1081	362	83	1258	66	202	1238	60	228	1312	153	61	1363	153	10	326	52	228	24	298	134	0	179	275	56	4020	3502	1	105	9	370	809
BMC urology	920	4.07935	73	536	445	37	0.118478	0.219565	0.0782609	45	1	41	62	69	3	127	453	340	92	314	514	175	473	272	197	492	231	403	492	25	327	71	73	17	78	39	0	48	89	23	1079	966	17	3	0	36	63
BMC veterinary research	3144	4.02449	903	455	496	635	0.107506	0.373728	0.0661578	219	75	302	1023	968	19	737	1477	930	1193	1207	744	1234	1331	579	1223	1065	856	1881	1065	198	2565	420	312	102	417	200	0	303	772	171	5387	4631	1	36	2	297	399
BMC women's health	1372	4.55394	38	812	867	106	0.069242	0.343294	0.161808	88	3	2	39	41	1	41	93	1238	140	345	887	251	656	465	223	540	609	783	540	49	100	21	17	5	6	3	0	5	4	2	1229	1111	24	15	0	49	70
BMJ (Clinical research ed.)	2256	4.57934	10	211	561	77	0.275266	0.551862	0.219858	200	2	6	182	173	0	562	753	941	380	108	1768	920	317	1019	942	255	1059	1880	255	121	44	0	16	7	10	6	0	9	3	0	3165	2598	34	52	2	186	279
BMJ evidence-based medicine	12	3.5	0	0	2	0	0.0833333	0.5	0.166667	0	0	0	0	0	0	5	4	3	5	0	7	7	1	4	7	1	4	11	1	0	0	0	0	0	0	0	0	0	0	0	15	12	0	0	0	6	8
BMJ global health	730	4.09315	8	133	230	71	0.0767123	0.384932	0.149315	33	2	0	55	54	1	186	181	363	176	98	456	336	181	213	318	139	273	559	139	32	12	1	4	0	2	0	0	2	1	0	903	770	21	20	0	449	670
BMJ health & care informatics	63	3.47619	1	12	22	2	0.015873	0.222222	0.0952381	2	0	0	3	1	0	25	30	8	21	16	26	26	28	9	28	23	12	39	23	1	0	0	0	0	0	0	0	0	0	0	73	66	0	0	0	22	33
BMJ innovations	22	2.86364	0	3	6	1	0.0909091	0.227273	0.0909091	0	0	0	0	1	0	7	9	6	9	5	8	12	4	6	8	4	10	18	4	0	0	0	1	1	0	0	0	0	0	0	12	8	1	0	0	5	5
BMJ nutrition, prevention & health	20	4.6	0	5	8	0	0.15	0.25	0.05	2	0	0	2	2	0	3	11	6	3	3	14	6	8	6	4	4	12	11	4	5	0	0	0	0	0	0	0	0	0	0	16	15	0	0	0	10	18
BMJ open	17704	4.58704	136	4102	8372	1260	0.198034	0.454135	0.22204	1557	17	29	1192	1330	6	3232	7744	6728	2211	2381	13112	5565	5942	6197	4836	3772	9096	12903	3772	1029	721	68	222	94	65	27	0	61	66	4	25458	21581	508	308	9	6777	10266
BMJ open diabetes research & care	785	4.60764	30	220	342	27	0.113376	0.364331	0.133758	49	0	16	67	77	3	73	318	394	102	119	564	242	262	281	163	128	494	524	128	133	313	98	84	21	23	10	0	16	17	5	1012	890	50	12	2	272	367
BMJ open gastroenterology	237	4.12236	8	79	100	13	0.122363	0.227848	0.122363	15	1	3	14	15	0	53	114	70	31	35	171	81	96	60	68	73	96	151	73	13	74	4	7	2	5	2	0	5	0	0	307	273	12	2	0	58	84
BMJ open ophthalmology	168	4	2	50	67	6	0.0714286	0.238095	0.0952381	7	0	2	17	19	1	46	89	33	30	36	102	55	70	43	53	56	59	110	56	2	53	15	15	3	4	2	0	2	2	1	195	178	11	2	0	34	38
BMJ open quality	201	3.06965	2	54	44	5	0.0597015	0.228856	0.0597015	11	0	0	6	7	0	80	85	36	68	52	81	82	65	54	99	72	30	128	72	1	1	0	0	0	0	0	0	0	0	0	128	103	2	0	0	72	97
BMJ open respiratory research	335	4.0209	7	107	176	7	0.18209	0.358209	0.140299	18	0	5	15	23	1	66	203	66	54	62	219	95	148	92	89	109	137	208	109	18	62	8	13	5	8	2	0	5	4	3	327	294	41	5	0	104	141
BMJ open sport & exercise medicine	492	4.6687	5	156	255	22	0.154472	0.337398	0.170732	32	0	1	38	50	0	81	191	220	68	111	313	143	197	152	139	130	223	327	130	35	8	0	4	2	1	1	0	1	0	0	668	584	20	5	0	118	186
BMJ paediatrics open	284	4.14085	5	60	120	8	0.123239	0.274648	0.183099	20	0	1	19	24	0	55	180	49	44	40	200	104	111	69	77	69	138	202	69	13	5	0	4	4	0	0	0	0	1	0	354	317	11	2	0	125	177
BMJ quality & safety	231	3.70563	0	55	68	8	0.12987	0.398268	0.112554	17	0	0	13	9	0	84	107	40	46	48	137	91	62	78	103	61	67	167	61	3	0	0	0	0	0	0	0	0	0	0	196	165	1	6	0	88	124
BMJ sexual & reproductive health	23	4.08696	0	9	5	2	0	0.347826	0	0	0	0	3	2	0	2	2	19	3	5	15	11	9	3	9	3	11	20	3	0	0	0	0	0	0	0	0	0	0	0	22	20	0	0	0	6	11
BMJ supportive & palliative care	63	3.68254	0	13	13	4	0.0634921	0.222222	0.111111	5	0	0	2	2	0	23	28	12	19	7	37	33	18	12	25	16	22	47	16	0	0	0	1	1	0	0	0	0	0	0	73	65	0	2	0	10	11
Bacteriophage	29	3.27586	1	0	0	4	0	0.172414	0	2	0	1	18	16	1	22	4	3	27	1	1	24	0	5	25	1	3	28	1	0	1	0	2	0	7	0	0	3	32	8	75	68	0	0	0	6	11
Balkan journal of medical genetics : BJMG	173	3.90173	0	100	106	1	0.0346821	0.127168	0.017341	6	0	0	19	20	0	15	69	89	37	84	52	36	97	40	29	78	66	88	78	7	37	11	4	2	1	0	0	1	4	3	305	254	0	0	0	33	85
Balkan medical journal	163	4.77914	19	127	87	5	0.141104	0.159509	0.239264	2	0	15	15	17	0	6	94	63	9	70	84	11	109	43	25	80	58	62	80	21	53	6	27	4	12	6	0	7	8	1	234	208	2	0	0	11	12
Basic & clinical pharmacology & toxicology	27	4.03704	6	8	10	2	0.111111	0.37037	0.111111	1	1	3	5	7	1	2	10	15	6	12	9	8	13	6	8	13	6	12	13	2	29	11	9	2	13	5	0	7	4	3	42	35	8	0	0	3	3
Basic and clinical andrology	83	4.25301	9	33	28	6	0.0843373	0.216867	0.0240964	7	0	3	10	14	0	9	21	53	20	21	42	26	34	23	20	28	35	45	28	10	22	5	16	1	1	1	0	1	0	0	95	86	2	0	0	14	17
Basic and clinical neuroscience	299	4.12709	45	107	71	11	0.103679	0.471572	0.0334448	6	0	52	28	26	0	33	58	208	77	125	97	84	161	54	126	88	85	128	88	83	114	18	145	18	13	4	0	8	2	0	301	274	0	0	0	12	16
Basic research in cardiology	149	3.96644	60	52	40	12	0.295302	0.33557	0.033557	9	1	59	35	41	4	5	52	92	20	91	38	27	102	20	9	85	55	64	85	0	584	136	201	48	37	14	0	26	62	21	437	367	1	0	0	22	85
Behavior genetics	121	4.49587	6	31	37	4	0.0578512	0.297521	0.22314	15	0	2	18	9	2	16	19	86	34	21	66	43	30	48	42	31	48	90	31	0	13	4	20	3	3	0	0	3	2	2	174	151	0	7	0	15	88
Behavior research methods	137	4.10219	5	40	55	4	0.0583942	0.620438	0.124088	4	0	0	19	10	0	49	22	66	50	19	68	50	14	73	65	22	50	113	22	2	0	0	1	0	0	0	0	0	3	0	109	96	0	15	4	19	22
Behavioral and brain functions : BBF	575	4.65913	99	308	327	49	0.133913	0.506087	0.0886957	19	0	57	68	61	0	20	144	411	63	202	310	70	270	235	62	228	285	311	228	36	180	32	158	53	9	3	0	7	12	4	766	692	1	3	0	74	315
Behavioral ecology : official journal of the International Society for Behavioral Ecology	104	4.53846	7	15	3	27	0.115385	0.567308	0.0769231	4	0	2	18	9	1	15	10	79	50	12	42	52	18	34	52	17	35	85	17	2	0	0	4	0	1	1	0	1	1	0	116	106	0	0	0	9	11
Behavioral ecology and sociobiology	150	4.70667	7	1	0	31	0.353333	0.593333	0.06	7	0	1	30	23	0	28	2	120	94	4	52	89	3	58	118	7	25	143	7	0	1	0	1	0	2	2	0	2	0	0	146	125	0	3	0	11	13
Behavioral neuroscience	21	4.42857	4	4	0	3	0.285714	0.571429	0.047619	0	0	15	4	5	0	1	3	17	1	9	11	2	8	11	6	7	8	8	7	6	3	2	10	3	0	0	0	0	0	0	15	14	0	0	0	0	0
Behavioral sciences (Basel, Switzerland)	536	4.12687	20	295	317	36	0.0615672	0.281716	0.0690299	27	1	8	15	20	0	37	172	327	82	205	249	96	221	219	76	145	315	370	145	21	20	2	26	9	2	0	0	2	0	0	425	384	3	5	0	16	19
Behaviour research and therapy	70	3.85714	0	29	39	1	0.314286	0.585714	0.228571	7	0	0	1	4	0	8	27	35	8	12	50	11	20	39	12	18	40	51	18	1	0	0	0	0	0	0	0	0	0	0	28	25	2	2	0	4	4
Behavioural and cognitive psychotherapy	16	4.125	0	8	9	2	0.125	0.375	0	1	0	0	0	0	0	2	10	4	1	4	11	1	3	12	3	4	9	12	4	0	0	0	0	0	0	0	0	0	0	0	13	11	1	0	0	1	1
Behavioural brain research	50	4.58	13	11	7	5	0.34	0.6	0.02	2	0	20	6	6	0	3	6	41	10	21	19	10	22	18	9	20	21	26	20	4	38	10	41	10	1	0	0	1	1	0	91	84	0	0	0	8	12
Behavioural neurology	346	4.59538	36	204	207	14	0.16474	0.419075	0.0404624	22	0	27	27	32	0	33	148	165	25	93	228	41	176	129	62	108	176	208	108	30	110	31	59	13	6	3	0	6	6	1	432	400	3	0	0	12	16
Behavioural pharmacology	13	4.76923	9	2	1	0	0.153846	0.461538	0.0769231	0	0	5	0	1	0	0	2	11	0	11	2	0	10	3	3	4	6	4	4	5	8	2	8	0	0	0	0	0	0	0	22	21	0	0	0	0	0
Behavioural processes	11	3.81818	2	0	0	3	0.0909091	0.454545	0	1	0	0	0	0	0	1	1	9	4	1	6	6	0	5	6	2	3	9	2	0	0	0	3	1	0	0	0	0	0	0	7	6	0	0	0	0	0
Beilstein journal of nanotechnology	646	2.66563	13	13	6	25	0.00619195	0.102167	0.128483	12	5	17	137	159	2	485	136	25	590	37	19	555	37	54	595	38	13	590	38	18	79	16	30	9	163	64	0	92	16	9	582	461	0	5	3	156	167
Beilstein journal of organic chemistry	489	2.13701	2	1	0	35	0	0.0368098	0.0429448	5	1	32	111	130	5	317	167	5	448	35	6	412	35	42	410	68	11	373	68	48	40	6	58	1	117	39	0	63	54	9	363	273	0	5	3	98	164
Bio-protocol	26	2.76923	1	1	1	1	0	0.0769231	0	0	0	3	10	6	4	11	12	3	21	4	1	21	5	0	17	6	3	19	6	1	21	2	3	0	10	6	0	8	8	4	37	32	0	1	0	1	1
BioData mining	205	3.81951	1	9	9	7	0.0195122	0.521951	0.0731707	7	1	1	39	24	3	161	28	16	159	11	35	155	9	41	179	14	12	190	14	1	2	2	8	1	4	3	0	4	7	0	567	495	1	19	3	54	168
BioDrugs : clinical immunotherapeutics, biopharmaceuticals and gene therapy	65	4	0	16	23	6	0.123077	0.446154	0.184615	8	0	2	12	12	0	20	33	12	21	9	35	35	19	11	33	17	15	48	17	0	68	8	3	3	28	10	0	11	0	0	109	89	35	0	0	3	3
BioImpacts : BI	145	3.22759	4	16	17	10	0.062069	0.124138	0.0344828	8	1	11	45	49	0	50	55	40	99	29	17	100	30	15	99	21	25	103	21	21	81	12	32	6	45	16	0	35	29	4	242	207	0	0	0	35	53
BioMed research international	15334	4.08732	2142	5733	4748	1081	0.0860832	0.279444	0.0490413	440	45	1103	3633	3826	127	3651	6337	5346	5275	4996	5063	5732	6416	3186	6016	4242	5076	9371	4242	1721	14770	2993	2856	717	3274	1353	0	1915	2712	738	28021	24682	133	120	14	1874	3381
BioMedicine	91	3.96703	16	33	26	4	0.10989	0.307692	0.043956	2	0	5	8	16	0	13	41	37	25	27	39	34	48	9	30	23	38	60	23	8	103	14	27	10	16	6	0	14	6	2	115	95	0	0	0	4	10
BioPsychoSocial medicine	219	4.68493	4	140	148	9	0.100457	0.278539	0.136986	22	0	0	11	13	0	13	72	134	23	56	140	28	100	91	36	72	111	129	72	18	6	0	6	1	3	2	0	3	1	0	215	192	1	0	0	4	11
BioResearch open access	264	3.74242	62	87	70	17	0.0606061	0.151515	0.0568182	7	3	21	96	98	8	40	125	99	94	119	51	95	128	41	85	81	98	156	81	27	523	136	60	22	93	37	0	64	87	30	478	367	2	2	0	35	47
BioTechniques	20	2.9	4	4	4	0	0	0.1	0	0	0	1	3	3	0	6	10	4	10	9	1	8	10	2	8	12	0	8	12	0	35	15	4	1	6	4	0	6	8	3	28	21	0	1	0	1	1
Bioactive materials	146	3.34247	36	19	10	13	0.0205479	0.232877	0.0342466	2	1	20	62	68	1	55	59	32	87	56	3	76	52	18	81	34	31	112	34	0	105	24	44	18	56	21	0	44	11	4	216	182	0	0	0	13	15
Biochemia medica	279	4.01792	9	123	126	24	0.0609319	0.129032	0.0430108	8	0	3	65	59	1	83	87	109	77	70	132	90	114	75	101	96	82	176	96	7	130	11	15	3	1	1	0	1	3	0	329	287	1	3	0	10	10
Biochemical and biophysical research communications	311	2.67203	26	23	15	7	0.0096463	0.0836013	0.00643087	5	1	15	76	75	4	93	178	40	249	52	10	245	56	10	212	60	39	248	60	3	669	121	109	24	291	124	0	158	603	157	431	363	0	3	0	34	82
Biochemical genetics	22	4.22727	2	7	8	1	0	0.363636	0.0454545	0	0	1	6	6	1	6	8	8	11	4	7	7	10	5	8	8	6	14	8	0	6	3	2	0	6	2	0	4	38	12	41	37	1	0	0	4	8
Biochemical pharmacology	67	3.38806	15	9	4	2	0.104478	0.208955	0.0298507	4	6	5	28	29	4	6	36	25	43	21	3	43	22	2	37	19	11	47	19	1	261	60	35	7	96	20	0	48	49	18	209	182	0	1	0	13	31
Biochemistry	734	2.93188	7	7	2	22	0.00544959	0.0926431	0.0177112	14	0	8	218	230	9	538	182	14	677	19	38	663	18	53	677	40	17	689	40	5	426	64	46	9	232	82	0	135	1145	406	1524	1335	0	6	0	259	420
Biochemistry and biophysics reports	752	3.11436	157	88	59	49	0.0239362	0.102394	0.0132979	21	8	68	213	258	19	218	361	173	481	231	40	480	241	31	415	164	173	588	164	0	1554	353	324	73	467	180	0	275	626	185	1367	1130	1	2	0	60	100
Biochemistry and molecular biology education : a bimonthly publication of the International Union of Biochemistry and Molecular Biology	15	3.33333	0	5	5	1	0	0.466667	0	1	0	0	0	2	0	5	8	2	8	5	2	7	3	5	8	6	1	9	6	0	2	0	1	0	2	1	0	1	3	0	26	23	0	2	0	2	2
Biochemistry insights	14	3.21429	2	4	3	1	0	0.0714286	0	0	0	2	4	6	1	5	5	4	9	3	2	9	4	1	9	3	2	8	3	3	8	3	5	1	10	7	0	3	9	1	29	23	0	0	0	0	0
Biochemistry research international	188	3.53191	35	38	30	18	0.0212766	0.175532	0.0106383	3	1	31	70	81	0	56	68	64	91	71	26	87	79	22	98	52	38	106	52	30	145	31	51	10	44	17	0	24	55	20	282	244	1	1	0	25	40
Biochimica et biophysica acta	201	2.80597	11	19	15	16	0.0149254	0.0995025	0.0199005	3	2	15	53	64	3	67	108	26	153	35	13	149	34	18	125	62	14	138	62	1	564	123	83	11	173	64	0	91	421	134	389	335	0	1	0	34	41
Biochimica et biophysica acta. Bioenergetics	15	2.86667	0	0	0	0	0	0	0	1	1	0	4	4	0	11	4	0	15	0	0	14	0	1	14	1	0	14	1	0	6	3	2	1	5	2	0	4	22	4	56	48	0	0	0	5	9
Biochimica et biophysica acta. Biomembranes	17	3.23529	0	1	1	0	0.0588235	0.176471	0	0	0	1	6	7	0	11	5	1	15	2	0	15	1	1	14	3	0	14	3	0	12	2	1	0	8	1	0	4	7	4	39	35	0	0	0	1	1
Biochimica et biophysica acta. Molecular and cell biology of lipids	15	3.46667	0	6	3	4	0.2	0.0666667	0	1	0	1	5	4	3	3	3	9	9	4	2	9	6	0	6	4	5	11	4	0	68	23	17	4	15	7	0	8	19	8	42	33	0	0	0	1	1
Biochimica et biophysica acta. Molecular basis of disease	15	3.73333	2	8	4	3	0.0666667	0.266667	0.0666667	0	0	3	5	6	0	1	11	3	3	11	1	3	10	2	2	10	3	5	10	0	46	19	8	3	14	8	0	5	5	0	35	30	0	1	0	1	1
Biochimica et biophysica acta. Molecular cell research	17	3.35294	2	1	0	2	0.0588235	0	0.117647	1	2	1	9	9	3	2	13	2	10	4	3	12	4	1	10	6	1	11	6	0	101	18	6	1	41	19	0	12	27	8	92	83	0	0	0	3	4
Biochimie	30	3.06667	3	2	1	1	0.0333333	0.0666667	0	0	0	4	10	10	0	14	11	5	23	7	0	23	6	1	17	7	6	23	7	0	39	10	9	1	11	4	0	6	16	8	86	76	0	0	0	6	12
Biochimie open	41	3.07317	4	2	4	3	0	0.121951	0.0243902	1	0	4	19	22	1	18	16	7	32	6	3	31	9	1	24	10	7	31	10	0	54	8	11	2	17	6	0	7	42	13	95	77	0	0	0	6	7
Bioconjugate chemistry	107	3	24	1	0	5	0.00934579	0.121495	0.0186916	3	3	18	45	43	0	19	58	30	75	29	3	74	28	5	62	24	21	78	24	5	157	38	55	20	134	39	0	73	60	26	200	148	0	0	0	24	31
Biodegradation	25	3.04	0	0	0	1	0	0.04	0	2	0	2	16	16	0	20	5	0	22	2	1	20	2	3	22	2	1	23	2	0	0	0	0	0	0	0	0	0	4	2	56	48	0	0	0	8	17
Biodiversity and conservation	14	3.78571	0	0	1	4	0.0714286	0.357143	0.0714286	0	0	1	3	3	0	11	1	2	5	2	7	7	1	6	12	2	0	12	2	0	1	0	0	0	0	0	0	0	0	0	14	11	0	0	0	0	0
Biodiversity data journal	571	2.58844	4	1	2	391	0.00875657	0.117338	0.00175131	29	1	2	46	42	2	411	42	118	508	7	56	506	6	59	546	15	10	554	15	2	0	0	6	4	1	0	0	1	1	0	480	409	0	26	11	275	349
Bioelectromagnetics	16	4.6875	5	6	3	2	0.3125	0.375	0.125	2	0	1	5	5	1	3	5	8	4	9	3	4	5	7	6	6	4	7	6	3	7	3	7	2	0	0	0	0	0	0	19	18	0	0	0	0	0
Bioelectronic medicine	20	4.65	10	7	4	3	0.1	0.35	0.1	1	0	4	1	1	0	4	4	12	4	9	7	3	10	7	4	6	10	14	6	0	0	0	10	5	0	0	0	0	0	0	27	23	0	0	0	1	1
Bioengineered	106	3	10	18	15	11	0.0471698	0.169811	0.0188679	8	3	4	59	58	2	48	46	12	76	26	4	69	25	12	68	20	18	84	20	2	97	12	14	4	63	28	0	34	153	32	172	139	0	1	1	38	66
Bioengineering & translational medicine	83	3.46988	30	4	6	6	0.0481928	0.168675	0.0240964	3	2	6	39	33	3	19	37	27	42	31	10	45	28	10	42	27	14	53	27	3	135	22	32	11	49	22	0	34	45	9	207	160	0	1	0	9	14
Bioengineering (Basel, Switzerland)	324	3.26235	13	50	37	9	0.00925926	0.179012	0.0462963	7	2	10	128	131	7	161	122	41	241	57	26	222	49	53	233	52	39	250	52	22	192	66	23	4	93	30	0	55	82	20	554	458	0	6	1	28	30
Bioethics	11	3.09091	0	3	6	0	0	0.0909091	0.0909091	0	0	0	1	0	0	3	2	6	2	7	2	2	4	5	4	6	1	5	6	0	0	0	0	0	0	0	0	0	0	0	5	5	0	1	0	0	0
Biogeochemistry	17	3.64706	0	0	0	5	0	0.411765	0	0	0	2	11	4	0	14	3	0	12	2	3	15	1	1	14	3	0	14	3	0	0	0	1	0	1	0	0	1	4	0	16	13	0	1	0	1	1
Biogerontology	65	3.87692	9	14	13	7	0.0307692	0.246154	0.0307692	4	1	7	22	25	0	12	16	37	32	16	17	35	26	4	27	21	17	44	21	0	134	34	25	6	13	5	0	10	9	2	150	126	1	1	0	4	8
Bioinformatics (Oxford, England)	1978	3.49343	2	21	15	40	0.0111223	0.472194	0.0343782	50	5	4	250	141	21	1696	230	52	1672	21	285	1709	20	249	1869	78	31	1899	78	1	50	10	83	17	201	82	0	107	58	8	4563	4014	1	237	107	379	727
Bioinformatics and biology insights	204	3.53922	11	16	15	7	0.00490196	0.240196	0.0245098	4	0	5	42	25	5	143	39	22	159	28	17	153	24	27	158	30	16	171	30	3	17	4	10	1	10	1	0	6	15	5	760	679	1	9	2	76	159
Bioinformation	1315	3.11103	7	33	25	32	0.00760456	0.110266	0.00684411	39	1	1	99	99	5	1128	148	39	1210	30	75	1215	39	61	1220	62	33	1245	62	8	68	8	45	4	57	28	0	43	65	16	3982	3622	0	28	2	245	384
Bioinorganic chemistry and applications	244	2.62295	7	14	4	12	0.00819672	0.0532787	0.0163934	4	0	14	92	102	0	122	99	23	199	34	11	200	29	15	184	40	20	185	40	19	35	6	38	5	132	53	0	62	41	20	190	155	0	0	0	28	40
Biointerphases	19	3.31579	0	2	1	1	0	0.210526	0.157895	0	0	1	5	6	0	10	7	2	14	3	2	14	3	2	13	5	1	14	5	0	17	6	2	0	5	2	0	4	4	2	29	27	0	0	0	2	2
Biologia	14	2.92857	1	0	0	5	0	0.285714	0	1	0	1	3	3	0	10	2	2	11	1	2	11	1	2	11	0	3	14	0	0	0	0	1	1	0	0	0	0	0	0	14	14	0	0	0	1	1
Biological conservation	24	3.20833	0	2	1	4	0.0416667	0.5	0	0	1	1	6	2	0	14	5	5	16	1	7	18	2	4	19	2	3	22	2	0	5	1	0	0	1	1	0	1	0	0	33	20	0	1	0	4	5
Biological cybernetics	35	3.65714	1	2	5	0	0.0571429	0.485714	0.0571429	0	0	1	4	4	0	24	8	3	23	5	7	19	5	11	24	7	4	28	7	0	0	0	2	1	0	0	0	0	0	0	34	27	0	3	0	1	1
Biological invasions	17	4.35294	0	1	0	6	0	0.647059	0	0	0	0	6	4	0	12	2	3	13	1	3	11	0	6	14	1	2	16	1	0	0	0	0	0	0	0	0	0	0	0	27	23	0	0	0	4	5
Biological procedures online	276	2.98551	32	21	16	16	0.0144928	0.173913	0.0217391	10	2	18	88	84	5	93	128	55	196	56	24	188	59	29	162	61	53	205	61	10	381	61	96	27	151	55	0	88	250	68	386	291	1	2	0	24	27
Biological psychiatry	126	4.68254	6	79	71	7	0.126984	0.460317	0.0873016	8	0	5	21	16	1	13	43	70	21	29	76	24	39	63	19	33	74	90	33	3	10	0	16	2	4	1	0	3	10	3	209	192	2	10	4	19	23
Biological psychiatry. Cognitive neuroscience and neuroimaging	25	4.92	0	14	14	0	0.12	0.32	0.04	1	0	0	2	0	0	2	7	16	3	2	20	3	5	17	6	5	14	19	5	1	0	0	0	0	0	0	0	0	0	0	31	30	1	3	0	3	3
Biological psychology	35	5.14286	0	25	25	1	0.114286	0.714286	0.142857	3	0	0	5	4	0	1	1	33	3	5	27	3	16	16	4	11	20	24	11	0	0	0	0	0	0	0	0	0	0	0	43	41	0	1	0	5	9
Biological research	368	3.65489	60	96	66	34	0.0434783	0.26087	0.00543478	9	4	41	177	187	14	98	150	120	187	146	35	182	145	41	174	125	69	235	125	8	890	247	113	25	282	105	0	128	227	76	893	781	0	4	3	49	78
Biological trace element research	202	3.81683	21	71	38	20	0.029703	0.29703	0.039604	5	0	24	66	65	3	43	44	115	87	78	37	86	82	34	78	74	50	122	74	6	63	12	48	14	19	11	0	15	4	1	201	172	2	1	0	10	26
Biologicals : journal of the International Association of Biological Standardization	19	2.73684	0	1	0	0	0	0.210526	0	2	2	0	11	9	1	6	13	0	17	1	1	15	1	3	15	0	4	19	0	0	7	0	1	1	25	10	0	9	12	8	15	11	1	0	0	2	2
Biologics : targets & therapy	102	3.86275	8	45	36	5	0.0686275	0.284314	0.0294118	2	2	3	21	20	0	26	54	22	31	31	40	36	45	21	38	32	32	68	32	2	108	16	15	6	35	14	0	19	12	3	156	136	0	1	0	5	15
Biologics in therapy	13	2.61538	0	4	4	0	0	0.153846	0	0	0	0	0	1	0	8	4	1	7	2	4	8	5	0	8	5	0	8	5	0	5	0	0	0	0	0	0	0	0	0	8	8	5	0	0	0	0
Biology	545	3.68991	73	70	48	77	0.0311927	0.26055	0.0293578	28	3	29	235	198	25	236	192	117	347	108	90	346	130	69	354	84	107	420	84	41	559	135	114	22	173	64	0	95	214	47	1475	1294	4	19	5	93	159
Biology direct	401	3.50125	11	10	8	15	0.0074813	0.331671	0.032419	10	3	2	84	72	14	300	80	21	320	15	66	337	18	46	346	36	19	364	36	1	131	33	87	6	75	26	0	41	54	16	1546	1387	0	20	5	98	348
Biology letters	248	2.80645	2	0	4	19	0.0241935	0.326613	0.00806452	5	0	3	52	42	4	106	33	109	197	7	44	202	8	38	190	12	46	228	12	8	6	0	14	2	7	3	0	4	4	1	145	131	0	3	2	33	38
Biology methods & protocols	57	3.42105	3	5	5	6	0.0350877	0.245614	0.0175439	3	1	1	25	18	2	34	17	6	45	7	5	44	7	6	44	10	3	45	10	2	34	12	9	3	30	12	0	13	46	18	132	111	0	3	0	11	21
Biology of blood and marrow transplantation : journal of the American Society for Blood and Marrow Transplantation	33	4.18182	3	24	15	1	0.0606061	0.0606061	0.030303	7	3	0	4	4	0	1	30	2	1	15	17	1	19	13	1	21	11	10	21	2	19	0	0	0	0	0	0	0	0	0	35	30	1	0	0	1	1
Biology of mood & anxiety disorders	51	4.90196	6	27	35	3	0.137255	0.352941	0.0196078	2	0	3	3	3	0	7	5	39	3	9	39	5	18	28	9	19	23	32	19	0	3	1	8	1	0	0	0	0	0	0	84	73	0	0	0	5	6
Biology of reproduction	169	4.31953	111	33	23	23	0.0828402	0.248521	0.0414201	13	1	42	81	81	10	10	37	122	25	122	22	23	119	27	20	70	79	91	70	8	666	234	203	51	47	21	0	34	103	34	602	526	0	7	1	27	39
Biology of sex differences	311	4.67846	118	103	87	27	0.170418	0.292605	0.0771704	9	0	75	77	75	9	6	20	285	40	142	129	51	175	85	46	134	131	164	134	13	431	104	191	58	27	17	0	20	23	4	752	661	2	7	1	39	78
Biology of sport	374	4.81016	23	299	303	17	0.0641711	0.414439	0.173797	12	0	7	80	85	0	9	100	265	12	212	150	18	283	73	38	107	229	126	107	141	45	7	20	7	2	0	0	2	0	0	389	348	2	0	0	19	90
Biology of the cell	18	2.5	1	4	1	0	0	0.0555556	0	2	0	0	6	7	1	4	11	3	14	4	0	14	4	0	11	3	4	15	3	0	112	13	6	2	23	7	0	11	38	15	52	44	0	0	0	0	0
Biology open	1574	3.49746	398	150	86	192	0.0527319	0.201398	0.0330368	87	41	132	538	550	91	298	742	534	924	517	133	917	513	144	614	570	390	947	570	57	5336	1693	2033	286	682	223	0	381	2159	634	4117	3509	1	50	14	185	269
Biomacromolecules	179	3.03911	18	7	3	4	0.00558659	0.0949721	0.0167598	4	1	10	93	97	1	85	74	20	145	31	3	135	29	15	139	25	15	147	25	7	59	7	28	7	99	44	0	63	37	12	280	208	0	3	0	30	39
Biomagnetic research and technology	12	3.16667	1	1	3	1	0	0.416667	0	0	0	2	2	1	0	5	2	5	7	3	2	4	3	5	5	3	4	9	3	0	0	0	1	1	2	1	0	1	0	0	5	4	0	1	0	1	1
Biomarker insights	218	3.94037	25	103	110	26	0.0550459	0.229358	0.0366972	3	0	6	60	59	2	33	106	79	54	77	87	54	108	56	53	82	83	127	82	9	185	37	21	7	29	13	0	18	9	3	314	270	4	2	0	21	40
Biomarker research	129	4.07752	17	63	54	8	0.100775	0.186047	0.0310078	9	3	1	37	35	2	16	77	36	26	52	51	28	56	45	35	69	25	59	69	1	196	59	47	7	70	30	0	23	33	13	257	223	7	6	0	18	30
Biomarkers : biochemical indicators of exposure, response, and susceptibility to chemicals	25	4.36	3	18	14	2	0.04	0.24	0.08	3	0	2	6	6	1	1	12	12	2	10	13	2	18	5	1	13	11	11	13	1	11	5	4	0	1	0	0	1	0	0	38	34	0	0	0	0	0
Biomarkers in cancer	54	4.12963	2	36	30	3	0.12963	0.166667	0.0555556	2	1	1	20	15	1	7	29	18	10	27	17	11	26	17	12	30	12	23	30	1	71	20	4	1	16	7	0	7	5	2	98	87	1	0	0	7	18
Biomaterial investigations in dentistry	27	4.07407	0	8	4	0	0.111111	0.481481	0.222222	2	0	0	4	5	0	17	9	1	15	6	6	18	6	3	19	5	3	22	5	0	1	0	0	0	1	1	0	1	0	0	46	38	1	0	0	0	0
Biomaterials	83	3.68675	15	16	11	10	0.156627	0.337349	0.0361446	3	1	12	44	39	7	20	35	28	48	30	5	48	28	7	39	20	24	59	20	4	247	76	41	11	67	30	0	34	37	8	237	178	0	0	0	9	10
Biomaterials research	123	3.30894	24	17	12	8	0.0569106	0.162602	0.0325203	2	1	7	30	32	1	34	55	34	75	40	8	73	41	9	73	29	21	85	29	9	69	13	22	10	66	24	0	44	11	3	168	134	0	0	0	10	10
Biomatter	46	3.08696	6	3	3	3	0	0.108696	0.0217391	2	0	1	22	21	0	20	23	3	33	11	2	23	6	17	32	10	4	35	10	1	36	14	8	5	17	5	0	15	2	0	61	48	0	1	0	13	14
Biomechanics and modeling in mechanobiology	90	3.26667	6	15	13	4	0.0222222	0.255556	0.0333333	6	0	3	8	6	0	33	31	26	55	23	12	52	18	20	44	19	27	71	19	0	6	0	11	0	7	2	0	5	3	1	96	79	0	0	0	6	6
Biomedica : revista del Instituto Nacional de Salud	50	2.56	2	12	12	2	0.02	0.14	0.04	0	0	1	3	3	0	13	25	12	30	11	9	32	16	2	23	10	17	38	10	2	29	8	1	0	2	2	0	2	0	0	33	29	1	0	0	5	6
Biomedical chromatography : BMC	14	2.5	1	6	4	2	0	0.214286	0	2	0	0	10	8	0	7	5	2	7	4	3	7	6	1	7	6	1	8	6	0	0	0	1	0	0	0	0	0	0	0	13	10	2	0	0	0	0
Biomedical digital libraries	12	3.33333	0	0	1	1	0	0.166667	0.0833333	0	0	0	0	0	0	10	1	1	10	0	2	6	1	5	11	1	0	11	1	0	0	0	0	0	0	0	0	0	0	0	18	15	0	1	0	1	1
Biomedical engineering and computational biology	13	3.53846	1	4	3	0	0	0.769231	0	0	0	0	2	1	0	6	5	2	5	5	3	6	3	4	8	4	1	8	4	1	0	0	1	0	0	0	0	0	0	0	15	12	0	2	0	2	2
Biomedical engineering online	1317	3.64996	102	405	354	50	0.0387244	0.321944	0.0546697	51	1	35	134	150	2	469	387	461	611	425	281	515	395	407	636	406	275	845	406	66	164	27	97	17	61	33	0	41	36	7	1312	1140	7	13	2	88	117
Biomedical imaging and intervention journal	66	2.93939	1	16	23	0	0.106061	0.151515	0.030303	0	0	0	1	2	0	24	21	21	30	14	22	33	17	16	29	16	21	49	16	1	0	0	4	0	1	1	0	1	0	0	34	29	0	0	0	0	0
Biomedical informatics insights	50	3.84	1	12	5	1	0.04	0.42	0	1	1	1	3	2	1	26	14	10	24	8	18	26	9	15	30	6	14	44	6	0	0	0	1	1	1	0	0	1	0	0	62	55	0	0	0	8	12
Biomedical journal	149	3.96644	17	84	55	1	0.0671141	0.174497	0.0536913	3	0	6	16	17	0	20	83	46	31	42	76	35	84	30	32	67	50	80	67	2	131	28	20	3	28	6	0	14	16	4	179	150	1	1	0	3	4
Biomedical microdevices	64	2.85938	3	4	4	3	0.015625	0.03125	0.09375	1	0	3	17	15	0	23	34	7	51	10	3	51	9	4	51	12	1	52	12	0	30	2	14	2	39	19	0	28	5	1	83	68	1	0	0	12	12
Biomedical optics express	680	3.20147	97	140	96	41	0.0220588	0.158824	0.110294	14	1	46	48	45	1	267	283	130	385	222	73	347	207	126	360	191	129	451	191	38	73	9	139	37	90	37	0	60	25	9	591	531	3	4	0	31	34
Biomedical reports	219	4.27397	27	96	91	9	0.0913242	0.246575	0.00913242	12	1	31	39	45	1	30	83	106	56	80	83	69	109	41	79	58	82	127	58	34	216	22	49	9	52	27	0	36	24	7	469	420	1	0	0	19	53
Biomedicine & pharmacotherapy = Biomedecine & pharmacotherapie	26	3.96154	5	9	6	1	0.153846	0.423077	0.0384615	0	0	2	7	5	1	6	8	12	10	8	8	12	10	4	12	9	5	13	9	4	28	6	13	3	9	0	0	9	0	0	58	51	0	1	0	2	7
Biomedicine hub	48	4	4	20	16	1	0.0833333	0.1875	0.0416667	1	0	4	6	5	1	11	18	19	13	17	18	15	22	11	17	11	20	30	11	7	37	10	10	7	0	0	0	0	0	0	57	52	0	0	0	4	4
Biomedicines	529	4.12476	130	212	155	60	0.0907372	0.236295	0.026465	23	14	51	183	201	11	63	255	211	167	245	117	170	268	91	179	157	193	320	157	52	1063	272	208	65	360	139	0	161	117	32	1370	1199	15	7	1	70	149
Biometals : an international journal on the role of metal ions in biology, biochemistry, and medicine	55	3.32727	5	13	9	3	0.0545455	0.127273	0.0181818	1	1	10	24	24	5	16	21	18	32	23	0	31	18	6	29	23	3	32	23	0	46	11	16	4	15	6	0	13	38	12	82	73	0	0	0	6	7
Biometrical journal. Biometrische Zeitschrift	14	2.78571	0	0	0	1	0.214286	0.571429	0.142857	0	0	0	2	1	0	13	0	1	13	0	1	12	0	2	14	0	0	14	0	0	0	0	0	0	0	0	0	0	0	0	4	3	0	2	2	2	2
Biomicrofluidics	30	3.16667	3	2	0	3	0	0.0666667	0.0666667	2	1	0	8	5	1	16	13	1	22	5	3	23	5	2	22	6	2	24	6	0	15	4	5	3	11	2	0	7	2	1	41	35	0	0	0	4	4
Biomimetics (Basel, Switzerland)	105	3.21905	4	3	5	7	0	0.142857	0.047619	2	0	3	30	30	0	74	27	4	86	9	10	76	9	20	92	10	3	90	10	5	18	3	4	1	13	3	0	10	0	0	137	111	0	1	0	10	10
Biomolecular NMR assignments	92	2.44565	0	0	0	0	0	0.0869565	0.0108696	0	0	0	1	4	0	89	3	0	91	0	1	87	0	5	91	1	0	91	1	0	1	0	1	0	3	0	0	2	100	47	112	80	0	0	0	36	42
Biomolecular detection and quantification	50	3.6	3	7	4	2	0.02	0.24	0.08	4	0	2	30	19	5	29	15	6	36	8	6	34	9	7	40	8	2	42	8	0	19	8	3	2	17	8	0	11	19	6	125	104	0	5	0	11	18
Biomolecules	2062	3.66004	309	357	231	194	0.0489816	0.190107	0.0300679	72	25	145	958	979	95	763	867	432	1287	543	232	1276	580	206	1237	430	395	1479	430	153	3278	811	580	134	1146	451	2	585	1267	358	5897	5087	11	38	14	397	731
Biomolecules & therapeutics	589	3.3107	219	36	9	19	0.0509338	0.191851	0.0152801	9	2	89	152	216	1	52	286	251	321	244	24	321	251	17	309	90	190	376	90	123	2437	384	314	78	469	175	1	297	200	65	942	769	0	0	0	53	58
Bioorganic & medicinal chemistry	110	2.83636	1	1	0	8	0	0.0636364	0	2	2	4	46	45	1	41	62	7	103	6	1	97	5	8	86	19	5	90	19	1	31	5	26	4	107	53	0	50	51	15	185	148	0	0	0	34	66
Biopharmaceutics & drug disposition	11	3.81818	2	4	3	0	0.0909091	0.272727	0.0909091	1	0	2	3	4	0	2	4	5	2	5	4	2	4	5	3	4	4	7	4	0	1	0	7	1	2	0	0	1	0	0	10	10	1	1	0	0	0
Biophysical journal	373	3.35121	14	8	5	16	0.0294906	0.294906	0.0402145	17	1	12	50	65	7	226	123	24	312	24	37	320	29	24	316	39	18	332	39	2	156	30	39	6	139	47	0	86	179	64	719	643	0	31	8	68	98
Biophysics (Nagoya-shi, Japan)	57	2.77193	2	0	0	2	0	0.22807	0	0	0	3	3	8	0	45	10	2	48	4	5	46	5	6	48	7	2	50	7	0	26	3	7	1	4	2	0	4	30	10	60	53	0	1	0	2	3
Biophysics and physicobiology	90	2.83333	3	2	1	1	0	0.144444	0.0111111	1	0	1	7	7	1	72	15	3	80	5	5	80	3	7	80	9	1	81	9	0	25	7	6	1	9	2	0	8	52	14	134	121	0	2	0	8	10
Biophysics reports	35	3.28571	4	0	0	3	0	0.171429	0.0571429	2	0	2	8	8	0	16	12	7	27	6	2	25	5	5	25	7	3	28	7	0	54	11	18	3	13	4	0	12	22	8	81	72	0	1	0	5	5
Biopolymers	27	2.74074	3	0	0	3	0	0.0740741	0.037037	3	0	2	7	7	0	18	7	2	21	3	3	19	4	4	22	4	1	23	4	0	3	0	5	2	5	3	0	1	13	6	33	29	0	1	0	10	14
Biopreservation and biobanking	28	3.03571	0	13	15	9	0	0.0714286	0	1	0	1	8	8	0	6	17	5	5	14	9	5	12	11	7	19	2	9	19	0	3	1	2	1	10	0	0	1	0	0	32	20	0	0	0	6	9
Bioprocess and biosystems engineering	63	2.8254	0	1	0	2	0	0.111111	0.015873	3	0	1	33	30	2	48	14	1	56	2	5	51	2	10	58	3	2	60	3	0	13	2	2	0	11	6	0	10	25	5	65	50	0	0	0	6	6
Bioresource technology	13	2.76923	0	0	0	0	0	0	0.0769231	0	0	1	7	7	0	9	4	0	11	1	1	12	1	0	11	1	1	12	1	0	0	0	0	0	2	2	0	2	5	0	10	9	0	0	0	1	1
Bioresources and bioprocessing	32	2.5625	0	0	0	3	0	0.15625	0.03125	2	0	2	21	19	2	24	8	0	30	2	0	27	2	3	26	6	0	26	6	0	0	0	10	0	1	0	0	1	53	8	44	41	0	0	0	3	3
Biosafety and health	14	3.14286	0	1	2	1	0	0.142857	0.0714286	0	0	0	4	4	0	5	6	3	9	3	2	11	1	2	10	2	2	12	2	0	10	1	4	0	12	5	0	4	6	1	20	16	0	0	0	1	2
Bioscience of microbiota, food and health	112	4.11607	32	34	29	9	0.0714286	0.348214	0.0446429	3	0	19	37	38	0	19	33	60	40	45	27	39	60	13	34	18	60	78	18	16	96	9	66	20	21	12	0	16	34	8	201	173	0	2	0	9	10
Bioscience reports	2659	3.93042	455	989	795	152	0.0643099	0.275668	0.0240692	87	14	285	951	1134	54	563	1188	908	898	1081	680	1111	1209	339	1150	854	655	1576	854	229	6860	1775	714	154	2001	760	1	990	2342	792	7699	6695	1	15	0	408	922
Biosensors	442	2.93439	13	50	35	25	0.0226244	0.0837104	0.0565611	9	4	6	129	120	1	275	120	47	352	50	40	313	56	73	356	53	33	367	53	22	346	66	16	7	98	47	0	62	57	20	490	387	1	4	0	73	80
Biosensors & bioelectronics	45	2.62222	0	5	5	3	0	0.0444444	0.0444444	1	0	0	13	13	0	26	19	0	37	5	3	38	3	4	36	6	3	39	6	0	84	9	1	0	16	9	0	12	17	8	46	36	0	0	0	7	7
Biostatistics (Oxford, England)	23	2.69565	0	0	0	0	0	0.478261	0.0434783	1	0	0	4	2	0	17	5	1	21	0	2	22	0	1	18	3	2	20	3	0	0	0	5	2	1	1	0	1	0	0	21	14	0	1	0	4	7
Biotechnology and applied biochemistry	16	2.625	1	1	0	0	0	0.125	0	2	0	1	8	8	0	9	5	2	14	1	1	14	1	1	14	1	1	14	1	1	32	2	2	0	5	2	0	3	19	3	19	16	0	1	0	1	1
Biotechnology and bioengineering	151	3.03311	7	7	7	8	0	0.13245	0.0198675	6	3	2	73	60	9	76	67	8	122	15	14	125	16	10	125	20	6	127	20	4	130	29	13	3	76	28	0	52	137	37	364	297	0	6	0	27	40
Biotechnology for biofuels	1944	2.99588	1	0	0	149	0.00205761	0.110082	0.0154321	59	0	34	1326	1263	176	1547	390	7	1804	32	108	1779	32	133	1659	160	125	1766	160	18	287	50	211	12	65	10	0	54	3915	620	5003	4427	0	32	2	390	789
Biotechnology journal	44	2.93182	4	4	2	0	0.0227273	0.0909091	0.0454545	2	0	1	11	12	3	16	23	5	31	9	4	32	8	4	30	8	6	36	8	0	80	26	5	0	19	5	0	15	94	13	67	57	0	0	0	0	0
Biotechnology letters	92	2.57609	8	1	1	8	0	0.108696	0.0217391	1	0	0	34	36	3	57	26	9	80	9	3	80	8	4	72	8	12	84	8	0	70	9	19	10	34	10	0	20	170	41	100	82	0	0	0	9	10
Biotechnology progress	65	2.66154	0	0	0	1	0.0153846	0.0461538	0.0307692	3	1	1	26	24	1	33	31	1	60	1	4	61	1	3	64	1	0	64	1	0	54	9	0	0	32	25	0	28	24	9	92	65	0	1	0	5	5
Biotechnology reports (Amsterdam, Netherlands)	429	3.07459	11	13	11	45	0.00699301	0.146853	0.027972	17	0	8	275	274	7	289	118	22	386	33	10	376	27	26	348	46	35	375	46	8	112	12	69	10	69	31	0	44	348	80	706	610	0	2	0	48	68
Biotechnology research international	95	2.54737	1	1	1	12	0.0105263	0.157895	0.0105263	3	0	3	54	54	0	64	28	3	88	6	1	84	5	6	76	8	11	82	8	5	30	2	9	3	10	3	0	7	39	10	76	66	0	0	0	12	12
Biotechnology, biotechnological equipment	183	3.15847	12	14	19	18	0.0382514	0.169399	0.0437158	3	1	7	73	78	2	106	37	40	140	28	15	132	26	25	127	33	23	148	33	2	41	8	16	5	22	7	0	12	51	11	185	162	0	1	0	18	20
Bipolar disorders	33	4.42424	1	18	19	1	0.0909091	0.272727	0.121212	2	0	1	1	1	0	5	19	9	1	4	28	9	13	11	7	14	12	19	14	0	9	0	3	1	1	0	0	1	0	0	75	68	2	2	0	3	5
Birth (Berkeley, Calif.)	22	4.54545	0	18	12	0	0.0909091	0.0909091	0.0909091	0	0	0	0	0	0	0	1	21	0	7	15	2	16	4	4	17	1	3	17	2	0	0	0	0	0	0	0	0	0	0	16	15	0	0	0	1	1
Birth defects research	20	4.65	5	6	7	3	0.45	0.5	0.05	0	0	6	1	1	0	1	2	17	5	7	8	4	10	6	2	4	14	13	4	3	11	3	11	4	0	0	0	0	2	1	36	24	0	0	0	0	0
Birth defects research. Part A, Clinical and molecular teratology	12	4.5	2	5	3	2	0.0833333	0.5	0	1	0	1	0	0	0	0	2	10	2	3	7	4	6	2	4	4	4	8	4	0	6	5	2	0	1	0	0	1	1	1	25	24	0	1	0	2	5
Bladder (San Francisco, Calif.)	12	4.25	3	6	3	2	0.0833333	0.0833333	0	0	0	0	2	1	0	2	4	6	2	5	5	2	9	1	2	7	3	4	7	1	12	0	4	1	2	2	0	1	3	2	14	13	0	0	0	1	1
Bladder cancer (Amsterdam, Netherlands)	93	4.10753	5	50	14	2	0.0967742	0.182796	0.0322581	5	2	0	8	10	0	28	46	19	14	19	60	25	37	31	36	41	16	51	41	1	49	15	3	2	15	5	0	6	21	5	168	146	1	0	0	7	14
Blood	36	3.27778	3	19	17	3	0.0277778	0.0833333	0.0277778	2	0	1	10	9	0	4	21	11	10	20	6	12	20	4	6	13	17	21	13	2	179	27	24	3	30	10	0	12	36	4	72	63	0	0	0	11	14
Blood cancer journal	484	3.7438	70	302	265	17	0.0392562	0.146694	0.0392562	28	24	2	96	106	5	42	365	77	59	239	186	76	276	132	71	247	166	233	247	4	1037	251	108	23	352	170	0	142	180	56	984	839	57	9	1	78	170
Blood coagulation & fibrinolysis : an international journal in haemostasis and thrombosis	36	3.91667	6	18	15	4	0.0277778	0.166667	0.0277778	1	0	3	4	4	0	3	25	8	7	17	12	9	20	7	8	19	9	15	19	2	20	4	5	4	5	5	0	4	5	0	43	36	10	0	0	1	1
Blood pressure monitoring	18	4.66667	0	13	12	2	0.333333	0.388889	0.222222	1	0	0	2	4	0	2	4	12	1	2	15	4	7	7	3	5	10	11	5	2	1	0	0	0	0	0	0	0	0	0	22	17	3	0	0	0	0
Blood research	215	3.93953	11	125	78	7	0.0139535	0.0186047	0.0139535	6	0	0	14	17	0	38	149	28	43	84	88	46	107	62	44	118	53	94	118	3	153	43	8	4	19	5	0	9	6	4	280	257	3	0	0	5	8
Bone	86	4.36047	13	45	31	6	0.139535	0.290698	0.0697674	8	0	9	16	14	1	3	15	68	16	42	28	21	50	15	9	26	51	58	26	2	79	28	71	12	12	3	0	7	14	7	169	155	0	0	0	20	29
Bone & joint open	81	3.50617	0	14	20	3	0.0740741	0.197531	0.0493827	3	0	1	3	2	0	30	31	20	22	13	46	32	20	29	38	21	22	59	21	1	1	0	4	0	0	0	0	0	1	0	79	60	0	0	0	7	9
Bone & joint research	483	4.55072	68	167	146	26	0.227743	0.329193	0.146998	24	0	29	89	99	5	100	157	226	123	155	205	166	183	134	174	120	189	301	120	62	230	52	74	25	26	8	0	20	43	12	796	684	5	5	0	68	111
Bone marrow research	45	3.46667	5	19	11	0	0.0888889	0.0888889	0.0222222	5	0	1	8	10	1	4	28	13	14	20	11	14	23	8	12	16	17	28	16	1	90	26	4	1	12	6	0	8	15	3	41	36	0	0	0	0	0
Bone marrow transplantation	244	3.82377	12	161	123	10	0.0532787	0.127049	0.0737705	17	3	4	12	14	1	26	159	59	24	78	142	30	117	97	33	117	94	121	117	6	75	23	7	0	4	2	0	4	1	0	231	191	24	0	0	17	29
Bone reports	260	4.33846	80	93	72	24	0.119231	0.288462	0.0730769	13	0	37	55	57	5	19	65	176	50	111	99	60	156	44	49	84	127	167	84	9	288	74	160	31	30	15	0	24	37	10	448	383	11	1	1	14	19
Bone research	154	4.21429	96	36	29	15	0.207792	0.344156	0.0519481	6	3	19	67	68	9	4	47	103	26	105	23	25	109	20	13	31	110	111	31	12	608	147	326	33	86	41	0	46	92	30	415	347	3	1	0	38	51
Borderline personality disorder and emotion dysregulation	112	3.98214	0	72	71	2	0.125	0.321429	0.0625	3	0	0	7	6	0	8	27	77	9	28	75	15	40	57	15	47	50	65	47	0	0	0	2	0	0	0	0	0	0	0	79	65	1	0	0	7	8
Bosnian journal of basic medical sciences	73	4.49315	12	34	31	3	0.0958904	0.232877	0.0547945	2	0	7	18	17	0	12	41	20	13	24	36	20	39	14	25	24	24	43	24	6	91	41	12	3	32	12	0	15	10	2	141	125	2	0	0	5	9
Botanical studies	306	3.56209	4	2	0	68	0	0.336601	0.00653595	5	0	1	170	149	13	228	59	19	281	6	19	273	5	28	254	5	47	299	5	2	40	2	14	3	16	2	0	12	202	47	563	497	1	2	0	59	85
Boundary-layer meteorology	11	2.54545	0	0	0	1	0	0.181818	0	0	0	0	1	0	0	11	0	0	9	0	2	5	0	6	11	0	0	11	0	0	0	0	0	0	0	0	0	0	0	0	8	4	0	2	0	6	6
Brain : a journal of neurology	722	4.81994	74	462	450	40	0.286704	0.393352	0.116343	61	5	81	133	134	11	38	304	380	70	257	395	64	232	426	64	288	370	418	288	16	1528	427	450	54	147	45	0	83	220	70	2039	1778	14	35	11	212	354
Brain and behavior	1701	4.94827	241	1098	1048	78	0.159318	0.3592	0.0705467	97	1	139	173	184	5	113	642	946	100	485	1116	178	896	627	191	1045	465	627	1045	29	1086	348	361	77	42	15	1	31	74	18	3581	3249	37	19	2	111	290
Brain and cognition	15	4.33333	0	11	12	2	0.4	0.6	0.2	0	0	0	1	1	0	1	4	10	0	2	13	1	5	9	2	6	7	9	6	0	0	0	0	0	0	0	0	0	0	0	10	9	0	0	0	1	1
Brain and language	29	4.31034	1	16	21	1	0.103448	0.517241	0.0689655	1	0	0	3	2	0	2	11	16	4	11	14	3	10	16	4	17	8	12	17	0	0	0	0	0	0	0	0	0	3	0	34	34	1	0	0	0	0
Brain and neuroscience advances	38	4.81579	9	10	6	2	0.263158	0.526316	0.210526	1	0	18	4	3	0	4	7	27	6	15	17	6	17	15	11	11	16	20	11	7	25	7	25	6	0	0	0	0	7	0	68	60	1	2	1	3	6
Brain circulation	40	4.45	7	15	14	2	0.275	0.225	0.075	0	0	5	4	5	0	10	18	12	8	10	22	11	19	10	16	15	9	20	15	5	31	7	9	1	1	0	0	1	0	0	57	53	0	0	0	0	0
Brain communications	175	4.96	38	115	103	9	0.308571	0.394286	0.154286	16	0	25	32	34	2	8	82	85	7	66	102	14	95	66	16	68	91	102	68	5	200	64	87	20	21	5	0	14	38	17	492	419	15	16	2	128	142
Brain connectivity	25	5.24	1	14	17	0	0.04	0.36	0.08	1	0	0	2	2	0	0	5	20	4	6	15	6	7	12	4	2	19	22	2	1	0	0	1	1	0	0	0	0	4	0	44	41	1	2	1	3	5
Brain imaging and behavior	107	5.17757	3	75	78	2	0.121495	0.383178	0.102804	6	0	1	6	7	0	10	38	59	6	11	90	6	33	68	20	52	35	52	52	3	0	0	2	0	0	0	0	0	5	0	219	204	3	2	0	19	38
Brain informatics	69	3.34783	1	12	20	5	0.0289855	0.405797	0.0869565	2	0	0	3	4	0	34	13	22	41	13	15	43	13	13	44	16	9	53	16	0	0	0	1	1	0	0	0	0	0	0	95	72	0	3	0	7	7
Brain injury	11	3.90909	0	9	7	1	0.181818	0	0	1	0	0	0	0	0	1	3	7	1	1	9	2	2	7	2	4	5	7	4	0	1	0	0	0	0	0	0	0	0	0	8	7	0	0	0	1	3
Brain pathology (Zurich, Switzerland)	65	3.76923	13	28	21	5	0.292308	0.246154	0.0153846	4	0	13	16	15	0	6	35	24	14	34	17	9	32	24	10	37	18	27	37	1	265	56	44	11	15	8	0	9	28	7	159	134	2	2	0	9	18
Brain plasticity (Amsterdam, Netherlands)	21	4.7619	8	10	6	2	0.238095	0.238095	0.0952381	1	0	6	0	3	0	3	6	12	2	9	10	0	12	9	3	7	11	12	7	2	49	17	19	3	0	0	0	0	1	0	43	41	1	0	0	1	2
Brain research	36	4.30556	6	10	9	1	0.111111	0.444444	0.111111	3	0	9	8	6	1	3	13	20	11	13	12	10	16	10	6	20	10	16	20	0	63	12	18	4	6	3	0	4	8	1	84	72	0	0	0	3	3
Brain sciences	1394	4.64419	199	757	776	73	0.151363	0.409613	0.0989957	57	3	129	123	135	3	182	473	739	172	433	789	229	615	550	264	404	726	886	404	104	666	201	321	88	48	20	0	34	48	13	2249	2004	30	22	2	92	122
Brain stimulation	40	5.025	3	26	28	2	0.275	0.775	0.05	3	0	2	2	3	0	2	12	26	2	15	23	3	18	19	4	19	17	20	19	1	11	3	3	0	0	0	0	0	1	0	60	53	4	1	1	5	6
Brain structure & function	377	4.55968	91	140	115	39	0.119363	0.384615	0.0344828	22	0	151	44	45	2	20	100	257	46	183	148	51	195	131	41	180	156	197	180	0	929	302	314	64	21	11	0	15	50	14	984	885	0	15	6	40	114
Brain topography	102	4.95098	3	64	68	1	0.0980392	0.54902	0.0686275	11	0	1	10	9	0	8	27	67	16	23	63	19	25	58	22	43	37	59	43	0	0	0	4	0	0	0	0	0	1	0	174	159	2	5	3	8	13
Brain tumor research and treatment	63	4.06349	0	44	15	0	0.0634921	0.015873	0	1	0	0	5	5	0	9	36	18	11	23	29	14	24	25	15	34	14	29	34	0	5	0	0	0	5	2	0	4	0	0	67	64	0	0	0	1	1
Brain, behavior, & immunity - health	18	3.88889	4	12	4	3	0.111111	0.166667	0.111111	1	0	2	3	3	0	2	10	6	1	9	8	2	11	5	3	6	9	12	6	0	19	10	3	0	0	0	0	0	0	0	30	18	1	1	0	5	5
Brain, behavior, and immunity	112	4.52679	25	54	43	12	0.241071	0.303571	0.0803571	14	0	30	32	31	2	7	28	77	7	45	60	17	66	29	10	48	54	62	48	2	233	68	85	15	11	3	0	10	8	2	226	200	1	2	0	18	48
Brazilian journal of cardiovascular surgery	364	4.52747	32	232	148	11	0.115385	0.230769	0.043956	6	0	13	10	14	0	57	170	137	29	89	246	63	180	121	88	155	121	182	155	27	30	5	20	3	4	3	0	2	6	0	480	423	3	0	0	10	14
Brazilian journal of medical and biological research = Revista brasileira de pesquisas medicas e biologicas	1282	4.33853	315	669	471	64	0.131825	0.342434	0.0553822	38	2	233	330	356	9	97	490	695	227	644	411	251	774	257	392	332	558	632	332	318	1919	469	470	90	351	156	0	227	314	97	2040	1769	6	2	0	79	124
Brazilian journal of microbiology : [publication of the Brazilian Society for Microbiology]	1258	2.94197	28	139	60	139	0.00397456	0.189189	0.0119237	60	6	23	766	740	6	761	381	116	1033	167	58	959	165	134	909	175	174	1040	175	43	163	18	141	10	68	26	0	57	254	49	1337	1154	0	0	0	201	272
Brazilian journal of physical therapy	246	5.13821	8	209	201	8	0.231707	0.455285	0.418699	18	0	9	27	36	0	15	92	139	3	48	195	21	148	77	22	65	159	157	65	24	10	2	15	2	2	2	0	2	0	0	311	283	20	1	0	12	15
Breast (Edinburgh, Scotland)	147	4.51701	2	75	60	2	0.0952381	0.22449	0.047619	6	0	0	4	5	0	27	42	78	20	20	107	47	68	32	40	58	49	86	58	3	31	8	1	1	0	0	0	0	7	0	190	172	14	1	0	4	4
Breast cancer (Dove Medical Press)	147	3.9932	15	69	74	5	0.0408163	0.217687	0.0204082	8	1	2	23	24	1	20	61	66	36	44	67	47	71	29	46	58	43	84	58	5	152	29	12	7	90	33	0	37	17	5	230	202	4	0	0	9	24
Breast cancer (Tokyo, Japan)	81	3.76543	1	50	50	2	0.0864198	0.283951	0.0864198	4	0	1	6	7	0	6	37	38	12	21	48	16	39	26	18	49	14	32	49	0	60	16	2	0	24	12	0	8	10	6	71	62	14	0	0	6	6
Breast cancer : basic and clinical research	172	3.86628	8	87	57	8	0.0755814	0.22093	0.0290698	5	1	6	31	26	0	15	72	85	46	53	73	50	80	42	55	71	46	96	71	5	208	41	8	2	113	38	0	36	30	12	180	151	2	0	0	16	34
Breast cancer research : BCR	2062	4.2129	398	1032	901	173	0.161494	0.306499	0.0523763	196	71	62	690	689	38	79	804	1179	424	847	791	453	903	706	387	747	928	1250	747	65	6250	1415	781	213	3202	1110	0	834	1346	410	4871	4105	57	18	1	430	1538
Breast cancer research and treatment	603	4.09784	32	271	234	24	0.145937	0.291874	0.0829187	40	6	4	47	51	1	85	188	330	110	129	364	187	264	152	210	285	108	316	285	2	423	103	41	9	286	104	0	80	89	22	808	701	58	3	0	55	141
Breastfeeding medicine : the official journal of the Academy of Breastfeeding Medicine	11	3.36364	0	8	6	0	0.363636	0.363636	0	0	0	0	0	0	0	1	5	5	2	3	6	1	7	3	1	2	8	7	2	2	0	0	0	0	0	0	0	0	0	0	4	2	1	0	0	1	1
Breathe (Sheffield, England)	27	3.03704	0	0	1	0	0.185185	0.407407	0.037037	0	0	0	0	1	0	12	12	3	14	0	13	23	1	3	12	1	14	24	1	2	2	0	1	0	0	0	0	0	1	1	21	15	0	1	0	0	0
Breeding science	468	3.75641	0	0	0	115	0.00213675	0.371795	0.0042735	17	0	2	238	203	20	332	70	66	431	2	35	412	1	55	415	6	47	457	6	5	13	1	6	2	24	6	0	19	116	34	918	798	0	10	0	44	91
Briefings in bioinformatics	141	3.94326	1	3	1	5	0.0070922	0.41844	0.0496454	5	0	0	26	14	5	102	27	12	110	4	27	111	2	28	127	11	3	130	11	0	4	0	9	3	36	21	0	20	1	0	708	643	0	24	13	53	160
British dental journal	27	3.44444	1	5	9	2	0.148148	0.296296	0.037037	1	0	0	1	2	0	10	12	5	9	6	12	13	7	7	11	5	11	22	5	0	0	0	0	0	1	1	0	1	0	0	40	31	1	1	0	6	8
British journal of anaesthesia	75	4.88	8	40	38	5	0.413333	0.426667	0.333333	4	0	10	8	8	1	15	38	22	9	20	46	16	36	23	22	36	17	30	36	9	22	6	11	1	3	2	0	3	1	0	141	121	11	2	0	4	5
British journal of cancer	9079	3.87906	858	4143	3529	502	0.120718	0.261813	0.0718141	515	206	209	1978	2201	49	977	4669	3433	2124	2873	4082	2607	3662	2810	2398	3050	3631	5802	3050	227	15777	3023	1065	297	5839	2296	0	2357	2738	878	11779	9906	291	77	2	715	1675
British journal of clinical pharmacology	304	4.625	4	206	185	24	0.167763	0.493421	0.177632	50	1	1	46	37	0	48	127	129	30	60	214	66	162	76	71	101	132	170	101	33	91	12	9	1	7	2	0	4	2	0	467	386	100	4	0	19	35
British journal of haematology	203	3.78818	8	126	120	12	0.103448	0.300493	0.142857	9	2	1	26	26	1	33	130	40	29	66	108	39	109	55	42	109	52	92	109	2	208	35	29	3	32	12	0	18	11	3	297	259	55	3	0	9	19
British journal of health psychology	72	4.18056	0	32	39	1	0.0694444	0.388889	0.138889	1	0	0	2	4	0	13	18	41	6	17	49	14	21	37	17	29	26	43	29	0	0	0	0	0	0	0	0	0	0	0	83	73	0	1	0	6	6
British journal of medicine and medical research	23	4.52174	1	17	13	5	0.26087	0.434783	0	1	0	1	0	1	0	2	11	10	0	9	14	3	14	6	4	9	10	10	9	4	6	0	1	0	1	0	0	1	0	0	23	20	2	0	0	1	1
British journal of pharmacology	303	4.57426	112	81	40	33	0.39604	0.518152	0.148515	21	2	128	118	105	14	25	93	185	84	165	54	92	161	50	106	129	68	131	129	43	981	413	292	74	283	137	5	139	148	68	1149	990	4	1	0	35	42
British journal of psychology (London, England : 1953)	19	4.21053	0	7	8	0	0.0526316	0.684211	0.157895	2	0	0	2	3	0	1	2	16	4	5	10	5	4	10	5	8	6	10	8	1	0	0	0	0	0	0	0	0	0	0	8	8	0	0	0	4	5
British journal of social work	15	3	1	8	8	4	0	0.266667	0.0666667	0	0	0	0	0	0	2	6	7	2	11	2	3	9	3	3	9	3	6	9	0	0	0	1	0	0	0	0	0	0	0	7	7	0	0	0	0	0
British journal of sports medicine	207	4.53623	2	59	86	6	0.256039	0.454106	0.149758	7	1	0	17	22	0	56	75	76	33	51	123	83	72	52	75	54	78	145	54	8	20	3	1	1	0	0	0	0	0	0	374	310	15	1	0	65	90
Building and environment	49	2.57143	0	1	0	8	0	0.163265	0.0612245	3	0	1	7	7	0	31	10	8	44	1	4	35	2	12	37	2	10	47	2	0	0	0	1	0	0	0	0	0	1	0	24	22	0	0	0	8	10
Bulletin of emergency and trauma	72	4.80556	1	49	27	4	0.208333	0.375	0.152778	2	0	8	5	5	0	13	39	20	5	18	49	14	46	12	18	21	33	46	21	5	2	0	10	0	0	0	0	0	0	0	91	83	0	0	0	2	2
Bulletin of environmental contamination and toxicology	82	2.84146	2	0	2	16	0.0121951	0.268293	0.0365854	1	0	4	44	37	0	57	12	13	71	7	4	59	3	20	71	7	4	75	7	0	5	1	1	0	2	0	0	2	0	0	74	48	0	1	0	5	5
Bulletin of mathematical biology	27	2.77778	1	0	1	0	0	0.666667	0	2	0	0	2	1	0	21	6	0	24	1	2	20	0	7	25	2	0	25	2	0	0	0	1	0	2	0	0	2	1	0	28	19	0	1	0	3	5
Bulletin of the World Health Organization	265	3.82642	5	104	75	17	0.0188679	0.309434	0.0716981	8	1	0	5	7	0	82	100	83	59	64	142	132	97	36	115	75	75	188	75	2	13	0	5	0	3	1	0	3	0	0	340	283	3	14	0	75	99
Burns & trauma	133	4.31579	20	70	36	7	0.0827068	0.240602	0.0300752	5	0	5	21	20	1	21	65	47	24	45	64	34	81	18	31	66	36	63	66	4	132	38	28	3	4	1	0	4	1	0	207	191	0	0	0	4	4
CBE life sciences education	460	3.88478	2	227	105	60	0.115217	0.378261	0.0521739	17	0	5	26	21	2	97	140	223	138	182	140	110	138	212	185	241	34	219	241	0	0	0	10	2	6	4	0	6	5	0	477	383	0	12	0	51	65
CJC open	102	4.29412	0	67	39	3	0.186275	0.166667	0.0686275	1	0	0	2	1	0	13	64	25	12	21	69	24	61	17	16	38	48	63	38	1	4	0	1	0	0	0	0	0	2	0	121	112	7	2	0	14	18
CNS drugs	83	4.39759	2	38	37	3	0.301205	0.626506	0.228916	6	0	0	4	3	0	23	33	27	9	5	69	28	28	27	28	26	29	55	26	2	5	0	3	0	2	1	0	2	0	0	116	89	35	0	0	2	3
CNS neuroscience & therapeutics	218	4.33486	85	84	61	10	0.316514	0.43578	0.0321101	9	1	62	47	42	5	22	81	115	31	104	83	34	144	40	35	142	41	74	142	2	750	203	135	28	36	14	0	27	31	10	586	513	3	2	0	31	60
CNS oncology	32	3.46875	3	21	13	0	0.0625	0.125	0.03125	2	0	0	1	1	1	4	23	5	2	7	23	7	21	4	7	20	5	12	20	0	12	2	1	0	4	2	0	3	0	0	36	30	0	0	0	2	2
CNS spectrums	13	3.53846	0	6	6	1	0.153846	0.692308	0	1	0	0	1	1	0	1	9	3	2	3	8	1	8	4	1	4	8	9	4	0	0	0	0	0	3	3	0	1	0	0	7	4	10	0	0	4	6
COPD	11	3.54545	1	8	10	0	0.272727	0.454545	0.272727	1	0	1	1	0	0	0	8	3	0	2	9	0	10	1	0	4	7	6	4	1	8	1	1	0	0	0	0	0	0	0	5	5	7	0	0	0	0
CPT: pharmacometrics & systems pharmacology	417	3.60432	18	121	94	27	0.0311751	0.402878	0.0671463	38	1	3	67	44	1	133	142	142	222	89	106	209	94	114	207	122	88	261	122	34	51	5	52	7	44	20	0	32	8	3	479	396	113	15	0	75	114
CVIR endovascular	65	3.66154	4	36	30	1	0.0461538	0.0769231	0.0153846	0	0	2	2	2	0	9	34	22	7	24	34	9	31	25	12	31	22	33	31	1	0	0	0	0	0	0	0	0	2	0	52	43	2	0	0	2	2
Calcified tissue international	159	4.22642	29	58	48	7	0.163522	0.345912	0.0691824	6	0	24	24	25	0	13	31	115	38	55	66	45	77	37	41	55	63	102	55	2	123	22	51	11	13	2	0	7	10	2	249	208	4	0	0	6	9
Canadian geriatrics journal : CGJ	136	3.96324	1	71	47	3	0.0808824	0.183824	0.0588235	5	0	0	5	5	0	24	98	14	25	36	75	35	66	35	28	51	57	85	51	0	0	0	1	1	1	0	0	1	0	0	165	141	1	2	0	12	15
Canadian journal of anaesthesia = Journal canadien d'anesthesie	50	4.48	3	34	31	0	0.3	0.46	0.28	1	0	2	8	9	0	9	29	12	3	17	30	11	31	8	12	32	6	17	32	1	0	0	2	1	0	0	0	0	0	0	70	61	2	2	0	7	7
Canadian journal of gastroenterology & hepatology	305	4.25902	29	175	125	8	0.111475	0.154098	0.052459	3	0	5	22	23	1	64	169	72	32	76	197	77	153	75	87	113	105	170	113	22	160	22	24	4	28	10	0	13	17	5	431	392	4	0	0	19	26
Canadian journal of kidney health and disease	288	4.04167	4	185	121	16	0.118056	0.277778	0.104167	27	0	2	13	12	0	45	183	60	24	54	210	66	168	54	56	117	115	161	117	10	22	2	8	1	1	1	0	1	0	0	343	292	15	3	0	29	40
Canadian journal of psychiatry. Revue canadienne de psychiatrie	37	3.75676	0	18	13	1	0.0810811	0.297297	0.0810811	2	0	0	2	2	0	5	20	12	7	11	19	11	16	10	5	10	22	27	10	0	0	0	1	0	0	0	0	0	0	0	34	29	0	1	0	7	7
Canadian journal of public health = Revue canadienne de sante publique	42	3.42857	0	21	7	5	0.047619	0.285714	0.047619	1	0	0	1	1	0	7	19	16	8	11	23	15	18	9	9	13	20	28	13	1	0	0	0	0	0	0	0	0	0	0	29	23	0	2	0	4	4
Canadian journal of respiratory therapy : CJRT = Revue canadienne de la therapie respiratoire : RCTR	48	3.875	0	29	19	0	0.0625	0.25	0.0625	0	0	0	2	2	0	13	29	6	8	16	24	13	24	11	15	23	10	22	23	3	4	0	1	1	0	0	0	0	0	0	55	48	0	0	0	0	0
Canadian medical education journal	195	3.27692	0	135	65	6	0.0410256	0.117949	0.0358974	5	0	0	4	6	0	39	126	30	29	101	65	31	110	54	46	139	10	56	139	0	0	0	0	0	0	0	0	0	0	0	159	140	0	2	0	19	36
Canadian respiratory journal	266	4.07143	15	169	122	7	0.101504	0.191729	0.0451128	12	1	6	22	21	0	41	171	54	26	62	178	60	147	59	56	109	101	143	109	14	95	23	16	6	7	4	0	4	5	2	331	291	4	2	0	17	19
Cancer	200	4.17	8	154	113	8	0.14	0.365	0.17	16	0	1	9	7	0	19	114	67	15	45	140	24	130	46	22	79	99	117	79	4	65	22	6	4	19	10	0	9	10	2	225	197	42	2	0	13	16
Cancer & metabolism	118	3.66949	33	16	12	8	0.059322	0.211864	0.0254237	12	14	9	66	60	11	6	76	36	59	40	19	62	43	13	49	42	27	75	42	1	432	153	69	12	274	118	0	86	82	34	485	396	3	2	0	22	41
Cancer biology & medicine	221	4.11312	40	112	83	17	0.0950226	0.271493	0.0180995	8	6	10	48	54	2	22	105	94	48	100	73	54	108	59	56	75	90	135	75	11	571	145	61	10	220	88	0	88	143	30	407	350	2	0	0	25	59
Cancer biology & therapy	129	3.67442	34	55	38	12	0.0697674	0.310078	0.0232558	12	11	5	58	63	4	10	84	35	39	78	12	39	73	17	38	61	30	64	61	4	510	154	71	17	228	106	0	77	102	34	280	232	9	2	0	18	28
Cancer biomarkers : section A of Disease markers	22	4.27273	7	15	14	0	0.181818	0.363636	0	0	0	1	6	6	0	0	12	10	2	12	8	3	14	5	3	9	10	13	9	0	49	19	6	1	37	15	0	14	24	7	66	56	0	1	0	3	4
Cancer causes & control : CCC	147	4.61224	2	73	66	13	0.122449	0.52381	0.102041	16	0	0	20	15	0	18	33	96	27	18	102	41	46	60	46	56	45	82	56	9	5	0	3	0	6	1	0	4	1	1	204	172	2	3	0	17	91
Cancer cell	80	4.3625	45	48	48	19	0.15	0.375	0.0625	16	14	4	36	30	4	1	42	37	7	49	24	7	55	18	3	48	29	31	48	1	1285	917	234	47	233	126	0	48	224	74	815	690	4	16	35	46	213
Cancer cell international	1829	3.59923	326	750	617	128	0.0470202	0.276107	0.00984144	108	70	67	858	935	17	190	1095	544	728	818	283	796	746	287	737	689	403	1126	689	14	6947	1992	511	134	3242	1402	0	1278	1879	665	5134	4295	4	8	1	235	578
Cancer chemotherapy and pharmacology	381	3.8084	27	237	259	15	0.0866142	0.312336	0.160105	49	6	6	80	77	1	21	217	143	50	84	247	52	220	109	60	220	101	155	220	6	275	60	46	11	138	67	0	62	25	9	410	316	110	0	0	18	54
Cancer communications (London, England)	123	4.21138	16	80	70	6	0.0894309	0.308943	0.097561	15	5	4	27	32	1	12	70	41	24	31	68	34	76	13	30	57	36	65	57	1	218	41	21	7	77	34	1	29	35	15	339	285	9	3	0	15	99
Cancer control : journal of the Moffitt Cancer Center	133	4.31579	5	70	59	10	0.0451128	0.195489	0.037594	4	1	2	7	6	0	18	65	50	27	30	76	41	60	32	32	47	54	81	47	5	64	20	4	1	21	9	0	11	6	0	191	175	0	2	0	22	33
Cancer cytopathology	15	3.46667	0	10	5	4	0	0.133333	0	0	1	0	3	2	0	4	5	6	3	6	6	3	9	3	4	8	3	7	8	0	11	3	0	0	0	0	0	0	0	0	15	11	0	0	0	0	0
Cancer epidemiology	29	4.06897	0	6	6	0	0	0.137931	0.103448	1	0	0	1	1	0	4	11	14	7	2	20	18	6	5	8	6	15	21	6	2	0	0	2	0	3	2	0	2	0	0	26	26	0	1	0	4	5
Cancer gene therapy	158	3.62658	85	15	12	18	0.101266	0.278481	0.0253165	10	13	6	78	80	4	11	71	76	54	92	12	56	94	8	34	40	84	112	40	6	527	114	131	40	353	136	0	129	268	43	298	243	2	1	0	16	40
Cancer growth and metastasis	17	4	7	6	4	1	0.176471	0.0588235	0.0588235	2	0	2	7	7	0	0	6	11	2	9	6	3	12	2	2	5	10	11	5	1	59	9	18	5	26	7	0	12	3	0	34	27	0	0	0	2	8
Cancer imaging : the official publication of the International Cancer Imaging Society	371	4.64151	7	265	234	6	0.38814	0.204852	0.0377358	10	0	4	13	19	0	41	167	163	33	93	245	45	140	186	62	161	148	201	161	9	43	8	4	3	5	1	0	4	9	6	456	421	5	4	0	12	13
Cancer immunology, immunotherapy : CII	280	3.59643	40	91	96	5	0.103571	0.139286	0.0357143	12	15	5	88	96	3	41	143	96	84	104	92	91	120	69	80	133	67	147	133	0	1266	274	139	39	302	126	0	133	53	11	650	543	17	3	0	16	26
Cancer informatics	335	3.5194	5	40	34	12	0.0298507	0.361194	0.0746269	16	2	1	64	35	5	196	89	50	236	32	67	223	38	74	252	53	30	281	53	1	39	9	18	5	54	18	0	29	6	1	710	613	6	16	3	76	143
Cancer letters	26	3.34615	5	4	2	3	0.0384615	0.230769	0	4	5	1	12	16	0	3	20	3	18	8	0	17	7	2	18	5	3	20	5	1	126	35	5	1	48	21	0	20	16	6	71	59	0	0	0	0	0
Cancer management and research	2624	4.24505	343	1769	1648	153	0.0746951	0.234756	0.0282012	107	27	63	642	712	22	293	1577	754	328	1063	1233	533	1430	661	548	1277	799	1288	1277	59	4527	1378	383	104	2324	978	0	928	1375	570	5867	5205	50	15	0	207	497
Cancer medicine	3209	4.11998	351	1839	1270	151	0.0916173	0.245559	0.0430041	198	65	53	585	677	18	464	1663	1082	463	1070	1676	795	1647	767	808	1852	549	1319	1852	38	4801	934	448	131	1422	563	0	668	933	332	6694	5745	159	36	2	371	979
Cancer microenvironment : official journal of the International Cancer Microenvironment Society	30	3.26667	3	13	11	1	0.0666667	0.266667	0.0333333	2	0	0	13	12	0	2	20	8	11	12	7	9	13	8	12	16	2	14	16	0	68	9	3	0	23	8	0	13	6	0	33	26	3	0	0	1	1
Cancer nanotechnology	61	2.93443	7	5	4	2	0	0.0819672	0.0491803	1	1	7	29	28	0	11	35	15	44	14	3	43	15	3	39	16	6	44	16	1	14	2	19	7	67	25	0	43	10	3	69	47	0	0	0	8	8
Cancer nursing	17	3.82353	0	12	13	2	0.0588235	0.117647	0.117647	1	0	0	1	1	0	0	7	10	0	5	12	2	7	8	1	9	7	8	9	0	0	0	0	0	0	0	0	0	0	0	16	16	0	1	0	0	0
Cancer research and treatment : official journal of Korean Cancer Association	899	4.40044	63	657	463	24	0.0622914	0.183537	0.054505	31	3	5	101	126	2	86	592	221	103	251	545	130	467	302	143	434	322	447	434	18	754	131	61	19	317	125	0	118	143	45	1378	1245	42	4	0	40	81
Cancer science	1926	3.71911	559	1138	905	217	0.0898235	0.255452	0.0316719	128	51	77	572	623	10	80	1094	752	336	1084	506	342	1190	394	283	1282	361	633	1282	11	6728	1097	791	226	2302	953	1	979	1375	465	4340	3543	44	15	1	230	585
Cancers	4391	4.03689	873	2133	1664	297	0.0849465	0.216579	0.0403097	439	365	159	1391	1516	155	480	2735	1176	1066	1914	1411	1276	2222	893	1239	1836	1316	2424	1836	131	11956	3304	1351	322	5505	2279	1	1900	2342	793	14275	12051	188	117	17	774	1838
Cancers of the head & neck	19	4.31579	0	8	6	0	0.210526	0.157895	0.0526316	0	1	0	2	2	0	7	11	1	2	2	15	8	6	5	9	8	2	11	8	0	6	4	0	0	1	1	0	1	0	0	24	20	1	0	0	0	0
Canine genetics and epidemiology	60	4.38333	26	2	13	11	0.0333333	0.366667	0.25	4	0	0	5	4	0	14	15	31	16	26	18	17	29	14	20	28	12	31	28	1	0	0	1	0	0	0	0	0	0	0	163	126	0	0	0	7	64
Cannabis and cannabinoid research	70	3.9	14	28	23	2	0.157143	0.214286	0	1	0	9	15	16	1	11	30	29	18	25	27	18	33	19	25	25	20	39	25	6	12	5	20	1	23	8	0	10	5	0	100	88	2	1	0	13	19
Carbohydrate polymers	12	3.33333	2	1	1	0	0	0.0833333	0.0833333	3	0	1	8	7	0	6	3	3	8	3	1	7	4	1	8	2	2	10	2	0	11	0	3	1	4	2	0	2	0	0	16	15	0	0	0	2	3
Carbohydrate research	21	2.42857	0	0	0	1	0	0.0952381	0	0	0	0	3	4	0	17	3	1	21	0	0	21	0	0	19	1	1	20	1	0	3	0	3	0	2	2	0	2	9	4	30	25	0	0	0	4	7
Carbon balance and management	170	2.97647	0	1	0	57	0	0.470588	0.0294118	10	0	8	14	12	0	127	42	1	116	8	46	129	8	33	137	14	19	154	14	2	0	0	5	2	1	1	0	1	0	0	105	86	0	1	0	15	16
Carcinogenesis	154	4.12338	34	77	67	17	0.142857	0.298701	0.0519481	38	11	5	77	75	5	4	75	75	41	76	37	41	72	41	30	52	72	98	52	4	471	117	86	16	251	95	0	81	186	57	397	328	0	2	0	38	119
Cardio-oncology (London, England)	47	4.48936	5	29	14	1	0.276596	0.106383	0.0851064	0	0	2	2	2	0	6	22	19	6	11	30	9	28	10	9	17	21	29	17	1	5	0	8	3	2	0	0	2	3	0	64	61	0	0	0	1	1
Cardiology and therapy	114	4.16667	0	59	68	0	0.122807	0.350877	0.0877193	4	0	0	1	1	0	27	63	24	14	20	80	29	63	22	33	54	27	57	54	3	1	0	3	0	0	0	0	0	1	0	137	126	16	2	0	7	7
Cardiology research	252	4.28175	16	157	113	3	0.0952381	0.15873	0.031746	3	0	2	7	10	0	32	143	77	27	56	169	44	138	70	46	102	104	142	102	8	16	0	5	2	1	0	0	1	0	0	283	250	4	0	0	3	5
Cardiology research and practice	415	4.32289	27	224	205	15	0.149398	0.212048	0.053012	17	0	10	32	33	1	68	217	130	62	90	263	108	214	93	114	147	154	228	147	40	145	28	22	2	10	4	0	7	11	2	538	489	9	4	0	9	12
Cardiovascular and interventional radiology	162	3.90123	10	83	80	3	0.148148	0.166667	0.0925926	5	0	5	3	4	0	37	78	47	19	41	102	36	74	52	48	85	29	75	85	2	2	0	1	1	1	0	0	1	1	0	150	138	8	3	0	6	6
Cardiovascular diabetology	1716	4.7838	268	1076	996	67	0.222028	0.365385	0.111305	85	1	143	237	278	6	84	689	943	104	489	1123	221	984	511	270	820	626	698	820	198	1490	321	347	68	111	36	0	83	82	23	2505	2195	183	9	1	87	298
Cardiovascular drugs and therapy	83	4.26506	14	41	39	1	0.325301	0.60241	0.156627	7	0	13	8	11	0	7	32	44	11	22	50	18	44	21	9	53	21	30	53	0	123	31	29	5	12	4	0	8	2	0	102	91	21	0	0	4	4
Cardiovascular engineering and technology	31	3.41935	0	5	5	2	0.0967742	0.0967742	0	2	0	2	2	1	0	18	10	3	20	6	5	18	5	8	22	4	5	26	4	1	2	0	0	0	2	0	0	2	0	0	45	39	1	1	0	3	3
Cardiovascular intervention and therapeutics	23	4.21739	1	12	12	0	0.173913	0.217391	0.173913	1	0	0	0	0	0	8	10	5	6	2	15	7	8	8	10	12	1	11	12	0	0	0	0	0	0	0	0	0	0	0	30	25	3	0	0	1	1
Cardiovascular journal of Africa	443	2.88262	39	273	232	10	0.10158	0.189616	0.0293454	11	0	14	16	21	0	41	221	181	51	137	255	68	238	137	86	166	191	217	166	60	26	3	29	7	0	0	0	0	1	0	116	92	1	1	0	6	8
Cardiovascular psychiatry and neurology	58	4.2069	6	26	21	2	0.172414	0.137931	0.0344828	1	0	7	6	5	0	9	17	32	7	15	36	12	30	16	13	13	32	41	13	4	21	7	15	1	0	0	0	0	2	0	57	48	2	0	0	3	5
Cardiovascular research	231	3.78355	64	95	55	25	0.147186	0.21645	0.0692641	10	0	105	48	50	3	9	91	131	35	158	38	37	171	23	30	105	96	96	105	30	664	123	283	49	71	24	0	48	76	30	446	384	2	2	0	55	76
Cardiovascular therapeutics	94	4.7234	12	43	37	4	0.202128	0.468085	0.0744681	3	0	5	8	8	0	25	39	30	11	22	61	33	43	18	35	28	31	56	28	10	48	8	11	2	5	2	0	4	10	5	209	175	7	1	0	9	44
Cardiovascular toxicology	21	4.33333	7	7	9	1	0.238095	0.333333	0.0952381	0	0	5	0	1	0	1	4	16	3	11	7	3	13	5	2	11	8	10	11	0	13	2	10	2	1	1	0	1	0	0	25	23	1	0	0	1	1
Cardiovascular ultrasound	561	4.7451	58	332	335	12	0.418895	0.30303	0.057041	16	0	22	22	30	0	54	271	236	45	140	376	71	263	227	90	266	205	270	266	25	16	0	21	5	2	1	0	2	4	2	588	555	5	1	0	2	3
Cartilage	187	4.2139	31	71	49	7	0.28877	0.304813	0.0641711	16	0	19	38	34	1	22	92	73	49	75	63	57	73	57	32	49	106	121	49	17	97	14	8	2	7	4	0	5	18	6	240	195	1	0	0	26	41
Case reports in dentistry	25	2.08	0	1	10	0	0	0	0.04	0	0	1	1	1	0	1	15	9	14	7	4	12	7	6	5	8	12	17	8	0	0	0	0	0	0	0	0	0	0	0	8	3	0	0	0	0	0
Case reports in dermatology	18	2.11111	0	4	10	0	0	0	0	0	0	0	1	0	0	4	9	5	8	9	1	6	8	4	6	8	4	10	8	0	13	2	0	0	4	1	0	1	1	0	10	8	0	0	0	0	0
Case reports in endocrinology	16	2.75	0	5	7	0	0	0	0	0	0	0	0	0	0	3	10	3	4	10	2	2	11	3	3	9	4	7	9	0	17	3	0	0	0	0	0	0	1	0	11	10	0	0	0	2	2
Case reports in gastroenterology	32	2.875	0	10	9	0	0.03125	0.03125	0	0	0	0	0	1	0	10	12	10	13	10	9	9	8	15	13	9	10	22	9	1	33	11	1	0	0	0	0	0	0	0	17	15	2	0	0	1	1
Case reports in gastrointestinal medicine	14	2.28571	0	4	4	0	0.0714286	0	0	0	0	0	1	1	0	4	8	2	6	6	2	4	5	5	5	6	3	8	6	0	1	0	0	0	0	0	0	0	0	0	10	7	0	0	0	1	1
Case reports in genetics	42	2.7381	1	9	16	0	0	0.0238095	0	0	0	0	0	0	0	13	18	11	22	17	3	22	17	3	15	14	13	23	14	5	11	2	0	0	0	0	0	0	0	0	57	43	0	0	0	0	0
Case reports in hematology	22	2.36364	0	7	6	0	0	0	0	1	0	0	2	1	0	11	7	4	12	7	3	14	8	0	13	5	4	17	5	0	28	9	0	0	0	0	0	0	1	1	24	18	0	0	0	0	0
Case reports in infectious diseases	11	2.54545	0	0	3	0	0	0	0	0	0	0	0	0	0	7	3	1	6	3	2	6	3	2	7	3	1	8	3	0	2	0	0	0	0	0	0	0	0	0	11	11	0	0	0	0	0
Case reports in medicine	67	2.07463	0	11	20	2	0	0	0.0149254	0	0	0	3	3	0	17	27	23	41	19	7	40	20	7	28	14	25	46	14	7	50	6	1	1	1	0	0	1	4	2	30	25	0	0	0	1	1
Case reports in neurological medicine	23	2.3913	0	8	12	1	0	0.0434783	0	0	0	0	0	0	0	3	13	7	9	12	2	8	9	6	3	6	14	16	6	1	14	3	0	0	0	0	0	0	1	0	10	8	0	0	0	1	1
Case reports in neurology	23	2.26087	0	7	10	0	0	0.130435	0	0	0	0	1	1	0	6	11	6	10	8	5	9	8	6	7	6	10	17	6	0	8	0	0	0	0	0	0	0	0	0	8	5	0	0	0	0	0
Case reports in obstetrics and gynecology	11	2.81818	0	3	4	0	0	0	0	0	0	0	0	0	0	3	4	4	3	5	3	5	4	2	3	3	5	8	3	0	0	0	0	0	0	0	0	0	0	0	16	12	0	0	0	0	0
Case reports in oncological medicine	12	3.08333	0	3	5	0	0	0	0	0	0	0	0	0	0	3	6	3	4	5	3	6	4	2	3	5	4	7	5	0	0	0	0	0	0	0	0	0	0	0	18	16	0	0	0	0	0
Case reports in oncology	60	2.53333	0	21	22	0	0.0333333	0.0333333	0	1	0	0	0	1	0	12	27	21	20	20	20	20	23	17	18	20	22	37	20	3	41	12	1	0	2	1	0	1	0	0	21	18	1	0	0	5	6
Case reports in ophthalmological medicine	20	1.7	0	4	6	0	0	0	0.05	0	0	0	0	1	0	4	11	5	11	8	1	9	7	4	6	6	8	14	6	0	0	0	0	0	0	0	0	0	0	0	5	3	0	0	0	0	0
Case reports in ophthalmology	51	2.54902	1	15	18	0	0.0392157	0.0392157	0.0196078	0	0	1	0	0	0	9	26	16	20	21	10	19	18	14	11	14	26	37	14	0	41	5	0	0	0	0	0	0	1	0	16	15	0	0	0	1	1
Case reports in orthopedics	23	2.13043	1	3	5	0	0	0	0	0	0	0	1	1	0	5	10	8	15	6	2	10	6	7	7	4	12	19	4	0	0	0	0	0	0	0	0	0	0	0	7	6	0	0	0	0	0
Case reports in otolaryngology	15	2.26667	0	0	3	0	0.0666667	0	0	0	0	0	0	0	0	2	3	10	11	2	2	10	1	4	4	1	10	14	1	0	0	0	1	0	0	0	0	0	0	0	2	2	0	0	0	1	1
Case reports in pathology	24	1.95833	0	2	1	0	0	0	0	1	0	0	0	0	0	18	5	1	21	3	0	17	2	5	19	3	2	21	3	0	91	33	0	0	1	1	0	1	1	0	7	6	0	0	0	0	0
Case reports in pediatrics	15	2.53333	0	3	1	0	0	0	0	0	0	0	0	0	0	6	6	3	9	3	3	10	3	2	7	2	6	13	2	0	6	0	0	0	1	0	0	1	0	0	18	17	0	0	0	0	0
Case reports in psychiatry	14	2.21429	0	5	4	0	0	0.0714286	0	1	0	0	0	0	0	4	7	3	7	5	2	6	5	3	5	6	3	8	6	0	0	0	0	0	0	0	0	0	0	0	7	6	0	0	0	0	0
Case reports in surgery	17	2.47059	0	3	4	0	0.0588235	0	0	0	0	0	2	2	0	6	6	5	10	4	3	12	3	2	7	1	9	15	1	1	0	0	0	0	0	0	0	0	0	0	8	8	0	0	0	0	0
Caspian journal of internal medicine	291	4.66323	6	149	142	10	0.109966	0.295533	0.140893	2	0	3	9	13	0	62	142	87	44	45	202	90	134	67	81	100	110	174	100	17	44	4	10	1	3	2	0	2	0	0	304	287	0	0	0	3	4
Catheterization and cardiovascular interventions : official journal of the Society for Cardiac Angiography & Interventions	90	3.96667	5	61	53	1	0.166667	0.244444	0.0666667	3	0	1	1	2	0	13	57	20	9	33	48	13	56	21	20	56	14	26	56	8	0	0	0	0	1	0	0	1	1	0	103	88	12	2	0	2	2
Cell	497	4.38833	111	120	88	64	0.134809	0.404427	0.082495	75	40	48	253	195	43	81	202	214	208	106	183	247	155	95	173	168	156	318	168	11	5850	3956	1254	347	989	481	6	248	1562	509	4918	4301	9	149	394	326	923
Cell & bioscience	420	3.36667	133	101	70	24	0.0452381	0.238095	0.00714286	21	5	40	172	199	13	36	220	164	186	206	28	183	204	33	144	172	104	241	172	7	1786	404	289	59	501	207	0	230	683	208	1110	935	0	2	0	39	84
Cell adhesion & migration	70	3.22857	11	19	12	8	0.0285714	0.271429	0.0142857	5	1	4	32	36	3	5	52	13	41	27	2	39	23	8	41	21	8	48	21	1	402	98	21	7	127	46	0	54	81	26	202	168	0	0	0	15	25
Cell and tissue banking	58	3.27586	9	8	16	4	0.0689655	0.241379	0	3	0	1	12	13	0	18	20	20	22	20	16	28	22	8	28	18	12	40	18	0	69	20	5	3	6	1	0	3	0	0	64	49	0	0	0	2	3
Cell and tissue research	158	3.46203	48	41	31	15	0.0822785	0.202532	0	8	1	49	45	48	3	13	69	76	48	95	15	50	90	18	37	70	51	84	70	4	872	201	111	25	68	15	0	30	36	15	328	258	1	1	0	7	11
Cell biochemistry and biophysics	52	3.25	6	10	10	3	0.134615	0.211538	0.0384615	1	2	4	10	11	1	13	22	17	30	9	13	26	8	18	28	19	5	32	19	1	101	13	8	1	29	10	0	16	7	4	74	53	0	1	0	2	14
Cell biochemistry and function	34	3.5	9	15	14	1	0.0294118	0.323529	0	1	1	2	14	20	0	3	18	13	9	22	3	9	23	2	8	16	10	16	16	2	121	21	20	3	34	15	0	16	20	7	68	57	0	0	0	3	6
Cell biology and toxicology	31	3.90323	6	6	5	2	0.16129	0.322581	0	1	2	2	19	18	3	8	12	11	20	9	2	19	6	6	18	8	5	22	8	1	98	36	14	3	26	13	0	15	11	3	91	78	0	0	0	4	8
Cell biology international	23	3.52174	6	8	5	3	0.0869565	0.347826	0	1	0	0	13	17	0	2	17	4	10	13	0	10	12	1	9	9	5	11	9	3	134	24	12	1	20	7	0	9	23	5	65	57	0	0	0	1	4
Cell biology international reports	16	2.9375	4	4	3	0	0.0625	0.125	0	1	0	1	6	5	0	3	10	3	7	8	1	6	9	1	5	5	6	11	5	0	90	20	4	0	8	2	0	3	3	1	21	11	0	0	0	1	1
Cell calcium	39	3.33333	3	4	1	0	0	0	0.025641	1	1	12	5	2	1	7	19	13	20	14	5	22	15	2	17	17	5	22	17	0	33	4	22	9	21	9	0	11	24	9	83	74	0	1	0	5	8
Cell chemical biology	61	3.91803	3	3	3	1	0.0491803	0.0983607	0.0819672	8	6	3	33	33	7	11	19	31	51	4	6	45	8	8	40	17	4	44	17	0	477	312	38	2	202	81	2	45	198	61	432	371	0	5	1	38	96
Cell communication and signaling : CCS	679	3.26657	154	158	110	53	0.0441826	0.237113	0.00883652	60	48	50	323	359	32	61	422	196	370	256	53	369	250	60	300	191	188	463	191	25	4744	1100	433	83	1182	428	1	476	1325	407	2156	1771	0	4	1	115	251
Cell cycle (Georgetown, Tex.)	339	2.89381	52	39	24	11	0.0265487	0.0884956	0.0176991	19	10	6	111	96	13	46	237	56	234	84	21	241	85	13	196	96	47	243	96	0	1778	574	171	30	605	214	0	216	576	208	929	765	0	2	0	68	150
Cell death & disease	5621	3.70201	2420	1906	1381	517	0.15958	0.359189	0.0254403	609	481	672	2718	3288	184	168	2924	2529	1753	3346	522	1782	3195	644	1316	1593	2712	3668	1593	360	41691	11057	5745	1091	11271	4188	5	4037	10039	3338	17720	14625	14	43	2	880	1654
Cell death and differentiation	485	3.55258	170	115	76	51	0.173196	0.290722	0.0556701	51	60	61	225	252	24	16	290	179	199	235	51	204	235	46	110	153	222	318	153	14	3679	1085	866	124	976	328	0	326	1208	450	1779	1458	1	3	1	93	174
Cell death discovery	511	3.61057	157	109	87	24	0.107632	0.234834	0.035225	41	39	42	245	278	33	28	331	152	233	221	57	237	223	51	205	144	162	348	144	19	3001	866	356	75	810	284	0	325	534	180	1654	1394	0	7	0	107	183
Cell discovery	273	3.43223	85	44	32	18	0.0695971	0.186813	0.03663	14	13	19	107	125	19	38	162	73	134	97	42	144	106	23	106	76	91	194	76	3	1666	520	336	57	464	166	0	166	788	290	1157	1001	0	7	1	96	197
Cell division	87	2.72414	6	4	6	4	0.0344828	0.126437	0.0114943	5	0	1	27	36	2	19	57	11	73	12	2	73	12	2	56	16	15	69	16	2	530	177	66	3	104	41	0	46	206	64	182	143	0	2	0	9	18
Cell host & microbe	162	3.90741	43	45	29	22	0.0864198	0.203704	0.037037	13	9	8	78	64	6	14	80	68	67	63	32	74	79	9	60	47	55	109	47	6	1019	516	188	41	297	140	1	93	399	124	1121	967	4	29	86	78	453
Cell journal	554	3.92238	91	288	152	30	0.0469314	0.292419	0.0216606	19	5	91	226	224	16	47	235	272	141	345	68	144	371	39	172	198	184	253	198	103	838	184	181	39	194	83	0	112	158	50	1017	760	5	0	0	29	44
Cell medicine	14	3.85714	4	3	1	0	0.0714286	0.285714	0	2	1	1	2	3	0	2	8	4	6	5	3	8	6	0	5	2	7	10	2	2	13	5	2	0	8	3	0	4	0	0	19	11	0	0	0	4	4
Cell metabolism	125	4.4	34	47	42	19	0.256	0.272	0.088	4	6	31	44	30	10	7	37	81	34	46	45	36	70	19	16	41	68	76	41	8	1542	1017	402	121	102	44	0	39	117	37	818	706	3	11	8	53	154
Cell proliferation	311	3.61736	134	116	77	24	0.0803859	0.363344	0.0096463	20	10	32	133	165	7	26	128	157	87	196	28	89	196	26	76	192	43	118	192	1	1701	344	218	43	287	107	0	153	248	96	959	768	1	3	0	39	56
Cell regeneration (London, England)	34	3.44118	8	9	7	2	0	0.176471	0.0294118	1	2	1	11	14	1	3	22	9	17	14	3	18	15	1	10	13	11	21	13	0	105	34	16	2	15	5	0	8	37	13	73	64	0	2	0	6	10
Cell reports	2412	4.08126	961	412	275	173	0.138889	0.259536	0.0679934	175	146	294	1056	831	275	258	954	1200	952	962	498	1044	1148	220	688	749	975	1610	749	53	15936	8686	5331	1132	2838	1166	6	1089	4300	1405	14226	12342	30	295	228	1123	2847
Cell reports. Medicine	64	5.35938	18	38	36	13	0.203125	0.390625	0.09375	6	4	4	22	19	3	3	25	36	6	29	29	8	39	17	5	28	31	35	28	1	968	734	74	23	106	50	0	28	87	28	614	517	14	17	36	54	138
Cell research	298	3.6443	116	54	43	19	0.147651	0.275168	0.0637584	20	23	23	129	142	23	34	147	117	141	110	47	143	122	33	94	73	131	214	73	11	2078	686	487	61	540	180	0	179	813	290	1226	1072	0	17	6	148	343
Cell stem cell	113	4.44248	28	39	28	12	0.185841	0.292035	0.123894	6	14	9	65	40	25	11	42	60	40	38	35	45	53	15	20	51	42	59	51	3	2213	1571	322	95	127	70	0	41	282	79	1182	1000	0	27	26	61	262
Cell stress	14	3.5	4	3	0	1	0.142857	0.142857	0	0	0	0	8	8	1	3	4	7	9	3	2	9	4	1	7	2	5	12	2	0	83	28	14	2	23	5	0	9	30	9	46	41	0	0	0	3	6
Cell stress & chaperones	69	3.24638	5	12	10	1	0.0434783	0.0869565	0.0144928	1	2	2	29	30	3	25	34	10	48	15	6	46	13	10	39	17	13	50	17	2	191	46	30	0	52	22	0	19	114	29	175	152	1	2	0	13	64
Cell surface (Amsterdam, Netherlands)	28	3.25	3	0	1	1	0	0.0714286	0.0357143	2	0	1	16	18	3	17	7	4	25	2	1	25	3	0	19	6	3	22	6	0	13	1	11	2	3	0	0	2	73	16	92	80	0	2	0	9	12
Cell systems	74	4.5	6	5	7	4	0.0945946	0.635135	0.027027	16	8	3	40	18	9	27	28	19	37	2	35	52	10	12	46	21	7	53	21	0	591	435	41	8	94	58	1	29	116	29	566	495	1	44	61	56	175
Cell transplantation	472	4.25424	186	196	149	41	0.186441	0.372881	0.0254237	10	9	98	163	183	11	40	183	249	85	288	99	89	294	89	121	123	228	250	123	99	1954	514	283	57	172	69	0	100	167	58	1202	969	9	2	0	55	74
Cells	2800	3.80857	703	803	597	263	0.0785714	0.204286	0.0257143	173	134	343	1237	1332	196	385	1475	940	1123	1253	424	1174	1286	340	1057	870	873	1787	870	143	12330	3713	1676	363	2683	1066	2	1239	2528	743	10421	8754	45	57	12	487	1033
Cellular & molecular biology letters	192	3.45833	31	66	58	15	0.0364583	0.286458	0.0208333	3	1	11	95	105	5	18	124	50	85	91	16	87	88	17	80	75	37	108	75	9	665	164	51	12	253	108	0	120	250	77	477	381	0	0	0	12	21
Cellular & molecular immunology	83	3.40964	40	26	22	4	0.0963855	0.168675	0.0722892	3	0	4	26	29	3	2	54	27	22	53	8	21	53	9	10	33	40	50	33	0	721	156	135	24	112	44	0	45	114	45	249	221	2	2	2	19	29
Cellular and molecular bioengineering	33	3.24242	5	5	4	2	0	0.333333	0.030303	2	1	1	9	9	1	13	15	5	21	11	1	18	10	5	20	11	2	22	11	0	74	11	4	1	21	7	0	14	4	1	69	59	0	0	0	2	2
Cellular and molecular gastroenterology and hepatology	360	4.09444	234	134	82	38	0.247222	0.227778	0.0305556	32	8	43	127	93	15	8	179	173	39	256	65	41	282	37	25	135	200	213	135	12	1894	552	814	126	282	113	1	140	243	84	1467	1242	5	11	2	100	339
Cellular and molecular life sciences : CMLS	269	3.30112	37	43	34	15	0.0669145	0.137546	0.0334572	10	11	22	112	133	16	30	168	71	161	78	30	172	76	21	125	76	68	192	76	1	1524	465	261	42	397	124	0	167	700	234	1011	851	0	3	4	58	172
Cellular and molecular neurobiology	42	3.30952	12	6	2	1	0.119048	0.238095	0	0	1	9	11	16	1	5	21	16	21	15	6	22	15	5	14	21	7	21	21	0	170	51	28	5	25	9	0	17	13	6	115	97	0	0	0	1	1
Cellular immunology	16	3.125	6	4	2	0	0.0625	0.0625	0	0	1	1	4	4	0	1	10	5	4	7	5	6	10	0	4	6	6	10	6	0	83	13	15	3	10	6	0	7	5	2	48	36	0	0	0	1	3
Cellular logistics	17	2.70588	0	1	0	0	0	0.235294	0	2	0	0	1	1	0	5	10	2	15	1	1	16	1	0	11	4	2	13	4	0	56	7	12	0	10	2	0	7	45	16	50	41	0	0	0	5	6
Cellular microbiology	215	2.91628	47	27	18	24	0.0418605	0.153488	0.00930233	13	3	16	99	101	8	27	135	53	135	69	11	136	66	13	100	82	33	128	82	5	1084	154	134	23	236	67	0	129	632	131	671	538	0	3	1	38	60
Cellular oncology (Dordrecht)	63	3.90476	10	25	14	6	0.206349	0.222222	0.031746	8	9	0	23	22	3	10	34	19	22	24	17	27	23	13	29	28	6	35	28	0	177	38	16	4	82	37	0	29	38	11	161	141	0	1	0	12	37
Cellular physiology and biochemistry : international journal of experimental cellular physiology, biochemistry, and pharmacology	31	3.67742	15	4	3	3	0.0967742	0.225806	0	1	0	8	5	6	0	1	13	17	9	18	4	9	19	3	7	10	14	21	10	0	119	31	27	9	24	9	0	12	17	5	65	56	0	0	0	2	3
Cellular signalling	53	2.77358	5	5	5	3	0	0.188679	0	3	1	6	18	21	1	6	41	6	37	13	3	39	14	0	33	14	6	39	14	0	315	74	16	3	77	21	0	39	145	42	112	96	0	0	0	6	7
Central Asian journal of global health	50	4.5	3	22	27	6	0.04	0.3	0.06	3	0	0	2	2	0	8	12	30	13	15	22	12	28	10	16	12	22	33	12	5	0	0	2	1	0	0	0	0	1	0	55	50	0	0	0	3	4
Central European journal of urology	428	3.46963	21	116	111	8	0.0771028	0.130841	0.0443925	8	0	6	9	11	0	134	148	146	142	79	207	158	136	134	186	130	112	284	130	14	33	5	13	4	1	1	0	1	22	4	336	292	1	0	0	8	30
Central-European journal of immunology	316	3.99051	52	168	134	21	0.056962	0.174051	0.0189873	8	5	21	73	76	1	32	118	166	65	141	110	61	171	84	65	98	153	180	98	38	490	84	83	28	38	17	0	28	49	15	362	314	0	0	0	17	32
Cephalalgia : an international journal of headache	81	4.60494	5	57	54	6	0.271605	0.481481	0.296296	7	0	4	4	5	0	3	43	35	5	15	61	12	44	25	13	21	47	51	21	9	15	0	23	1	1	0	0	1	3	1	105	93	25	1	0	5	6
Cerebellum & ataxias	56	3.57143	7	33	40	3	0.160714	0.160714	0.0178571	4	0	1	1	3	0	3	32	21	4	23	29	5	29	22	4	36	16	19	36	1	18	2	7	1	0	0	0	0	0	0	50	42	1	0	0	2	2
Cerebellum (London, England)	77	4.41558	12	42	40	5	0.207792	0.363636	0.0519481	8	0	11	5	6	1	7	29	41	10	27	40	13	35	29	10	46	21	31	46	0	60	17	29	4	2	1	0	2	4	2	144	130	2	1	0	4	5
Cerebral cortex (New York, N.Y. : 1991)	769	4.92848	142	401	390	46	0.119636	0.577373	0.0897269	54	0	184	102	56	2	26	215	528	59	278	432	75	355	339	70	266	433	473	266	30	805	260	396	68	17	6	0	14	164	40	1744	1572	3	41	19	59	68
Cerebral cortex communications	23	5.3913	7	11	14	1	0.0434783	0.695652	0.304348	0	0	2	3	1	0	1	10	12	0	7	16	2	8	13	3	12	8	11	12	0	8	3	4	0	1	1	0	1	0	0	54	46	0	2	0	3	3
Cerebrospinal fluid research	72	3.61111	15	35	25	7	0.138889	0.236111	0	1	0	22	15	13	0	5	43	24	11	41	20	11	31	30	14	24	34	37	24	11	136	22	31	16	4	3	0	3	2	1	68	56	1	0	0	1	2
Cerebrovascular diseases extra	159	4.13836	3	95	66	3	0.257862	0.207547	0.0628931	3	1	2	7	8	0	39	101	19	15	36	108	41	80	38	40	71	48	88	71	0	6	1	2	0	1	0	0	1	0	0	157	140	3	2	0	22	29
Channels (Austin, Tex.)	117	3.15385	30	9	7	2	0.0512821	0.0769231	0	1	1	21	10	9	1	30	58	29	66	40	11	72	44	1	59	37	21	79	37	1	184	52	56	12	61	24	0	41	123	37	292	256	0	1	0	23	102
Chaos, solitons, and fractals	49	2.87755	0	1	3	2	0.0204082	0.387755	0.0204082	1	0	0	3	2	0	40	7	2	44	3	2	37	3	9	42	4	3	45	4	0	0	0	4	0	0	0	0	0	0	0	36	33	0	6	1	7	9
ChemCatChem	35	2.54286	0	0	0	2	0	0.0285714	0.0571429	0	0	1	13	15	0	30	5	0	34	1	0	32	1	2	32	3	0	30	3	2	1	0	2	0	0	0	0	0	18	10	60	46	0	1	2	7	11
ChemMedChem	117	3.25641	7	3	3	9	0.025641	0.102564	0.025641	4	5	5	57	67	5	51	55	11	100	14	3	98	13	6	96	19	2	90	19	8	31	9	26	5	73	22	0	50	41	23	256	209	0	3	2	41	74
ChemRxiv : the preprint server for chemistry	16	3.9375	0	2	1	1	0.0625	0.25	0	1	0	0	4	2	0	11	3	2	10	1	5	12	2	2	14	2	0	14	2	0	2	0	0	0	4	1	0	3	1	0	79	72	0	2	4	4	9
ChemSusChem	99	2.33333	0	0	0	1	0	0.030303	0.0707071	2	0	8	29	35	0	84	15	0	86	8	5	81	8	10	90	9	0	85	9	5	0	0	2	1	1	0	0	1	15	3	96	69	0	0	0	15	20
Chembiochem : a European journal of chemical biology	170	2.77647	5	0	3	5	0	0.1	0.0117647	0	1	3	66	70	1	116	49	5	156	9	5	156	9	5	147	19	4	147	19	4	94	22	13	4	79	20	0	39	170	52	290	250	0	4	0	43	72
Chemical biology & drug design	35	3.31429	1	2	1	0	0	0.2	0.0571429	2	1	1	10	14	0	22	11	2	27	4	4	27	3	5	28	7	0	28	7	0	14	2	7	1	22	6	0	9	20	7	66	55	0	3	0	6	6
Chemical engineering journal (Lausanne, Switzerland : 1996)	12	2	0	0	0	1	0	0.0833333	0.166667	2	0	0	6	6	0	8	3	1	11	0	1	12	0	0	11	1	0	11	1	0	0	0	1	0	2	1	0	1	0	0	8	5	0	0	0	3	3
Chemical research in toxicology	115	3.26957	13	6	3	10	0.0173913	0.130435	0.0521739	4	0	3	34	37	4	57	32	26	88	14	13	86	14	15	86	16	13	98	16	1	102	25	37	12	57	22	0	31	39	10	210	168	0	1	0	39	68
Chemical reviews	16	2.9375	0	0	0	5	0.25	0.1875	0.0625	2	0	1	1	1	0	11	5	0	13	0	3	7	0	9	12	2	2	14	2	0	0	0	4	0	3	1	0	2	1	0	17	16	0	0	0	12	46
Chemical science	1139	2.61018	74	27	16	54	0.00965759	0.124671	0.04741	26	0	55	235	270	3	682	398	59	949	146	44	878	139	122	926	145	68	953	145	41	248	51	164	31	555	201	0	283	272	72	1218	1014	0	7	3	173	233
Chemical senses	52	4	8	18	19	3	0.173077	0.403846	0.0384615	1	0	4	14	10	0	1	17	34	18	12	22	18	15	19	8	14	30	36	14	2	18	4	36	9	4	1	0	4	27	12	59	49	0	3	0	6	7
Chemicke zvesti	13	2.23077	0	0	0	2	0	0.153846	0	0	0	1	11	11	0	12	1	0	12	1	0	12	1	0	12	1	0	12	1	0	0	0	0	0	0	0	0	0	0	0	9	7	0	0	0	0	0
Chemistry & biology	48	2.83333	6	3	2	2	0.0208333	0.0208333	0.0208333	4	1	1	18	19	2	23	23	2	39	8	1	38	8	2	38	7	3	40	7	1	55	8	10	2	33	11	0	16	100	22	132	120	0	1	1	6	86
Chemistry (Weinheim an der Bergstrasse, Germany)	376	2.5	6	6	5	11	0.00265957	0.037234	0.0452128	7	1	21	62	75	2	286	87	3	330	34	12	313	32	31	325	43	8	315	43	18	17	3	30	5	42	12	0	28	33	10	472	345	0	3	0	113	163
Chemistry Central journal	530	2.66792	11	24	12	47	0.00754717	0.122642	0.0339623	11	0	17	280	267	4	335	150	45	464	48	18	441	45	44	441	64	25	445	64	21	42	5	61	4	146	60	0	80	28	9	494	381	0	2	0	96	154
Chemistry of materials : a publication of the American Chemical Society	85	2.42353	1	0	0	4	0	0.105882	0.117647	3	0	2	15	16	0	69	14	2	76	3	6	75	2	8	79	2	4	82	2	1	3	2	1	1	13	3	0	9	0	0	81	58	0	0	0	30	37
ChemistryOpen	258	2.5155	9	6	2	16	0	0.0503876	0.0620155	5	2	8	75	87	1	175	74	9	234	22	2	219	21	18	224	26	8	215	26	17	44	4	29	5	69	22	0	43	36	9	308	237	0	0	0	54	87
Chemoecology	14	3.28571	0	0	0	4	0	0.285714	0	1	0	0	5	1	0	3	0	11	10	0	4	13	0	1	11	0	3	14	0	0	0	0	0	0	0	0	0	0	0	0	13	11	0	0	0	3	3
Chemosensory perception	12	5.33333	0	8	8	1	0.333333	0.666667	0.166667	0	0	0	5	5	0	0	2	10	2	2	8	2	2	8	0	5	7	7	5	0	0	0	1	0	0	0	0	0	0	0	10	10	0	0	0	0	0
Chemosphere	19	3.21053	0	0	0	2	0	0.157895	0	0	0	2	11	10	0	12	4	3	17	2	0	17	2	0	16	3	0	16	3	0	0	0	1	0	1	0	0	1	0	0	35	32	0	0	0	2	3
Chemotherapy research and practice	39	3.5641	4	9	9	2	0.025641	0.102564	0.025641	0	1	2	7	5	0	12	12	15	17	9	13	17	13	9	17	9	13	28	9	2	26	10	12	1	10	7	0	4	10	2	48	43	0	0	0	2	2
Chemphyschem : a European journal of chemical physics and physical chemistry	73	2.38356	0	0	0	1	0.0136986	0.123288	0.0684932	2	0	3	4	6	0	62	10	1	66	3	4	63	3	7	67	6	0	65	6	2	5	4	3	1	2	1	0	1	5	2	63	49	0	3	1	13	16
Chest	132	3.75	0	93	67	5	0.159091	0.204545	0.0757576	4	0	1	8	11	0	22	92	18	20	43	69	26	74	32	28	62	42	67	62	3	52	6	3	1	10	6	0	7	3	2	165	146	2	1	0	11	13
Child & youth care forum	20	4.4	0	9	11	2	0.1	0.4	0.15	1	0	0	0	1	0	4	7	9	3	4	13	3	6	11	4	7	9	13	7	0	0	0	0	0	0	0	0	0	0	0	23	19	0	0	0	1	1
Child abuse & neglect	42	3.66667	0	29	18	1	0.0238095	0.190476	0.0238095	2	0	0	1	0	0	3	20	19	1	17	24	5	24	13	4	12	26	30	12	0	0	0	0	0	0	0	0	0	0	0	21	21	1	1	0	3	3
Child and adolescent psychiatry and mental health	478	4.55439	14	282	310	54	0.112971	0.380753	0.100418	48	0	0	13	10	0	27	227	224	42	125	311	70	175	233	60	159	259	312	159	7	1	0	7	0	4	0	0	3	0	0	432	400	4	12	0	15	15
Child development	67	4.22388	1	36	38	3	0.179104	0.61194	0.104478	7	0	0	5	4	1	7	18	42	7	17	43	12	17	38	14	30	23	37	30	0	0	0	3	2	1	0	0	1	0	0	52	47	1	1	0	5	5
Child indicators research	16	2.75	0	4	3	0	0.0625	0.3125	0	0	0	0	0	1	0	2	9	5	7	3	6	7	4	5	4	2	10	14	2	0	0	0	0	0	0	0	0	0	0	0	3	2	0	0	0	1	1
Child neurology open	41	3.17073	1	15	18	0	0.0487805	0.146341	0.0487805	1	0	0	1	1	0	4	27	10	12	16	13	16	18	7	6	11	24	28	11	2	19	8	1	0	1	1	0	1	2	0	40	34	0	0	0	3	3
Child psychiatry and human development	80	4.425	1	45	62	4	0.2125	0.475	0.1	7	0	0	2	1	0	2	40	38	1	30	49	3	24	53	3	28	49	52	28	0	0	0	1	1	2	1	0	2	0	0	52	49	2	1	0	6	6
Child's nervous system : ChNS : official journal of the International Society for Pediatric Neurosurgery	103	3.45631	3	38	25	4	0.0679612	0.038835	0.00970874	3	0	2	5	10	0	32	51	20	30	20	53	33	33	37	43	35	25	68	35	0	15	5	3	3	0	0	0	0	3	0	87	86	4	0	0	4	17
Child: care, health and development	42	3.57143	1	22	22	3	0.0714286	0.261905	0.142857	2	0	0	1	1	0	3	24	15	5	10	27	9	21	12	4	14	24	27	14	1	0	0	0	0	0	0	0	0	0	0	28	27	0	0	0	2	2
Children (Basel, Switzerland)	495	4.33737	13	346	296	32	0.0505051	0.250505	0.0909091	43	1	5	14	17	0	54	316	125	40	138	317	71	264	160	68	151	276	326	151	18	8	0	4	1	1	1	0	1	0	0	546	499	14	3	1	21	21
Children and youth services review	36	3.83333	0	19	18	3	0.0277778	0.277778	0.111111	1	0	0	1	1	0	3	20	13	9	13	14	9	18	9	8	15	13	21	15	0	0	0	2	1	0	0	0	0	0	0	29	27	0	1	0	4	4
Chinese journal of cancer	311	3.9164	21	152	111	3	0.0610932	0.21865	0.0385852	7	1	5	45	52	1	51	172	88	89	69	153	101	142	68	94	138	79	165	138	8	361	73	36	10	162	66	0	59	79	24	431	355	7	0	0	21	55
Chinese journal of cancer research = Chung-kuo yen cheng yen chiu	205	4.57561	9	147	112	9	0.102439	0.219512	0.0390244	6	1	1	18	26	1	13	107	85	31	51	123	44	104	57	35	92	78	106	92	7	169	35	13	2	39	16	0	17	28	5	339	295	14	1	0	12	32
Chinese journal of traumatology = Zhonghua chuang shang za zhi	227	4.05286	13	84	76	8	0.0704846	0.22467	0.0396476	0	0	7	10	11	0	47	107	73	34	39	154	74	87	66	60	79	88	147	79	1	52	10	12	1	4	1	0	3	4	0	222	204	0	0	0	4	4
Chinese medical journal	1880	4.85106	238	1245	1100	56	0.140426	0.269681	0.0542553	49	8	116	215	243	3	142	963	775	182	638	1060	253	1053	574	327	723	830	932	723	225	1630	319	262	59	208	88	0	123	177	51	3179	2852	46	5	1	74	250
Chinese medicine	438	4.02055	103	82	53	67	0.134703	0.358447	0.0593607	30	0	48	155	167	3	106	146	186	203	146	89	213	165	60	203	124	111	285	124	29	775	189	172	27	181	84	0	107	33	9	1141	984	6	1	0	107	130
Chinese neurosurgical journal	59	3.83051	2	27	16	0	0.118644	0.0847458	0	0	0	4	2	3	1	14	22	23	15	21	23	17	26	16	20	21	18	35	21	3	12	4	7	1	1	1	0	1	1	0	58	57	0	0	0	1	1
Chiropractic & manual therapies	359	4.59331	4	194	166	26	0.29805	0.426184	0.18663	25	0	0	28	25	0	71	192	96	32	85	242	97	162	100	94	152	113	203	152	4	1	0	11	2	2	2	0	2	0	0	490	456	22	10	0	15	15
Chiropractic & osteopathy	78	4.10256	1	37	25	0	0.179487	0.397436	0.0641026	4	0	0	3	3	0	18	44	16	20	19	39	26	29	23	20	24	34	50	24	4	5	0	0	0	0	0	0	0	0	0	81	68	0	0	0	1	1
Cholesterol	60	4.46667	7	30	30	4	0.116667	0.316667	0.133333	2	0	4	8	9	0	3	29	28	9	23	28	13	30	17	10	17	33	32	17	11	4	0	7	3	2	0	0	2	0	0	76	68	4	0	0	4	5
Chonnam medical journal	149	4.39597	17	85	45	2	0.0536913	0.107383	0.0268456	2	0	14	15	18	0	22	72	55	22	47	80	31	75	43	40	48	61	82	48	19	85	4	19	4	5	0	0	4	2	1	178	161	0	0	0	2	2
Chromatographia	43	2.4186	2	2	1	2	0	0.0697674	0	3	0	4	20	19	0	31	8	4	37	5	1	33	4	6	36	5	2	38	5	0	0	0	7	0	2	1	0	1	1	0	44	36	0	1	0	5	87
Chromosoma	69	2.88406	4	2	1	6	0.0289855	0.144928	0.0144928	3	0	1	15	17	1	24	23	22	55	8	6	56	8	5	42	18	9	51	18	0	318	83	73	5	34	7	0	13	84	23	198	171	0	3	0	15	28
Chromosome research : an international journal on the molecular, supramolecular and evolutionary aspects of chromosome biology	42	3.16667	3	2	1	5	0	0.166667	0	0	1	1	9	11	3	13	16	13	35	4	3	32	6	4	28	11	3	31	11	0	101	13	17	1	21	8	0	14	27	8	130	113	0	1	0	11	23
Chronic diseases and translational medicine	84	4.75	2	41	41	3	0.119048	0.190476	0.0357143	2	0	1	7	9	0	18	26	40	11	21	52	24	33	27	26	25	33	55	25	4	29	7	2	0	0	0	0	0	2	0	146	131	0	0	0	4	7
Chronic respiratory disease	126	4.18254	2	78	73	7	0.047619	0.214286	0.103175	2	0	1	4	5	0	23	84	19	7	26	93	25	76	25	26	65	35	56	65	5	0	0	5	2	0	0	0	0	1	0	174	156	3	0	0	16	16
Chronic stress (Thousand Oaks, Calif.)	54	4.92593	7	31	35	1	0.203704	0.425926	0.0740741	1	0	3	8	7	0	4	11	39	6	15	33	5	25	24	9	20	25	29	20	5	15	2	7	2	0	0	0	0	2	0	89	74	3	3	0	17	20
Chronobiology international	13	5	0	9	7	1	0.153846	0.538462	0	1	0	1	3	2	0	0	1	12	2	0	11	3	3	7	5	3	5	8	3	2	0	0	1	0	0	0	0	0	0	0	20	17	0	0	0	3	3
Ci ji yi xue za zhi = Tzu-chi medical journal	130	4.36154	11	90	92	2	0.0538462	0.161538	0.0384615	3	0	7	6	6	0	9	77	44	12	51	67	11	87	32	19	64	47	57	64	9	35	6	9	1	3	0	0	3	3	2	137	125	0	2	0	7	16
Cilia	52	3.21154	13	7	6	3	0.0384615	0.0769231	0	1	0	5	17	17	4	15	28	9	25	21	6	23	23	6	22	17	13	35	17	0	264	64	47	8	22	13	0	14	60	15	179	145	0	2	0	9	9
Circulation	219	4.53881	40	156	154	14	0.369863	0.429224	0.155251	8	0	8	21	10	4	8	128	83	8	78	133	13	155	51	15	83	121	121	83	15	125	23	101	14	14	5	0	9	11	2	381	333	36	2	0	102	156
Circulation research	71	4.07042	19	30	23	7	0.225352	0.239437	0.084507	3	1	6	12	3	7	15	23	33	24	27	20	24	36	11	22	23	26	42	23	6	81	17	59	10	8	3	0	7	8	3	157	141	1	1	0	47	78
Circulation. Arrhythmia and electrophysiology	37	4.27027	14	18	18	1	0.216216	0.351351	0.135135	5	0	5	1	2	0	1	27	9	3	22	12	2	25	10	7	22	8	9	22	6	11	2	9	1	1	0	0	1	1	0	65	60	3	0	0	21	24
Circulation. Cardiovascular genetics	13	5	3	8	10	0	0.0769231	0.307692	0.230769	0	0	1	4	3	1	1	5	7	1	6	6	1	7	5	1	2	10	9	2	2	8	1	10	1	2	2	0	2	1	1	54	45	0	0	0	8	28
Circulation. Cardiovascular imaging	32	4.78125	0	24	28	1	0.4375	0.21875	0.09375	2	0	0	0	1	0	1	18	13	1	10	21	2	24	6	1	14	17	17	14	1	0	0	2	0	0	0	0	0	0	0	54	41	6	0	0	11	12
Circulation. Cardiovascular interventions	30	5.16667	1	22	28	0	0.5	0.433333	0.366667	0	0	1	1	1	0	0	28	2	1	1	28	1	24	5	3	18	9	9	18	3	0	0	1	1	0	0	0	0	0	0	40	36	2	1	0	11	12
Circulation. Cardiovascular quality and outcomes	16	3.6875	0	9	7	0	0.1875	0.4375	0.0625	2	0	0	1	1	0	3	12	1	0	4	12	2	5	9	3	5	8	10	5	1	0	0	1	1	0	0	0	0	1	0	15	9	2	3	1	5	5
Circulation. Genomic and precision medicine	38	1.84211	3	35	34	1	0.0263158	0.0789474	0.0263158	0	0	0	1	1	0	1	34	3	1	30	7	1	36	1	1	33	4	4	33	1	2	0	0	0	0	0	0	0	0	0	14	11	0	3	0	33	55
Circulation. Heart failure	17	4.94118	2	13	10	2	0.235294	0.411765	0.117647	1	0	0	0	0	0	0	10	7	0	5	12	2	9	6	1	6	10	9	6	2	0	0	4	0	0	0	0	0	0	0	21	18	2	0	0	5	5
Climacteric : the journal of the International Menopause Society	13	4.15385	0	9	9	0	0.230769	0.615385	0.307692	0	0	0	1	2	0	0	0	13	2	1	10	3	8	2	4	3	6	8	3	2	0	0	0	0	0	0	0	0	0	0	10	9	3	0	0	0	0
Climatic change	21	2.38095	0	3	2	1	0	0.285714	0.047619	0	0	0	3	2	0	17	1	3	10	3	8	11	3	7	18	2	1	19	2	0	0	0	0	0	0	0	0	0	0	0	5	4	0	1	0	2	2
Clinica chimica acta; international journal of clinical chemistry	51	3.68627	3	35	20	7	0.0588235	0.0784314	0	2	2	0	7	9	0	10	29	12	9	28	14	11	25	15	13	34	4	17	34	0	62	4	1	1	1	1	0	1	2	0	67	63	0	0	0	4	19
Clinical & developmental immunology	427	3.6815	74	202	202	16	0.0843091	0.175644	0.0187354	7	1	23	110	122	2	43	205	179	91	231	105	97	224	106	61	175	191	237	175	15	1312	180	172	46	99	55	0	64	116	38	577	481	2	2	0	31	73
Clinical & experimental metastasis	78	4.05128	22	30	23	8	0.153846	0.25641	0.025641	6	0	7	19	20	2	6	35	37	21	31	26	22	36	20	21	36	21	41	36	1	199	49	27	9	67	28	0	29	36	7	155	130	2	1	0	6	14
Clinical & experimental ophthalmology	22	4.40909	0	16	12	0	0.136364	0.272727	0.363636	1	0	0	2	2	0	1	19	2	2	4	16	5	14	3	3	11	8	11	11	0	4	0	0	0	1	0	0	1	0	0	25	23	5	0	0	0	0
Clinical & experimental optometry	14	3.85714	1	8	8	2	0.0714286	0.357143	0.142857	2	0	1	2	2	0	3	9	2	3	3	8	3	6	5	4	1	9	13	1	0	0	0	0	0	0	0	0	0	0	0	14	13	6	1	0	0	0
Clinical & translational immunology	192	3.98958	48	120	116	22	0.114583	0.177083	0.0416667	9	12	5	53	54	4	13	112	67	20	108	64	22	123	47	20	121	51	70	121	1	937	206	92	22	101	40	0	47	38	9	673	592	18	1	0	20	37
Clinical & translational oncology : official publication of the Federation of Spanish Oncology Societies and of the National Cancer Institute of Mexico	71	3.12676	1	27	20	0	0.0422535	0.323944	0.028169	0	0	0	4	7	1	26	24	21	36	13	22	35	24	12	37	25	9	46	25	0	57	13	5	2	13	5	0	8	3	2	60	56	1	0	0	3	3
Clinical Medicine Insights. Cardiology	143	4.28671	7	89	75	4	0.174825	0.160839	0.0979021	6	0	5	2	6	0	22	75	46	11	35	97	27	85	31	31	47	65	86	47	10	2	1	1	1	0	0	0	0	0	0	156	142	4	0	0	8	24
Clinical Medicine Insights. Oncology	105	3.77143	4	58	43	5	0.0857143	0.171429	0.0190476	2	0	1	3	3	0	28	52	25	17	24	64	22	52	31	32	44	29	58	44	3	41	10	2	1	2	1	0	2	2	2	97	93	0	0	0	5	7
Clinical anatomy (New York, N.Y.)	17	3.76471	0	6	6	0	0	0.352941	0	0	0	0	0	0	0	2	0	15	6	4	7	8	7	2	6	2	9	14	2	1	5	1	0	0	0	0	0	0	0	0	19	17	0	0	0	1	1
Clinical and applied thrombosis/hemostasis : official journal of the International Academy of Clinical and Applied Thrombosis/Hemostasis	346	4.47399	12	215	171	9	0.0924855	0.135838	0.083815	5	0	1	25	19	0	55	191	100	39	57	250	86	186	74	70	125	151	209	125	12	72	3	9	4	3	1	0	2	0	0	481	420	15	6	0	37	136
Clinical and experimental allergy : journal of the British Society for Allergy and Clinical Immunology	114	4.15789	9	81	69	8	0.140351	0.350877	0.140351	5	0	3	20	22	0	11	67	36	14	39	61	17	69	28	14	57	43	54	57	3	160	27	25	8	13	7	0	10	5	1	190	166	9	0	0	10	20
Clinical and experimental dental research	265	4.48679	14	157	136	13	0.162264	0.286792	0.143396	11	0	11	37	41	0	47	119	99	49	83	133	55	122	88	61	120	84	137	120	8	94	21	11	5	6	1	0	5	3	1	343	302	7	1	0	10	84
Clinical and experimental emergency medicine	189	4.74603	11	159	120	6	0.174603	0.26455	0.116402	2	0	8	4	4	0	9	162	18	3	56	130	13	160	16	15	77	97	103	77	9	4	0	7	1	1	0	0	1	0	0	227	211	3	0	0	4	4
Clinical and experimental gastroenterology	253	4.32411	16	147	138	12	0.13834	0.320158	0.0790514	12	0	9	22	27	1	38	138	77	31	72	150	54	132	67	50	88	115	144	88	21	82	25	17	8	9	4	0	7	3	1	314	285	14	0	0	10	18
Clinical and experimental hepatology	107	4.14019	12	59	51	2	0.102804	0.121495	0.00934579	2	0	2	7	8	0	9	51	47	19	34	54	23	56	28	27	51	29	43	51	13	72	11	15	3	4	2	0	3	1	0	100	90	1	0	0	3	4
Clinical and experimental immunology	139	3.85612	14	97	89	10	0.143885	0.136691	0.0503597	5	1	3	33	33	0	9	81	49	12	81	46	18	81	40	14	83	42	56	83	0	621	122	34	12	39	14	0	23	36	10	328	287	5	0	0	15	60
Clinical and experimental medicine	46	4.08696	3	31	29	3	0.0652174	0.108696	0.0217391	2	1	0	15	13	0	5	17	24	7	26	13	8	26	12	8	32	6	14	32	0	71	6	5	0	10	6	0	4	3	1	90	83	2	0	0	6	14
Clinical and experimental nephrology	142	4.30282	6	71	74	7	0.0915493	0.190141	0.0704225	2	0	1	6	7	0	21	61	60	13	22	107	26	69	47	30	67	45	73	67	2	88	8	6	3	3	0	0	2	2	1	131	117	14	0	0	4	53
Clinical and experimental otorhinolaryngology	556	4.47662	64	336	207	7	0.120504	0.178058	0.0233813	13	0	27	29	43	0	57	283	216	68	180	308	76	279	201	112	218	226	294	218	44	169	35	56	21	16	12	0	12	6	2	587	543	3	1	0	12	54
Clinical and experimental pediatrics	43	4.93023	5	29	26	1	0.0930233	0.27907	0.0465116	0	0	1	0	0	0	6	30	7	3	14	26	6	28	9	7	13	23	26	13	4	6	0	1	1	0	0	0	0	0	0	52	48	0	0	0	0	0
Clinical and experimental pharmacology & physiology	31	3.93548	13	10	6	1	0.193548	0.451613	0.0322581	0	0	10	6	7	0	3	10	18	6	19	6	7	21	3	7	19	5	12	19	0	53	6	16	3	10	1	0	5	3	1	53	50	0	0	0	0	0
Clinical and experimental reproductive medicine	246	4.85772	30	156	89	9	0.0650407	0.227642	0.0691057	6	0	22	26	28	0	6	56	184	21	108	117	40	164	42	31	88	127	133	88	25	111	33	36	18	11	9	0	8	9	6	303	271	4	1	0	10	12
Clinical and experimental vaccine research	89	3.46067	28	14	9	6	0	0.134831	0.0224719	2	1	3	15	16	0	15	44	30	44	40	5	43	39	7	26	12	51	75	12	2	127	11	32	15	50	20	0	32	67	22	132	120	2	2	0	5	7
Clinical and molecular allergy : CMA	127	3.47244	11	54	58	2	0.023622	0.141732	0.0472441	9	1	1	26	25	0	25	64	38	35	47	45	35	57	35	36	56	35	70	56	1	146	17	21	8	11	3	0	10	9	5	138	115	0	0	0	7	41
Clinical and molecular hepatology	188	4.57447	23	136	85	2	0.12234	0.117021	0.037234	4	1	0	12	15	0	24	106	58	19	27	142	33	80	75	46	77	65	92	77	19	121	14	2	1	19	6	0	10	9	4	237	212	4	0	0	6	9
Clinical and translational allergy	271	4.19188	10	152	142	19	0.169742	0.324723	0.0885609	10	1	4	36	35	1	54	149	68	39	74	158	58	136	77	64	117	90	148	117	6	145	17	34	8	9	3	0	6	3	2	400	337	22	1	0	13	27
Clinical and translational gastroenterology	465	4.52688	31	354	244	19	0.212903	0.247312	0.111828	34	2	8	56	57	0	40	304	121	25	104	336	58	259	148	61	205	199	231	205	29	341	58	26	7	32	12	0	22	15	2	807	709	43	7	0	38	62
Clinical and translational medicine	187	4	28	93	80	14	0.0802139	0.240642	0.0748663	9	1	10	45	52	4	33	82	72	50	67	70	52	83	52	48	92	47	93	92	2	429	85	60	12	92	40	0	45	58	15	571	488	7	5	3	22	57
Clinical and translational radiation oncology	228	3.69298	11	114	77	6	0.0789474	0.188596	0.0438596	4	2	0	10	13	2	58	126	44	43	58	127	66	88	74	82	116	30	111	116	1	91	28	9	4	31	13	0	14	10	3	242	216	25	0	0	10	22
Clinical and translational science	369	4.07046	29	235	207	26	0.146341	0.403794	0.146341	61	3	8	62	62	3	56	145	168	70	95	204	77	180	112	88	171	110	170	171	28	159	22	34	10	29	12	0	19	6	2	536	439	82	3	0	42	112
Clinical and vaccine immunology : CVI	54	4.27778	13	28	22	10	0.12963	0.351852	0.111111	4	4	2	23	22	0	4	27	23	9	22	23	11	29	14	7	9	38	43	9	2	159	10	15	3	26	14	0	18	33	7	128	112	8	0	0	8	12
Clinical autonomic research : official journal of the Clinical Autonomic Research Society	37	4.08108	4	19	19	0	0.135135	0.243243	0.0540541	1	0	1	1	0	0	7	16	14	3	15	19	7	18	12	9	17	11	20	17	0	8	2	3	0	0	0	0	0	0	0	45	42	1	0	0	0	0
Clinical cardiology	311	4.77492	14	196	170	6	0.186495	0.289389	0.0868167	11	0	0	11	14	0	44	185	82	22	47	242	61	161	89	58	109	144	184	109	18	10	0	4	2	0	0	0	0	1	0	465	406	28	3	0	15	16
Clinical case reports	159	2.79874	3	48	81	3	0.0377358	0.0188679	0	8	1	1	6	11	0	44	69	46	60	76	23	61	71	27	59	76	24	77	76	6	61	12	1	0	8	0	0	4	7	2	237	189	0	0	0	13	19
Clinical chemistry	17	3.82353	0	4	3	2	0.294118	0.117647	0	0	0	0	8	9	0	5	9	3	10	4	3	9	3	5	10	4	3	13	4	0	14	1	5	0	12	4	0	10	10	4	28	18	0	0	0	2	3
Clinical child and family psychology review	21	5.57143	0	1	3	3	0.142857	0.52381	0.142857	1	0	0	4	7	0	10	2	9	0	1	20	12	1	8	13	2	6	19	2	0	0	0	1	0	0	0	0	0	0	0	71	61	0	1	0	1	1
Clinical child psychology and psychiatry	29	3.93103	0	17	23	1	0.137931	0.344828	0.0689655	3	0	1	0	0	0	1	17	11	1	6	22	1	9	19	1	4	24	25	4	0	0	0	1	1	0	0	0	0	0	0	12	10	1	1	0	3	3
Clinical diabetes : a publication of the American Diabetes Association	68	4.16176	1	40	26	0	0.0147059	0.191176	0.0882353	4	0	0	2	2	0	8	34	26	7	10	51	15	36	17	11	22	35	39	22	7	1	0	0	0	0	0	0	0	0	0	54	50	5	0	0	3	3
Clinical diabetes and endocrinology	45	4	0	26	20	0	0.0444444	0.222222	0.111111	2	0	1	2	2	0	9	21	15	9	12	24	15	20	10	11	17	17	27	17	1	7	2	0	0	0	0	0	0	1	0	43	42	4	1	0	0	0
Clinical drug investigation	171	4.39181	4	110	116	11	0.134503	0.532164	0.22807	29	0	2	14	12	0	18	52	101	14	17	140	32	101	38	30	62	79	92	62	17	24	2	4	0	6	3	0	2	2	0	190	148	53	0	0	4	4
Clinical endocrinology	73	4.27397	3	42	47	3	0.0958904	0.246575	0.109589	4	0	0	9	10	0	6	23	44	11	16	46	10	30	33	14	32	27	39	32	2	21	4	1	1	3	2	0	3	5	2	87	77	5	0	0	6	7
Clinical endoscopy	255	3.96863	11	141	91	5	0.101961	0.188235	0.0509804	1	0	6	4	6	0	66	163	26	45	62	148	51	123	81	77	121	57	125	121	9	24	4	2	2	0	0	0	0	4	1	253	232	3	0	0	4	5
Clinical epidemiology	662	4.26586	7	289	234	38	0.060423	0.336858	0.0589124	59	0	0	21	20	0	127	301	234	105	101	456	236	278	148	197	140	325	481	140	41	20	1	19	3	3	1	0	3	2	0	812	663	8	10	1	57	78
Clinical epidemiology and global health	19	3.47368	1	7	8	2	0.0526316	0.157895	0	0	0	0	0	0	0	8	10	1	6	4	9	9	7	3	9	9	1	10	9	0	0	0	0	0	0	0	0	0	0	0	23	23	0	0	0	1	5
Clinical epigenetics	867	4.5917	61	454	447	57	0.0726644	0.288351	0.0622837	81	17	13	389	348	44	95	365	407	168	292	407	203	352	312	227	409	231	431	409	27	1131	329	131	24	510	191	0	209	334	115	3079	2726	23	49	5	263	700
Clinical gastroenterology and hepatology : the official clinical practice journal of the American Gastroenterological Association	36	3.52778	1	20	10	3	0.0555556	0.138889	0.0277778	2	0	0	1	1	0	10	23	3	6	12	18	10	20	6	14	12	10	22	12	2	2	0	0	0	1	1	0	1	0	0	40	35	4	3	0	2	2
Clinical genetics	50	3.54	3	28	35	2	0	0.06	0.02	4	0	0	4	2	1	4	37	9	5	30	15	8	32	10	7	29	14	21	29	0	24	8	1	0	8	2	0	6	10	3	169	139	1	1	0	5	6
Clinical hemorheology and microcirculation	14	3.42857	0	8	9	1	0.0714286	0.0714286	0.0714286	1	0	0	2	2	0	1	8	5	3	8	3	3	7	4	2	7	5	6	7	1	9	0	1	1	5	3	0	2	0	0	12	11	1	0	0	1	1
Clinical hypertension	103	4.8835	7	64	56	5	0.135922	0.281553	0.126214	3	0	4	8	11	0	7	44	52	6	17	80	19	53	31	17	43	43	52	43	8	34	7	8	3	4	2	0	3	0	0	130	112	2	0	0	5	13
Clinical imaging	14	3.78571	0	10	6	0	0.285714	0.0714286	0	0	0	0	1	1	0	2	9	3	0	7	7	2	9	3	3	7	4	7	7	0	0	0	0	0	0	0	0	0	0	0	18	16	0	0	0	0	0
Clinical immunology (Orlando, Fla.)	45	3.51111	3	27	23	2	0.0444444	0.0888889	0	2	1	1	8	10	0	4	28	13	11	21	13	10	29	6	9	27	9	17	27	1	179	36	6	2	16	5	0	9	12	3	109	89	1	1	0	3	4
Clinical implant dentistry and related research	24	4.75	1	21	18	3	0.25	0.5	0.208333	2	0	0	4	4	0	2	13	9	1	9	14	2	19	3	2	13	9	11	13	0	9	3	2	2	2	0	0	1	4	2	36	25	2	0	0	1	1
Clinical infectious diseases : an official publication of the Infectious Diseases Society of America	1010	4.1495	41	626	510	98	0.120792	0.363366	0.112871	50	10	1	87	78	1	132	648	230	164	284	562	252	603	155	183	324	503	639	324	47	245	22	17	2	62	39	0	43	25	6	1327	1169	128	12	2	76	105
Clinical interventions in aging	1638	4.79426	48	1147	1172	80	0.148352	0.323565	0.10928	100	0	16	98	144	1	115	823	700	106	291	1241	226	894	518	185	410	1043	1079	410	149	196	42	46	12	15	7	0	12	7	2	2102	1867	63	9	0	42	85
Clinical kidney journal	487	4.08624	11	264	199	15	0.0677618	0.168378	0.0513347	28	0	3	21	27	0	100	293	94	64	110	313	137	240	110	124	171	192	294	171	22	135	12	13	3	3	2	0	1	1	0	553	505	17	3	0	10	24
Clinical medicine insights. Arthritis and musculoskeletal disorders	99	4.39394	4	63	53	4	0.212121	0.282828	0.0505051	4	0	2	7	9	0	11	49	39	9	29	61	18	45	36	15	42	42	50	42	7	63	9	3	0	1	1	0	1	1	0	102	91	5	0	0	6	9
Clinical medicine insights. Blood disorders	15	3.93333	0	11	9	0	0.0666667	0.133333	0.0666667	0	0	0	1	1	0	2	11	2	1	6	8	2	6	7	2	8	5	6	8	1	4	0	1	1	0	0	0	0	0	0	14	11	0	0	0	1	1
Clinical medicine insights. Case reports	14	3.14286	1	5	10	0	0	0	0	1	0	0	0	0	0	1	11	2	2	9	3	2	8	4	1	9	4	4	9	1	6	6	0	0	0	0	0	0	0	0	17	15	0	0	0	1	1
Clinical medicine insights. Circulatory, respiratory and pulmonary medicine	49	3.93878	3	34	28	3	0.0408163	0.0816327	0.102041	2	0	1	1	1	0	5	35	9	3	15	31	6	27	16	8	23	18	22	23	4	4	0	0	0	1	0	0	1	0	0	55	47	2	0	0	6	9
Clinical medicine insights. Ear, nose and throat	46	3.6087	1	25	21	2	0.152174	0.195652	0.0434783	3	0	1	3	2	0	7	21	18	9	13	24	12	24	10	11	18	17	24	18	4	1	0	0	0	0	0	0	0	0	0	33	29	0	0	0	1	18
Clinical medicine insights. Endocrinology and diabetes	61	4.40984	4	47	37	3	0.0163934	0.180328	0.0983607	4	0	0	2	2	0	7	33	21	7	15	39	5	45	11	8	21	32	38	21	2	14	3	1	0	1	1	0	1	1	0	84	71	0	1	0	2	2
Clinical medicine insights. Gastroenterology	31	3.90323	0	19	14	0	0.0645161	0.290323	0.129032	0	0	0	1	1	0	4	16	11	3	7	21	6	15	10	5	9	17	22	9	0	14	0	0	0	0	0	0	0	0	0	30	27	2	1	0	2	2
Clinical medicine insights. Pathology	19	2.94737	2	10	5	1	0	0.263158	0	1	0	0	4	4	0	3	12	4	5	8	6	5	7	7	6	10	3	9	10	0	33	3	0	0	3	0	0	2	13	3	12	10	1	0	0	1	1
Clinical medicine insights. Pediatrics	68	3.66176	2	45	40	1	0.102941	0.308824	0.147059	1	0	2	1	3	0	6	44	18	9	19	40	13	37	18	9	19	40	39	19	10	0	0	0	0	0	0	0	0	1	0	40	37	2	1	0	6	6
Clinical medicine insights. Reproductive health	31	4.06452	3	22	17	1	0.0645161	0.0967742	0.129032	1	0	2	0	0	0	1	3	27	5	11	15	5	20	6	5	14	12	16	14	1	9	1	2	0	0	0	0	0	0	0	28	23	2	0	0	3	3
Clinical medicine insights. Women's health	36	4.11111	1	25	24	0	0.0277778	0.166667	0.138889	0	0	0	1	1	0	1	2	33	6	3	27	7	21	8	10	7	19	23	7	6	1	0	2	0	0	0	0	0	0	0	28	24	1	0	0	2	4
Clinical medicine. Oncology	39	3.4359	2	13	12	0	0.0512821	0.128205	0.025641	0	0	1	7	6	0	11	18	10	14	11	14	9	13	17	14	11	14	28	11	0	23	1	4	2	8	4	0	5	4	0	27	22	0	0	0	2	3
Clinical microbiology and infection : the official publication of the European Society of Clinical Microbiology and Infectious Diseases	203	3.83744	6	120	95	27	0.103448	0.17734	0.044335	13	11	1	26	27	0	36	142	25	36	72	95	53	115	35	55	104	44	95	104	4	76	6	5	0	26	13	0	21	10	7	304	260	57	1	0	22	30
Clinical nephrology	52	3.78846	1	34	24	1	0.0576923	0.326923	0.0769231	1	0	0	3	3	0	9	34	9	4	8	40	14	26	12	12	20	20	32	20	0	10	0	1	1	1	0	0	1	1	0	48	42	6	1	0	1	1
Clinical neurology and neurosurgery	11	4	0	6	2	0	0	0.181818	0	0	0	0	1	1	0	4	5	2	1	4	6	4	5	2	4	5	2	6	5	0	0	0	0	0	0	0	0	0	0	0	22	20	0	0	0	1	1
Clinical neuropathology	16	2.9375	0	5	2	0	0.0625	0.125	0	0	0	0	0	1	0	4	8	4	7	3	6	7	4	5	5	6	5	10	6	0	24	6	0	0	0	0	0	0	0	0	4	4	0	0	0	0	0
Clinical neuropharmacology	12	3.58333	0	10	9	0	0.166667	0.583333	0.166667	0	0	0	0	0	0	0	8	4	0	1	11	1	9	2	0	5	7	7	5	0	1	0	0	0	0	0	0	0	0	0	6	5	4	0	0	0	0
Clinical neurophysiology : official journal of the International Federation of Clinical Neurophysiology	50	4.62	4	34	35	1	0.12	0.42	0.16	5	0	0	2	1	0	5	27	18	4	22	24	2	19	29	9	33	8	17	33	0	0	0	2	2	0	0	0	0	1	1	71	68	1	0	0	1	1
Clinical neurophysiology practice	70	4.04286	2	51	42	1	0.271429	0.257143	0.0428571	2	0	0	3	5	0	6	34	30	3	29	38	5	42	23	9	44	17	26	44	0	6	0	0	0	1	1	0	1	0	0	62	57	2	1	0	5	5
Clinical neuroradiology	29	3.82759	0	15	16	0	0.37931	0.103448	0	1	0	0	1	2	0	3	20	6	4	8	17	7	16	6	5	15	9	14	15	0	0	0	2	0	0	0	0	0	0	0	30	26	1	0	0	0	0
Clinical nuclear medicine	11	3.63636	0	10	8	0	0.272727	0.0909091	0	0	0	0	0	0	0	0	10	1	0	4	7	0	7	4	0	7	4	4	7	0	0	0	0	0	0	0	0	0	0	0	5	5	0	0	0	1	2
Clinical nutrition (Edinburgh, Scotland)	35	5.17143	0	27	28	0	0.171429	0.228571	0.142857	7	0	0	6	8	0	0	18	17	1	5	29	3	25	7	1	15	19	12	15	8	31	7	0	0	0	0	0	0	0	0	49	45	9	0	0	1	1
Clinical nutrition research	198	5.30808	7	135	117	7	0.0808081	0.29798	0.0808081	6	0	1	10	12	0	13	64	121	11	39	148	30	99	69	39	49	110	103	49	46	13	0	8	1	0	0	0	0	1	0	257	228	4	1	0	4	4
Clinical obesity	34	4.14706	1	23	18	5	0.0588235	0.382353	0	3	0	0	3	3	0	1	20	13	3	10	21	6	17	11	7	11	16	10	11	13	0	0	0	0	2	1	0	2	0	0	23	22	6	0	0	2	5
Clinical oncology (Royal College of Radiologists (Great Britain))	25	3.36	0	7	7	1	0	0.24	0	0	0	0	1	1	0	11	5	9	4	4	17	13	7	5	15	6	4	19	6	0	0	0	0	0	0	0	0	0	0	0	26	23	1	0	0	0	0
Clinical ophthalmology (Auckland, N.Z.)	2771	3.87983	81	1967	1937	56	0.0602671	0.216889	0.101047	41	0	20	84	114	1	266	1912	593	226	627	1918	320	1747	704	327	1415	1029	1324	1415	32	207	36	25	9	19	10	0	15	11	0	2273	2085	149	8	0	48	83
Clinical optometry	64	4.6875	5	39	52	7	0.078125	0.46875	0.15625	0	0	0	3	6	0	4	41	19	5	16	43	8	37	19	7	19	38	45	19	0	0	0	1	0	0	0	0	0	0	0	59	56	1	0	0	0	0
Clinical oral implants research	37	4.94595	5	17	14	3	0.378378	0.648649	0.324324	0	0	6	2	2	0	9	17	11	3	13	21	9	22	6	10	22	5	15	22	0	2	0	2	1	0	0	0	0	0	0	77	70	2	0	0	1	1
Clinical oral investigations	219	4.65753	9	118	101	12	0.191781	0.47032	0.210046	9	0	6	34	34	0	50	102	67	37	43	139	57	93	69	57	111	51	107	111	1	35	6	11	1	12	6	0	8	0	0	331	289	8	1	0	9	36
Clinical orthopaedics and related research	158	4.37342	11	68	35	6	0.14557	0.202532	0.183544	8	1	6	11	13	0	22	39	97	34	34	90	29	26	103	52	48	58	101	48	9	27	7	9	5	4	1	0	3	0	0	159	140	0	0	0	7	7
Clinical otolaryngology : official journal of ENT-UK ; official journal of Netherlands Society for Oto-Rhino-Laryngology & Cervico-Facial Surgery	42	4.11905	0	29	20	1	0.119048	0.190476	0.0714286	0	0	0	1	1	0	8	24	10	2	9	31	11	21	10	8	26	8	16	26	0	6	4	0	0	0	0	0	0	0	0	53	47	0	1	0	3	3
Clinical pathology (Thousand Oaks, Ventura County, Calif.)	17	3.17647	2	7	3	2	0.235294	0.0588235	0	1	0	0	1	1	0	2	12	3	6	6	5	5	9	3	3	8	6	8	8	1	17	4	1	0	0	0	0	0	0	0	14	12	0	0	0	0	0
Clinical pediatric endocrinology : case reports and clinical investigations : official journal of the Japanese Society for Pediatric Endocrinology	132	2.87121	5	71	73	2	0.0227273	0.106061	0.00757576	2	0	2	2	4	0	11	71	50	19	53	60	20	67	45	29	70	33	47	70	15	25	3	1	1	6	2	0	6	8	0	63	52	5	0	0	4	4
Clinical pediatrics	15	4	0	12	8	1	0.0666667	0.4	0.0666667	0	1	0	0	1	0	1	11	3	1	7	7	2	8	5	1	5	9	10	5	0	0	0	0	0	0	0	0	0	0	0	13	11	2	0	0	1	1
Clinical pharmacokinetics	181	4.02762	3	91	101	17	0.0773481	0.502762	0.143646	34	0	1	30	21	0	33	62	86	37	29	115	52	61	68	58	63	60	99	63	19	45	1	10	5	13	4	0	9	1	0	220	167	234	1	0	11	32
Clinical pharmacology : advances and applications	117	4.48718	10	88	81	12	0.0512821	0.435897	0.17094	11	0	3	21	20	0	6	60	51	12	28	77	17	65	35	15	31	71	65	31	21	42	5	7	3	23	12	0	11	2	1	121	100	10	0	0	10	14
Clinical pharmacology and therapeutics	230	4.26957	4	150	145	15	0.0652174	0.426087	0.134783	28	0	1	41	37	2	38	110	82	34	53	143	44	119	67	57	100	73	105	100	25	47	4	5	0	34	18	0	18	3	1	379	313	122	5	4	33	99
Clinical pharmacology in drug development	167	5.12575	1	159	162	16	0.173653	0.748503	0.353293	49	0	0	31	21	1	1	22	144	0	23	144	1	122	44	5	19	143	58	19	90	58	2	2	0	3	1	0	3	0	0	226	156	83	0	0	8	19
Clinical physiology and functional imaging	30	4.53333	1	24	23	0	0.166667	0.266667	0	0	0	0	3	3	0	0	12	18	2	6	22	2	8	20	3	21	6	9	21	0	3	1	1	1	0	0	0	0	0	0	28	24	1	0	0	1	1
Clinical practice and epidemiology in mental health : CP & EMH	315	4.12063	8	129	156	15	0.104762	0.346032	0.0571429	20	0	0	12	12	0	56	152	107	60	72	183	93	125	97	80	79	156	229	79	7	17	3	11	0	7	1	0	6	1	0	302	268	1	3	0	8	9
Clinical proteomics	284	4.41197	18	158	124	25	0.0880282	0.239437	0.0211268	10	2	5	144	113	24	37	133	114	68	126	90	68	145	71	83	169	32	111	169	4	394	101	22	4	67	28	0	33	27	9	1138	993	4	3	0	52	135
Clinical psychological science : a journal of the Association for Psychological Science	18	4.16667	2	10	13	0	0.222222	0.555556	0.166667	5	0	0	0	1	0	1	6	11	1	3	14	3	7	8	2	6	10	12	6	0	0	0	1	0	0	0	0	0	0	0	16	14	1	0	0	4	5
Clinical psychology & psychotherapy	32	4.90625	0	23	20	2	0.1875	0.46875	0.0625	3	0	0	1	1	0	1	10	21	1	5	26	2	8	22	3	8	21	24	8	0	0	0	0	0	0	0	0	0	0	0	27	24	0	0	0	0	0
Clinical psychology review	11	4.90909	0	0	0	0	0.0909091	0.0909091	0.0909091	0	0	0	1	1	0	7	1	3	0	0	11	10	0	1	7	0	4	11	0	0	0	0	0	0	0	0	0	0	0	0	30	28	0	0	0	0	0
Clinical psychopharmacology and neuroscience : the official scientific journal of the Korean College of Neuropsychopharmacology	302	4.85762	35	221	207	15	0.149007	0.248344	0.0430464	17	0	9	21	25	0	17	159	126	12	65	225	26	177	99	31	121	150	163	121	18	33	8	28	9	4	1	0	4	2	0	397	354	5	3	0	16	40
Clinical radiology	37	3.62162	1	20	23	0	0.324324	0.0810811	0	3	0	0	1	2	0	8	22	7	5	12	20	8	22	7	9	19	9	17	19	1	0	0	0	0	0	0	0	0	0	0	35	33	1	0	0	1	1
Clinical rehabilitation	104	4.78846	2	70	63	1	0.442308	0.653846	0.336538	10	0	0	3	9	0	19	72	13	6	6	92	26	46	32	21	33	50	67	33	4	0	0	0	0	0	0	0	0	0	0	132	116	22	0	0	19	26
Clinical research in cardiology : official journal of the German Cardiac Society	192	4.34375	8	126	126	2	0.244792	0.260417	0.0833333	9	0	0	11	13	0	24	125	43	16	51	125	27	106	59	32	124	36	64	124	4	6	0	3	1	0	0	0	0	2	0	228	201	35	0	0	7	7
Clinical rheumatology	218	3.72477	4	125	117	6	0.12844	0.238532	0.0688073	16	0	0	11	14	0	40	114	64	36	58	124	65	103	50	55	108	55	109	108	1	129	13	6	2	1	0	0	1	3	0	232	205	18	2	0	11	15
Clinical sarcoma research	102	3.27451	9	43	21	4	0.0294118	0.0980392	0	6	3	0	8	10	0	25	56	21	22	33	47	31	41	30	34	49	19	53	49	0	67	13	2	1	18	10	0	6	0	0	106	84	1	3	0	4	5
Clinical science (London, England : 1979)	112	4.32143	33	57	53	15	0.232143	0.375	0.0803571	4	1	33	34	40	0	3	37	72	9	65	38	10	71	31	12	54	46	52	54	6	422	59	70	18	39	16	0	25	45	15	266	236	4	0	0	6	9
Clinical spine surgery	12	4.58333	1	8	6	0	0.166667	0.166667	0.0833333	0	0	0	1	0	0	1	8	3	1	1	10	1	8	3	3	5	4	6	5	1	0	0	0	0	0	0	0	0	0	0	13	13	1	0	0	0	0
Clinical toxicology (Philadelphia, Pa.)	18	4.83333	0	9	6	1	0.222222	0.444444	0.222222	1	0	2	2	2	0	3	7	8	5	6	7	7	7	4	6	8	4	8	8	2	0	0	0	0	0	0	0	0	0	0	30	30	1	1	0	3	3
Clinical transplantation	24	3.95833	0	20	14	0	0.291667	0.291667	0.125	1	1	0	1	1	0	1	21	2	0	9	15	1	17	6	1	23	0	1	23	0	12	0	0	0	0	0	0	0	0	0	22	22	1	0	0	0	0
Clinical trials (London, England)	50	3.58	2	16	25	1	0.3	0.74	0.24	2	0	0	4	4	0	22	22	6	14	12	24	19	21	10	25	19	6	30	19	1	1	1	0	0	0	0	0	0	0	0	26	24	0	2	0	10	12
Clinical, cosmetic and investigational dentistry	175	4.17714	9	90	97	14	0.102857	0.445714	0.137143	3	0	7	16	17	0	36	92	47	38	49	88	44	92	39	45	64	66	104	64	7	8	1	8	2	2	1	0	2	0	0	180	157	1	1	0	3	6
Clinical, cosmetic and investigational dermatology	395	4.13165	24	232	280	28	0.156962	0.291139	0.0759494	12	0	6	50	56	1	54	125	216	66	94	235	71	222	102	73	112	210	270	112	13	130	25	12	6	19	7	0	13	7	0	370	326	22	2	0	24	56
ClinicoEconomics and outcomes research : CEOR	534	3.94382	9	207	134	13	0.0187266	0.294007	0.0243446	18	0	1	23	18	0	146	292	96	150	91	293	239	195	100	172	102	260	412	102	20	5	0	0	0	1	1	0	1	4	0	662	560	27	5	0	31	33
Clinics (Sao Paulo, Brazil)	1952	4.29764	193	1342	1005	65	0.14293	0.264344	0.0993852	81	0	136	152	197	2	150	931	871	146	611	1195	252	1113	587	329	746	877	968	746	238	533	80	220	46	46	16	0	34	28	10	2020	1810	50	5	0	61	94
Clinics and practice	49	2.95918	0	24	20	1	0.0408163	0.163265	0.0612245	0	0	0	1	0	0	10	24	15	9	14	26	13	25	11	13	21	15	28	21	0	4	0	0	0	2	1	0	2	0	0	20	19	1	0	0	1	1
Clinics in orthopedic surgery	584	4.64384	12	346	218	8	0.111301	0.116438	0.0787671	4	0	11	10	22	0	49	225	310	91	105	388	75	176	333	76	149	359	399	149	36	26	2	9	3	4	0	0	2	0	0	456	432	4	3	0	9	11
Clocks & sleep	62	4.56452	7	39	33	5	0.0483871	0.177419	0.129032	8	0	0	5	5	0	6	21	35	8	22	32	8	26	28	12	14	36	43	14	5	15	7	11	3	2	2	0	1	0	0	75	69	1	0	0	2	2
Clujul medical (1957)	261	3.46743	11	107	124	6	0.0229885	0.1341	0.0229885	1	0	8	22	23	0	67	124	70	67	72	122	80	129	52	88	89	84	157	89	15	30	1	13	4	7	6	0	6	1	0	204	186	0	0	0	5	5
Cognition	63	4.69841	6	26	41	1	0.047619	0.746032	0.253968	1	0	0	11	9	0	6	13	44	10	17	36	7	23	33	13	32	18	31	32	0	0	0	0	0	0	0	0	0	0	0	53	50	1	2	0	10	11
Cognition & emotion	20	3.6	0	7	8	0	0	0.7	0.2	1	0	0	1	0	0	3	5	12	5	5	10	6	5	9	5	5	10	15	5	0	0	0	0	0	0	0	0	0	0	0	8	7	0	0	0	3	3
Cognitive computation	19	3.63158	0	3	2	4	0.0526316	0.473684	0.105263	1	0	0	3	2	0	12	1	6	14	1	4	12	3	4	14	4	1	15	4	0	0	0	1	0	0	0	0	0	0	0	15	14	0	1	0	0	0
Cognitive neurodynamics	19	4.42105	0	9	11	1	0.0526316	0.684211	0.105263	3	0	1	3	3	0	4	5	10	5	5	9	7	3	9	5	6	8	13	6	0	0	0	1	0	0	0	0	0	0	0	24	19	0	0	0	1	1
Cognitive neuroscience	12	5.33333	1	8	8	0	0.0833333	0.833333	0	1	0	0	0	0	0	0	4	8	0	7	5	1	4	7	1	7	4	5	7	0	0	0	0	0	0	0	0	0	0	0	18	17	0	1	0	2	4
Cognitive processing	33	4.48485	2	13	19	0	0.121212	0.606061	0.121212	1	0	0	4	1	0	5	6	22	9	6	18	10	8	15	11	8	14	24	8	1	0	0	0	0	0	0	0	0	0	0	29	27	0	0	0	2	2
Cognitive research: principles and implications	185	4.23784	2	68	91	7	0.0810811	0.713514	0.232432	2	0	0	12	10	0	25	43	117	37	58	90	28	43	114	48	58	79	126	58	1	0	0	0	0	0	0	0	0	3	0	126	103	0	8	0	12	13
Cognitive science	38	4	2	6	13	0	0.0526316	0.736842	0.131579	1	0	0	6	1	0	12	7	19	10	5	23	8	5	25	21	11	6	27	11	0	0	0	0	0	0	0	0	0	0	0	22	22	0	3	1	1	1
Cognitive therapy and research	53	4.11321	0	25	38	1	0.132075	0.660377	0.150943	3	0	0	1	3	0	2	22	29	3	12	38	3	14	36	10	27	16	26	27	0	0	0	1	1	0	0	0	0	0	0	22	20	2	0	0	1	1
Cognitive, affective & behavioral neuroscience	119	5.47899	7	88	102	7	0.092437	0.705882	0.268908	10	0	0	11	10	0	2	22	95	3	23	93	2	26	91	5	29	85	90	29	0	0	0	7	3	0	0	0	0	0	0	177	165	0	4	2	11	12
Cold Spring Harbor molecular case studies	232	3.28017	3	41	59	4	0.00862069	0.0258621	0.012931	12	2	0	31	30	8	127	98	7	136	64	32	145	67	20	155	76	1	155	76	1	218	84	5	0	47	19	0	28	51	23	1347	1088	8	25	7	39	52
Colloid and polymer science	33	2.12121	0	0	0	2	0	0.0909091	0.0606061	0	0	1	9	10	0	31	2	0	31	1	1	26	1	6	32	1	0	32	1	0	3	0	0	0	1	0	0	1	2	1	23	15	0	0	0	2	3
Colombia medica (Cali, Colombia)	176	3.84659	3	110	90	10	0.0965909	0.210227	0.125	6	1	2	16	17	0	18	82	76	28	47	101	45	99	32	36	52	88	110	52	14	30	6	4	1	1	0	0	1	1	1	195	150	3	0	0	23	34
Colorectal disease : the official journal of the Association of Coloproctology of Great Britain and Ireland	44	4.77273	1	26	24	0	0.0909091	0.295455	0.0909091	1	0	1	1	3	0	8	23	13	5	10	29	6	25	13	9	24	11	19	24	1	2	0	1	0	0	0	0	0	0	0	65	63	2	0	0	4	4
Communications biology	1308	4.20566	332	230	209	169	0.0917431	0.34633	0.0779817	116	101	100	697	563	145	373	480	455	610	360	338	650	421	237	611	286	411	970	286	52	3647	1279	967	183	906	315	0	382	2200	655	6294	5434	9	180	93	1169	1989
Communicative & integrative biology	122	2.7377	6	1	0	8	0.0163934	0.131148	0.0163934	1	0	1	23	19	4	71	34	17	111	7	4	111	7	4	99	16	7	104	16	2	89	12	26	2	28	7	0	23	54	13	185	173	0	0	0	18	51
Community dentistry and oral epidemiology	17	4	0	13	9	1	0.176471	0.529412	0.117647	1	0	0	2	1	0	1	10	6	1	6	10	3	8	6	3	8	6	8	8	1	0	0	0	0	0	0	0	0	0	0	15	14	0	0	0	1	1
Community mental health journal	87	3.86207	1	46	45	3	0.0229885	0.229885	0.0574713	3	0	0	1	1	0	13	30	44	20	34	33	16	36	35	19	43	25	44	43	0	0	0	3	0	0	0	0	0	0	0	61	55	1	4	0	3	3
Comparative and functional genomics	107	3.63551	2	3	3	2	0	0.261682	0	0	1	2	35	29	7	81	18	8	90	2	15	99	5	3	96	4	7	101	4	2	11	2	4	1	13	9	0	8	23	10	410	370	0	4	0	32	48
Comparative clinical pathology	31	3.12903	2	5	4	3	0	0.322581	0.0322581	1	0	2	2	2	0	10	9	12	21	8	2	19	10	2	14	10	7	21	10	0	9	1	5	3	1	1	0	1	0	0	26	23	0	0	0	3	7
Comparative cytogenetics	312	2.98077	19	9	1	165	0.00320513	0.0480769	0	9	0	5	23	21	2	105	22	185	274	31	7	260	30	22	269	35	8	275	35	2	66	8	7	0	0	0	0	0	31	7	366	313	0	3	1	127	176
Comparative hepatology	118	3.28814	26	15	11	11	0.0423729	0.135593	0.00847458	0	1	19	30	30	0	13	30	75	58	48	12	57	41	20	53	36	29	53	36	29	166	38	55	22	23	12	0	18	15	2	101	72	0	1	0	5	7
Comparative immunology, microbiology and infectious diseases	35	3.65714	4	4	0	5	0.0285714	0.257143	0.0285714	1	6	2	9	11	0	9	18	8	24	7	4	24	6	5	14	5	16	30	5	0	35	8	10	1	3	2	0	3	17	1	49	46	0	0	0	7	9
Comparative migration studies	17	2.29412	0	0	1	4	0	0.411765	0	0	0	0	0	0	0	3	3	11	14	1	2	9	1	7	11	1	5	16	1	0	0	0	0	0	0	0	0	0	0	0	1	1	0	0	0	1	1
Comprehensive psychiatry	16	4.625	0	15	11	0	0.0625	0.1875	0.125	5	0	0	0	1	0	0	8	8	0	5	11	0	13	3	0	9	7	7	9	0	0	0	0	0	1	0	0	1	0	0	17	14	0	0	0	0	0
Computational and mathematical methods in medicine	1049	3.37941	23	178	167	34	0.0314585	0.429933	0.0400381	42	1	6	65	68	1	565	241	243	701	156	192	606	160	283	673	181	195	841	181	27	26	5	55	15	28	9	0	21	22	4	1117	992	1	20	2	119	155
Computational and structural biotechnology journal	417	3.67146	15	27	22	23	0.0263789	0.347722	0.028777	19	1	6	99	72	19	277	110	30	322	31	64	331	35	51	344	56	17	357	56	4	125	22	59	10	100	50	0	57	96	29	1540	1359	0	42	12	107	246
Computational biology and chemistry	18	4.05556	0	0	0	0	0.0555556	0.277778	0	0	0	1	7	6	1	15	3	0	14	1	3	16	1	1	17	1	0	17	1	0	0	0	0	0	6	3	0	2	0	0	53	48	0	1	0	5	13
Computational intelligence and neuroscience	593	3.35413	17	61	76	15	0.0354132	0.613828	0.0320405	12	0	4	38	33	0	384	68	141	454	53	86	390	59	144	433	62	98	525	62	6	8	0	26	6	3	0	0	2	11	0	447	402	0	21	4	39	50
Computational social networks	15	3.4	0	0	0	0	0	0.866667	0.0666667	0	0	0	2	2	0	15	0	0	14	0	1	12	0	3	15	0	0	15	0	0	0	0	0	0	0	0	0	0	0	0	11	8	0	1	1	0	0
Computer methods and programs in biomedicine	22	3.04545	1	1	1	1	0.0454545	0.5	0	2	0	0	1	2	0	15	5	2	17	1	4	16	1	5	17	1	4	21	1	0	0	0	1	1	1	1	0	1	1	0	20	14	0	0	0	0	0
Computers in biology and medicine	37	3.72973	0	8	5	0	0.0810811	0.27027	0.027027	1	0	1	4	4	0	22	6	9	25	3	9	23	7	7	25	7	5	30	7	0	1	0	2	0	2	1	0	2	1	0	94	85	1	3	2	8	32
Computers in human behavior	15	3.73333	0	3	4	0	0	0.6	0	2	0	0	1	0	0	1	3	11	8	2	5	5	2	8	5	0	10	15	0	0	0	0	0	0	0	0	0	0	0	0	8	8	0	0	0	0	0
Concussion (London, England)	35	4	2	23	16	2	0.0857143	0.2	0.142857	5	0	1	1	1	0	4	14	17	2	8	25	5	16	14	7	15	13	19	15	1	2	0	1	0	0	0	0	0	0	0	34	32	0	0	0	1	1
Conflict and health	333	3.94595	6	142	180	48	0.033033	0.294294	0.117117	19	0	0	13	16	0	48	94	191	57	111	165	95	144	94	83	110	140	220	110	3	2	0	2	2	9	0	0	8	0	0	339	289	0	4	0	17	17
Consciousness and cognition	27	4.11111	0	15	14	0	0.037037	0.62963	0.037037	1	0	0	0	2	0	1	6	20	4	8	15	5	7	15	8	14	5	13	14	0	0	0	0	0	0	0	0	0	0	0	25	22	0	1	1	1	1
Conservation biology : the journal of the Society for Conservation Biology	83	3.49398	2	5	5	29	0.0240964	0.421687	0.0240964	2	0	1	10	4	0	60	13	10	41	7	35	59	9	15	67	12	4	70	12	1	0	0	1	1	0	0	0	0	1	0	77	66	0	7	1	11	12
Conservation physiology	466	4.26824	160	16	1	227	0.0386266	0.429185	0.0472103	36	0	33	222	174	0	101	117	248	231	144	91	200	142	124	242	149	75	278	149	39	61	11	9	2	4	2	0	4	3	0	569	491	0	2	0	25	49
Contact dermatitis	34	3.70588	3	19	13	2	0.147059	0.205882	0.0588235	0	0	0	9	9	0	9	15	10	11	10	13	9	12	13	11	12	11	21	12	1	22	5	0	0	0	0	0	0	0	0	36	28	0	0	0	0	0
Contemporary clinical dentistry	673	3.88707	95	241	355	38	0.121842	0.451709	0.120357	13	0	5	31	40	0	158	296	219	136	113	424	191	340	142	190	231	252	431	231	11	34	3	10	1	4	2	0	4	0	0	482	443	0	0	0	7	9
Contemporary clinical trials	36	4.75	0	21	27	3	0.388889	0.888889	0.638889	9	0	0	2	1	0	7	11	18	6	3	27	6	19	11	7	12	17	20	12	4	2	0	1	0	0	0	0	0	0	0	46	33	8	0	0	6	13
Contemporary clinical trials communications	543	4.46777	5	316	362	39	0.325967	0.709024	0.427256	52	0	1	43	43	2	91	249	203	74	76	393	99	306	138	108	153	282	368	153	22	27	1	15	4	5	2	0	3	8	3	485	401	104	9	0	58	66
Contemporary oncology (Poznan, Poland)	394	3.39848	15	127	126	14	0.035533	0.0761421	0.0101523	6	1	4	33	33	0	80	138	176	154	87	153	152	110	132	141	97	156	294	97	3	138	18	11	2	42	13	0	28	25	8	326	294	2	1	0	12	18
Contraception	50	3.72	2	37	26	4	0	0.32	0.12	1	0	0	2	2	0	1	4	45	5	19	26	8	30	12	7	23	20	27	23	0	0	0	0	0	0	0	0	0	0	0	38	30	2	1	0	4	4
Contraception and reproductive medicine	112	4.61607	7	41	45	10	0.0357143	0.419643	0.1875	2	0	1	2	1	0	5	5	102	19	28	65	36	59	17	41	42	29	68	42	2	4	1	0	0	1	0	0	1	0	0	118	111	2	1	0	5	5
Contraception: X	41	3.87805	1	25	17	1	0.097561	0.365854	0.097561	1	0	0	1	0	0	2	5	34	4	8	29	11	24	6	10	15	16	26	15	0	0	0	1	0	0	0	0	0	0	0	28	23	6	2	0	1	1
Contrast media & molecular imaging	243	4.31276	81	83	67	32	0.156379	0.18107	0.0246914	8	0	51	39	44	0	26	99	118	47	121	75	50	133	60	58	81	104	122	81	40	144	25	121	42	118	56	0	62	14	5	392	339	5	1	0	10	14
Contributions to mineralogy and petrology. Beitrage zur Mineralogie und Petrologie	14	2.64286	0	0	0	3	0	0.214286	0	0	0	0	7	4	0	14	0	0	13	0	1	12	0	2	14	0	0	14	0	0	0	0	0	0	0	0	0	0	0	0	9	7	0	0	0	0	0
Core evidence	82	4.29268	0	0	0	0	0.0365854	0.329268	0.0121951	0	0	0	17	17	0	74	5	3	31	0	51	58	0	24	78	0	4	80	0	2	1	0	0	0	0	0	0	0	0	0	206	158	6	0	0	1	1
Cornea	55	3.8	2	45	32	1	0.0727273	0.272727	0.0909091	2	0	0	3	3	0	3	37	15	6	17	32	7	31	17	4	25	26	30	25	0	40	10	3	0	4	2	0	3	0	0	49	42	9	0	0	1	1
Coronary artery disease	32	5.5	4	25	19	2	0.34375	0.28125	0.0625	1	0	2	5	6	0	2	16	14	2	5	25	4	18	10	5	14	13	16	14	2	14	2	4	1	0	0	0	0	0	0	51	48	6	0	0	0	0
Cortex; a journal devoted to the study of the nervous system and behavior	145	5.12414	3	104	110	1	0.206897	0.572414	0.117241	3	0	0	12	11	0	5	47	93	10	33	102	10	45	90	12	56	77	89	56	0	0	0	2	1	0	0	0	0	6	0	208	197	0	7	0	10	12
Cost effectiveness and resource allocation : C/E	342	3.89766	4	49	37	21	0.0584795	0.380117	0.0380117	9	0	0	21	18	0	132	89	121	145	25	172	208	50	84	185	50	107	286	50	6	5	0	5	0	1	0	0	1	4	0	446	395	5	6	0	22	24
Cough (London, England)	81	3.83951	4	53	55	1	0.271605	0.296296	0.0864198	9	0	6	5	6	0	4	41	36	10	27	44	9	39	33	17	47	17	26	47	8	3	1	3	0	1	0	0	1	1	0	65	54	3	0	0	2	2
Crisis	13	3.61538	0	5	3	2	0	0.153846	0.0769231	0	0	0	0	0	0	4	1	8	4	4	5	5	4	4	5	3	5	10	3	0	0	0	0	0	0	0	0	0	0	0	14	10	0	0	0	1	1
Critical care (London, England)	3789	4.53761	338	2451	2356	135	0.227765	0.326471	0.133544	144	7	284	376	431	3	504	2536	749	243	928	2618	606	2297	886	780	1627	1382	1836	1627	326	1041	169	312	44	63	26	0	53	45	10	5599	4895	240	23	0	136	244
Critical care explorations	194	4.09794	6	169	75	10	0.118557	0.221649	0.0876289	7	0	3	8	7	0	9	167	18	9	62	123	19	151	24	16	111	67	78	111	5	4	1	3	0	2	0	0	2	0	0	239	220	17	3	1	9	12
Critical care medicine	141	4.20567	13	105	74	7	0.170213	0.248227	0.163121	5	0	5	7	9	0	11	104	26	7	47	87	18	104	19	18	83	40	51	83	7	40	8	20	2	2	2	0	2	0	0	212	192	12	3	1	8	10
Critical care research and practice	238	4.34034	22	156	104	8	0.159664	0.159664	0.138655	7	0	3	17	20	0	35	173	30	16	77	145	41	150	47	50	96	92	121	96	21	8	0	15	1	1	0	0	1	2	0	278	256	9	1	0	10	10
Critical pathways in cardiology	13	3.92308	0	10	5	1	0.153846	0.230769	0	0	0	0	0	0	0	3	7	3	0	2	11	2	9	2	3	8	2	5	8	0	0	0	0	0	0	0	0	0	0	0	15	13	0	0	0	2	2
Critical public health	15	3.06667	0	8	9	1	0.133333	0.266667	0.0666667	0	0	0	0	1	0	4	4	7	4	7	4	3	6	6	5	6	4	9	6	0	0	0	0	0	0	0	0	0	0	0	5	4	0	0	0	1	1
Critical reviews in toxicology	15	3.93333	0	0	0	4	0	0.0666667	0.0666667	2	0	1	2	2	0	6	3	6	8	1	6	8	1	6	10	2	3	13	2	0	5	0	3	0	5	2	0	4	0	0	23	17	0	0	0	2	2
Critical ultrasound journal	89	3.92135	1	57	52	2	0.449438	0.269663	0.179775	2	0	0	2	4	0	16	64	9	13	25	51	17	53	19	19	56	14	33	56	0	0	0	0	0	0	0	0	0	0	0	80	69	2	0	0	1	1
Croatian medical journal	445	4.33483	28	244	184	26	0.0853933	0.186517	0.101124	30	0	27	45	48	1	67	174	204	94	160	191	112	228	105	128	152	165	246	152	47	174	32	61	13	35	11	0	19	14	7	615	527	3	1	0	34	162
Crohn's & colitis 360	19	4.68421	2	14	7	2	0.263158	0.105263	0	2	0	1	1	2	0	1	11	7	1	1	17	4	12	3	1	6	12	13	6	0	9	1	5	3	0	0	0	0	0	0	41	36	4	0	0	2	2
Crop protection (Guildford, Surrey)	13	4.69231	0	0	0	5	0	0.846154	0	0	0	0	11	8	1	6	2	5	13	0	0	10	0	3	9	0	4	13	0	0	0	0	0	0	0	0	0	0	0	0	10	9	0	1	0	0	0
Crystal growth & design	51	2.43137	0	0	0	2	0.0392157	0.0784314	0	2	0	1	8	9	0	46	5	0	46	1	4	44	1	6	48	3	0	48	3	0	1	1	2	0	0	0	0	0	3	1	57	39	0	0	0	13	20
Culture, health & sexuality	18	3.33333	0	13	15	0	0.111111	0.222222	0	0	0	0	1	1	0	0	0	18	1	11	6	1	11	6	2	8	8	10	8	0	0	0	0	0	0	0	0	0	0	0	5	5	0	0	0	0	0
Culture, medicine and psychiatry	18	2.61111	1	7	9	3	0.0555556	0.111111	0	0	0	0	0	1	0	2	8	8	5	7	6	6	7	5	6	10	2	8	10	0	0	0	0	0	0	0	0	0	0	0	5	4	0	0	0	0	0
Curationis	142	3.11972	0	59	84	33	0	0.161972	0.084507	6	0	0	2	3	0	26	66	50	23	45	74	29	65	48	36	77	29	64	77	1	0	0	0	0	0	0	0	0	0	0	73	65	0	0	0	5	5
Cureus	2780	4.06547	114	1470	1091	88	0.0442446	0.123741	0.078777	50	0	15	39	57	0	480	1615	685	361	738	1681	697	1631	452	618	1132	1030	1574	1132	74	139	20	25	9	10	6	0	9	9	3	2779	2568	14	18	0	51	80
Current Alzheimer research	43	4.46512	8	14	14	6	0.186047	0.325581	0.0465116	2	0	5	5	6	1	7	16	20	10	12	21	10	18	15	9	8	26	34	8	1	62	17	16	1	2	1	0	1	2	1	82	67	3	1	0	1	1
Current HIV research	33	3.93939	3	13	14	0	0.030303	0.363636	0.121212	4	0	0	4	7	0	6	19	8	7	7	19	12	15	6	10	9	14	23	9	1	28	1	3	1	9	5	0	4	16	3	65	55	0	0	0	2	2
Current aging science	19	4.57895	4	8	8	1	0.157895	0.315789	0	0	0	1	3	3	0	4	9	6	3	5	11	4	9	6	4	5	10	13	5	1	2	0	4	2	0	0	0	0	0	0	24	23	0	0	0	2	2
Current biology : CB	465	4.19355	44	115	97	36	0.150538	0.419355	0.0817204	31	15	29	156	123	36	77	189	199	222	103	140	241	104	120	141	196	128	257	196	12	1667	848	1154	237	163	53	0	75	813	180	2370	2136	2	92	141	174	442
Current cardiology reviews	41	3.4878	0	3	3	1	0.0243902	0.195122	0	0	0	0	1	1	0	27	6	8	20	3	18	27	5	9	29	4	8	36	4	1	0	0	0	0	0	0	0	0	0	0	75	65	0	1	0	2	2
Current chemical genomics	44	2.72727	0	1	1	2	0	0.136364	0.0454545	3	0	0	9	8	0	18	24	2	42	1	1	43	1	0	42	2	0	41	2	1	60	6	1	1	50	16	0	23	69	16	64	58	0	0	0	2	2
Current chemical genomics and translational medicine	14	2.92857	1	1	1	0	0	0.0714286	0	1	0	0	7	6	0	3	9	2	10	2	2	11	3	0	11	1	2	13	1	0	15	1	0	0	13	3	0	8	7	1	28	22	0	0	0	0	0
Current clinical pharmacology	23	4.69565	4	7	6	1	0.173913	0.478261	0.0434783	1	0	2	4	4	0	6	8	9	2	6	15	8	10	5	8	6	9	13	6	4	8	2	2	0	1	1	0	1	0	0	51	38	1	0	0	4	4
Current controlled trials in cardiovascular medicine	38	3.94737	1	14	16	3	0.368421	0.631579	0.315789	2	0	1	3	5	0	10	10	18	8	6	24	13	17	8	12	9	17	28	9	1	5	0	1	1	0	0	0	0	0	0	22	19	0	0	0	0	0
Current developments in nutrition	284	4.96479	39	181	152	38	0.172535	0.552817	0.214789	16	0	22	51	45	0	26	80	178	24	87	173	40	156	88	68	151	65	100	151	33	31	5	37	11	13	5	0	11	4	0	478	419	57	3	0	27	29
Current drug safety	13	4.30769	1	6	2	1	0.0769231	0.153846	0	0	0	1	2	2	0	2	7	4	1	3	9	5	7	1	4	0	9	11	0	2	3	0	2	0	0	0	0	0	0	0	28	23	0	0	0	1	1
Current genetics	38	2.92105	0	1	1	2	0	0.210526	0.0526316	1	0	0	14	17	6	22	13	3	35	1	2	35	1	2	25	12	1	26	12	0	35	6	21	1	1	0	0	1	96	22	87	82	0	1	0	8	21
Current genomics	152	3.59868	4	23	25	8	0.0131579	0.25	0.0263158	5	0	0	41	35	10	93	39	20	107	21	24	100	23	29	104	25	23	125	25	2	12	0	9	3	9	3	0	5	38	8	553	476	0	7	0	40	104
Current gerontology and geriatrics research	150	4.34667	10	84	85	9	0.0466667	0.326667	0.0866667	9	0	1	6	6	0	5	79	66	20	36	94	26	64	60	13	32	105	110	32	8	4	1	5	1	0	0	0	0	0	0	138	117	0	2	0	11	15
Current health sciences journal	250	3.284	6	109	139	8	0.028	0.068	0.004	3	1	1	5	6	0	37	135	78	65	104	81	64	137	49	61	109	80	132	109	9	102	20	11	4	5	2	0	4	3	0	182	162	1	0	0	8	9
Current hypertension reports	12	3	0	0	1	0	0	0.25	0.0833333	0	0	0	1	1	0	9	2	1	5	1	6	9	1	2	9	2	1	10	2	0	0	0	2	0	0	0	0	0	0	0	15	14	0	0	0	0	0
Current hypertension reviews	17	4.17647	2	6	3	1	0	0.176471	0.0588235	0	0	1	2	2	0	6	3	8	1	4	12	8	7	2	8	2	7	14	2	1	2	2	3	1	0	0	0	0	0	0	24	19	2	0	0	0	0
Current medical imaging reviews	14	3.35714	1	4	2	0	0	0.0714286	0.0714286	0	0	0	0	0	0	5	2	7	7	2	5	5	4	5	7	1	6	12	1	1	0	0	0	0	0	0	0	0	0	0	8	8	0	0	0	0	0
Current medical mycology	119	3.44538	1	51	27	15	0.00840336	0.12605	0.0168067	5	0	3	36	36	0	53	51	15	56	43	20	58	53	8	60	43	16	71	43	5	5	0	1	0	6	4	0	4	7	0	148	127	0	0	0	11	14
Current microbiology	96	3.13542	2	10	7	13	0.0104167	0.125	0.0104167	5	0	0	51	48	2	58	33	5	80	9	7	80	9	7	69	17	10	79	17	0	19	5	24	1	17	5	0	10	67	16	166	141	0	1	0	22	31
Current molecular medicine	29	3.89655	8	10	9	1	0.0344828	0.206897	0.0344828	0	0	4	8	10	1	2	16	11	10	13	6	10	18	1	6	12	11	15	12	2	106	15	19	4	13	4	0	9	18	4	78	68	0	0	0	1	3
Current neuropharmacology	150	3.73333	20	16	17	3	0.0866667	0.226667	0.0533333	1	0	10	13	16	0	85	20	45	62	32	56	90	38	22	107	17	26	117	17	16	22	7	41	11	6	4	0	6	2	1	237	210	0	0	0	16	48
Current neurovascular research	14	3.85714	2	8	6	0	0.428571	0.142857	0	1	0	2	0	0	0	0	11	3	2	5	7	3	11	0	2	4	8	9	4	1	25	6	8	3	2	1	0	2	3	0	13	10	0	0	0	0	0
Current obesity reports	12	3.91667	0	0	0	1	0.0833333	0.333333	0.166667	1	0	0	1	0	0	6	1	5	6	0	6	6	0	6	9	0	3	11	0	1	0	0	0	0	0	0	0	0	0	0	16	15	0	0	0	0	0
Current oncology (Toronto, Ont.)	71	3.4507	0	20	7	1	0.0422535	0.366197	0.028169	1	0	0	0	0	0	37	21	13	18	12	41	41	19	11	44	19	8	52	19	0	2	0	0	0	0	0	0	0	0	0	55	44	0	0	0	0	0
Current pharmaceutical biotechnology	18	3.77778	1	6	2	1	0.222222	0.111111	0	0	0	1	2	2	0	5	6	7	9	3	6	7	6	5	7	6	5	10	6	2	38	9	4	2	2	2	0	1	7	2	14	11	0	0	0	0	0
Current pharmaceutical design	22	3.54545	3	2	1	1	0.0454545	0.272727	0.0454545	1	0	2	7	5	0	7	11	4	11	6	5	10	6	6	15	5	2	15	5	2	26	3	5	1	16	8	0	9	6	2	44	38	0	0	0	1	1
Current psychology (New Brunswick, N.J.)	49	3.44898	2	15	23	3	0.0408163	0.306122	0.0816327	1	0	0	0	0	0	2	7	40	14	10	25	9	16	24	15	14	20	35	14	0	0	0	0	0	0	0	0	0	0	0	19	18	0	1	0	0	0
Current research in food science	37	3.27027	1	1	1	1	0.027027	0.243243	0.0540541	1	0	2	29	29	3	27	9	1	32	4	1	30	3	4	31	4	2	33	4	0	12	4	1	0	4	2	0	4	0	0	51	43	0	0	0	3	3
Current reviews in musculoskeletal medicine	11	3.81818	0	1	1	0	0.0909091	0.272727	0	0	0	0	0	0	0	10	0	1	6	1	4	7	0	4	10	1	0	10	1	0	0	0	0	0	0	0	0	0	0	0	14	14	0	0	0	0	0
Current therapeutic research, clinical and experimental	160	4.36875	17	86	81	10	0.175	0.4125	0.175	9	0	13	19	15	0	21	66	73	23	38	99	37	87	36	45	42	73	94	42	24	53	3	25	2	13	6	0	6	12	5	189	160	10	1	0	14	18
Current urology reports	15	3.8	0	0	0	2	0	0.133333	0.0666667	0	0	0	0	0	0	14	0	1	7	0	8	14	0	1	15	0	0	15	0	0	0	0	0	0	0	0	0	0	0	0	38	35	0	0	0	0	0
Current zoology	309	4.28803	45	11	3	104	0.0841424	0.559871	0.038835	13	0	11	67	32	0	94	29	186	167	39	103	181	43	85	216	44	49	249	44	16	12	1	14	0	3	2	0	3	2	0	407	354	0	6	0	32	37
Cyberpsychology, behavior and social networking	21	3.7619	0	9	9	0	0	0.333333	0.0952381	0	0	0	0	1	0	2	4	15	6	6	9	4	7	10	4	3	14	16	3	2	0	0	0	0	0	0	0	0	0	0	13	12	0	1	0	3	9
CytoJournal	167	2.7485	4	68	29	11	0.185629	0.0898204	0.011976	2	0	0	2	5	0	47	50	70	60	50	57	53	63	51	71	69	27	98	69	0	91	16	3	2	3	2	0	3	0	0	63	44	1	1	0	0	0
Cytokine	39	3.79487	6	13	16	2	0.128205	0.128205	0.0512821	1	0	2	14	14	0	6	22	11	12	16	11	15	23	1	12	16	11	22	16	1	101	29	7	4	22	11	0	14	21	8	63	51	0	0	0	3	3
Cytometry. Part A : the journal of the International Society for Analytical Cytology	82	3.47561	6	23	22	3	0.0243902	0.329268	0.0243902	4	1	2	19	15	2	26	44	12	39	30	13	40	29	13	45	28	9	51	28	3	129	36	14	4	28	8	0	17	11	2	199	152	2	11	10	12	16
Cytometry. Part B, Clinical cytometry	15	4.2	1	7	4	3	0.266667	0.2	0	2	0	0	5	4	0	3	6	6	3	5	7	3	8	4	5	8	2	7	8	0	91	35	0	0	0	0	0	0	0	0	30	21	0	1	0	3	3
Cytoskeleton (Hoboken, N.J.)	35	3.08571	1	0	1	0	0.0571429	0.2	0	2	2	0	12	13	2	12	23	0	29	2	4	29	2	4	28	5	2	30	5	0	100	19	8	0	23	9	0	16	68	18	104	75	0	2	1	4	4
Cytotechnology	68	3.20588	10	13	12	5	0	0.176471	0	6	4	7	30	29	1	11	43	14	41	23	4	41	23	4	36	18	14	50	18	0	166	35	11	3	81	37	0	37	50	8	173	127	0	1	0	6	9
Cytotherapy	23	4	4	12	12	3	0.0869565	0.217391	0	5	1	1	12	14	2	2	13	8	6	12	5	4	12	7	5	8	10	13	8	2	101	20	9	2	16	6	0	6	12	2	60	48	0	2	0	2	3
DNA repair	32	2.78125	1	1	1	0	0	0.125	0.03125	1	0	0	10	10	1	12	19	1	28	3	1	29	3	0	27	3	2	29	3	0	90	21	8	1	28	14	0	14	107	25	89	79	0	0	0	6	8
DNA research : an international journal for rapid publication of reports on genes and genomes	550	3.92	28	20	17	47	0.00363636	0.289091	0.0218182	31	4	5	193	162	44	328	152	70	393	39	118	449	41	60	423	56	71	484	56	10	102	27	62	22	95	37	0	54	425	109	3805	3346	0	35	8	267	658
Dalton transactions (Cambridge, England : 2003)	15	3.53333	1	2	1	6	0.0666667	0.0666667	0.0666667	0	0	2	7	8	1	7	4	4	11	4	0	11	4	0	10	2	3	13	2	0	0	0	5	2	11	2	0	5	0	0	24	19	0	0	0	3	5
Daru : journal of Faculty of Pharmacy, Tehran University of Medical Sciences	370	3.53514	46	118	63	31	0.116216	0.316216	0.0378378	10	0	42	128	129	1	94	148	128	168	116	86	170	161	39	178	134	58	192	134	44	167	21	102	19	133	60	0	72	24	10	411	333	126	1	0	55	60
Data in brief	4363	3.04332	238	333	336	355	0.019482	0.187027	0.026358	99	7	120	942	847	178	2601	1063	699	3241	598	524	3298	640	425	3177	631	555	3676	631	56	1039	253	567	128	505	210	0	343	347	95	6659	5836	11	89	18	524	1255
Database : the journal of biological databases and curation	637	3.63265	3	8	8	26	0.0188383	0.196232	0.00627943	31	1	0	42	38	10	530	85	22	504	8	125	551	7	79	597	29	11	608	29	0	25	1	27	8	56	25	0	25	24	4	3327	3003	0	133	78	198	480
Degenerative neurological and neuromuscular disease	13	4.53846	0	8	9	0	0.230769	0.461538	0.0769231	0	0	1	2	2	0	2	7	4	2	1	10	2	6	5	2	5	6	8	5	0	11	0	0	0	0	0	0	0	0	0	19	17	5	0	0	0	0
Dementia & neuropsychologia	546	4.15751	4	367	295	33	0.106227	0.18315	0.0494505	34	0	0	12	18	0	88	289	169	58	111	377	102	268	176	106	153	287	390	153	3	16	4	4	0	0	0	0	0	1	1	583	499	1	6	0	71	107
Dementia (London, England)	26	3	0	12	15	3	0	0.230769	0	1	0	0	2	2	0	6	8	12	4	10	12	7	9	10	7	14	5	12	14	0	3	0	0	0	0	0	0	0	0	0	21	19	0	0	0	1	1
Dementia and geriatric cognitive disorders extra	414	4.55314	6	271	276	23	0.195652	0.248792	0.057971	28	0	1	23	18	0	38	248	128	27	74	313	60	193	161	52	142	220	266	142	6	20	7	5	0	4	1	0	3	8	2	492	422	5	2	0	35	53
Dementia and neurocognitive disorders	59	4.74576	0	42	33	1	0.0677966	0.20339	0.101695	3	0	0	1	3	0	6	47	6	7	6	46	6	20	33	6	32	21	27	32	0	12	0	2	0	0	0	0	0	3	0	75	65	1	0	0	2	2
Demographic research	45	2.91111	0	2	1	5	0	0.311111	0	3	0	0	2	1	0	3	9	33	20	1	24	32	1	12	19	4	22	39	4	2	0	0	6	0	0	0	0	0	0	0	13	13	0	2	0	2	2
Demography	61	2.57377	0	0	1	0	0	0.295082	0.0163934	1	0	0	2	1	1	6	4	51	40	1	20	44	0	17	38	1	22	58	1	2	0	0	1	0	0	0	0	0	2	0	13	8	0	4	0	11	15
Dental press journal of orthodontics	175	4.45714	6	89	50	9	0.12	0.48	0.291429	4	0	2	16	13	0	47	59	69	43	34	98	58	77	40	56	32	87	137	32	6	2	1	8	1	2	0	0	2	0	0	167	149	1	0	0	15	18
Dental research journal	702	4.16239	45	226	204	45	0.17094	0.45584	0.0883191	9	1	25	54	66	2	275	228	199	245	130	327	316	247	139	320	155	227	505	155	42	82	14	44	8	5	1	0	5	1	0	603	552	3	1	0	10	15
Dentistry journal	281	4.20996	14	145	130	16	0.149466	0.362989	0.13879	7	0	1	39	39	0	76	138	67	57	84	140	80	130	71	90	89	102	182	89	10	27	5	7	3	8	3	0	5	3	2	301	273	4	0	0	7	8
Depression and anxiety	51	4.4902	2	31	29	1	0.254902	0.411765	0.0980392	2	0	0	4	1	0	8	20	23	4	7	40	8	27	16	9	13	29	35	13	3	0	0	0	0	0	0	0	0	0	0	60	50	5	0	0	5	9
Depression research and treatment	204	4.35784	3	106	111	13	0.102941	0.338235	0.0784314	16	0	1	3	5	0	20	83	101	24	50	130	44	86	74	34	66	104	136	66	2	0	0	3	1	1	0	0	1	0	0	186	173	0	2	0	7	10
Dermato-endocrinology	72	3.875	6	30	24	0	0.0555556	0.180556	0.0416667	1	0	0	6	4	0	18	18	36	25	12	35	28	30	14	33	30	9	39	30	3	49	11	13	4	7	4	0	5	2	0	74	66	4	0	0	7	9
Dermatologic surgery : official publication for American Society for Dermatologic Surgery [et al.]	45	4.02222	3	24	32	3	0.422222	0.577778	0.2	6	0	0	0	1	0	3	14	28	5	6	34	4	25	16	3	8	34	36	8	1	3	0	1	0	1	0	0	1	0	0	27	8	17	0	0	1	1
Dermatologic therapy	30	3.56667	1	15	7	1	0.1	0.133333	0.0333333	1	0	1	0	1	0	9	13	8	8	11	11	10	15	5	10	13	7	16	13	1	7	1	0	0	0	0	0	0	1	0	27	25	1	1	0	0	0
Dermatology and therapy	292	3.96575	9	132	181	7	0.133562	0.315068	0.0787671	9	0	0	15	20	0	70	127	95	39	89	164	71	153	68	76	144	72	147	144	1	110	27	21	1	9	5	0	6	0	0	353	300	82	0	0	5	6
Dermatology practical & conceptual	81	3.41975	3	39	29	1	0.246914	0.185185	0.0246914	4	0	0	1	2	0	23	41	17	13	18	50	21	35	25	26	36	19	45	36	0	32	3	2	2	0	0	0	0	0	0	49	44	1	0	0	0	0
Dermatology reports	35	3.31429	2	18	19	0	0.0571429	0.0857143	0	0	0	2	3	3	0	5	19	11	7	10	18	6	19	10	7	15	13	19	15	1	19	6	4	1	1	0	0	1	0	0	27	22	0	0	0	0	0
Dermatology research and practice	205	4.07805	6	103	100	8	0.126829	0.239024	0.0682927	9	0	5	11	14	0	41	89	75	44	53	108	58	99	48	51	77	77	124	77	4	37	1	9	4	5	3	0	4	0	0	182	172	4	0	0	4	7
Dermatopathology (Basel, Switzerland)	17	3.41176	0	9	5	0	0.0588235	0.117647	0	1	0	0	4	3	1	4	8	5	7	7	3	5	7	5	5	7	5	10	7	0	37	11	1	1	1	0	0	1	0	0	11	9	0	0	0	1	1
Designed monomers and polymers	33	2.12121	3	0	0	2	0	0.030303	0	0	0	2	10	11	0	23	9	1	28	4	1	25	4	4	27	6	0	26	6	1	1	0	3	2	4	2	0	3	0	0	19	15	0	0	0	9	24
Development & reproduction	291	3.41237	52	11	8	46	0.00343643	0.292096	0.00687285	10	6	25	85	87	0	74	73	144	208	74	9	205	74	12	165	42	84	223	42	26	272	70	66	26	34	16	0	24	69	20	296	253	0	0	0	3	3
Development (Cambridge, England)	553	3.47559	132	50	20	40	0.0922242	0.124774	0.0361664	28	14	30	207	203	79	103	266	184	326	162	65	345	179	29	143	214	196	336	214	3	2988	1432	1321	137	135	40	0	99	990	299	2048	1804	0	26	7	150	316
Development and psychopathology	11	5.18182	0	8	7	1	0.181818	0.454545	0.272727	1	0	0	1	1	0	0	4	7	0	3	8	1	3	7	0	1	10	10	1	0	0	0	1	0	0	0	0	0	0	0	13	12	0	1	0	2	2
Development genes and evolution	54	3.25926	1	2	0	7	0	0.0740741	0	0	0	1	10	10	2	24	8	22	48	4	2	48	4	2	43	6	5	48	6	0	48	11	11	0	1	0	0	1	38	13	162	151	0	1	0	14	19
Development, growth & differentiation	12	2.33333	3	0	0	1	0	0	0	0	0	1	1	3	1	4	8	0	9	3	0	9	3	0	7	4	1	8	4	0	38	9	6	0	3	2	0	3	25	8	21	18	0	1	0	1	3
Developmental and comparative immunology	44	3.88636	14	5	1	6	0	0.181818	0.0227273	3	1	8	20	20	0	10	31	3	23	19	2	22	20	2	17	10	17	34	10	0	98	13	4	3	18	7	0	11	53	16	181	164	0	0	0	8	10
Developmental biology	176	3.10795	28	4	1	11	0.0511364	0.107955	0	8	0	17	50	46	16	47	68	61	125	41	10	127	43	6	62	66	48	109	66	1	609	180	383	35	24	12	0	16	252	89	525	463	0	5	0	37	63
Developmental cell	233	3.45064	28	15	4	15	0.055794	0.197425	0.055794	23	13	7	90	75	27	45	111	77	154	36	43	181	44	8	88	95	50	138	95	0	2060	1203	1058	212	226	84	0	84	609	184	1486	1272	0	34	29	85	219
Developmental cognitive neuroscience	531	5.49341	30	353	396	15	0.131827	0.548023	0.107345	48	0	9	45	38	0	10	152	369	18	63	450	27	134	370	20	123	388	396	123	12	14	5	25	8	1	1	0	1	7	1	960	872	0	25	5	33	60
Developmental dynamics : an official publication of the American Association of Anatomists	46	3.1087	17	2	1	2	0.0434783	0.0434783	0.0217391	2	1	5	9	9	0	9	14	23	23	20	3	24	20	2	14	21	11	25	21	0	114	29	47	9	3	3	0	3	36	12	105	85	0	0	0	13	20
Developmental medicine and child neurology	67	4.71642	0	42	35	1	0.164179	0.253731	0.0597015	5	0	1	5	4	0	8	33	26	4	15	48	17	27	23	11	20	36	47	20	0	0	0	3	2	0	0	0	0	0	0	106	102	1	0	0	2	2
Developmental neurobiology	26	3.88462	5	9	3	1	0.192308	0.0769231	0.0384615	1	0	7	6	10	3	5	13	8	6	12	8	10	12	4	8	10	8	16	10	0	160	42	31	7	2	0	0	2	23	7	84	73	0	1	0	2	2
Developmental psychobiology	20	4.55	2	11	13	1	0.15	0.5	0	0	0	1	1	1	0	0	2	18	3	4	13	1	2	17	2	5	13	14	5	1	3	1	1	1	0	0	0	0	0	0	14	14	0	1	0	0	0
Developmental psychology	27	4.14815	0	12	13	0	0.148148	0.481481	0.185185	3	0	0	1	0	0	1	9	17	4	8	15	5	7	15	2	1	24	25	1	1	0	0	1	0	1	1	0	1	0	0	16	15	0	0	0	3	3
Developmental science	96	4.64583	2	49	62	5	0.177083	0.645833	0.114583	7	0	0	11	12	1	7	29	60	9	19	68	13	19	64	12	35	49	59	35	2	0	0	0	0	0	0	0	0	4	0	105	100	0	2	1	9	11
Diabetes	2535	4.1574	1126	937	787	177	0.100592	0.27574	0.0564103	132	3	325	581	626	25	67	870	1598	345	1564	626	362	1676	497	242	747	1546	1385	747	403	8074	1227	3089	681	748	348	0	498	967	337	4842	4155	48	31	1	487	1315
Diabetes & metabolic syndrome	81	3.61728	0	15	22	2	0.0123457	0.111111	0.0246914	0	0	0	6	6	0	42	27	12	34	12	35	50	21	10	50	22	9	58	22	1	3	0	3	0	0	0	0	0	0	0	128	116	0	1	0	3	3
Diabetes & metabolism journal	429	5.1049	49	286	269	7	0.0582751	0.258741	0.0582751	6	0	9	34	46	0	17	186	226	30	100	299	58	249	122	49	94	286	262	94	73	216	38	60	13	22	8	0	20	15	7	588	537	18	2	0	12	25
Diabetes & vascular disease research	72	4.61111	11	41	39	0	0.236111	0.319444	0.111111	3	3	5	10	12	0	7	41	24	7	17	48	15	37	20	14	28	30	34	28	10	80	22	20	7	13	6	0	10	0	0	122	101	3	0	0	7	8
Diabetes care	2274	4.77089	25	1526	1375	67	0.14336	0.433157	0.120493	158	1	5	192	207	3	147	1067	1060	204	479	1591	389	1075	810	340	499	1435	1294	499	481	369	29	13	1	13	3	0	11	15	5	2544	2285	106	20	0	145	280
Diabetes research and clinical practice	68	4	1	35	32	3	0.0147059	0.205882	0.102941	0	0	0	2	4	0	21	35	12	16	17	35	25	34	9	25	29	14	35	29	4	1	0	0	0	0	0	0	0	0	0	91	83	1	1	0	5	9
Diabetes spectrum : a publication of the American Diabetes Association	80	3.7	1	57	34	3	0.0125	0.2625	0.0375	0	0	0	0	3	0	6	48	26	10	26	44	16	46	18	12	27	41	47	27	6	0	0	0	0	0	0	0	0	0	0	54	51	0	3	0	5	5
Diabetes technology & therapeutics	104	4.47115	2	60	66	4	0.192308	0.5	0.25	3	0	0	6	9	0	14	53	37	19	19	66	19	58	27	19	24	61	60	24	20	10	0	0	0	1	1	0	1	0	0	109	94	30	1	0	17	22
Diabetes therapy : research, treatment and education of diabetes and related disorders	735	4.2381	16	406	456	25	0.119728	0.416327	0.12517	24	0	3	33	41	0	137	369	229	78	121	536	185	403	147	197	321	217	380	321	34	50	4	14	5	5	1	0	5	6	0	957	817	174	4	0	28	29
Diabetes, metabolic syndrome and obesity : targets and therapy	951	4.86015	121	588	575	56	0.0746583	0.371188	0.0988433	37	0	43	106	114	1	79	324	548	99	237	615	160	556	235	206	224	521	479	224	248	594	146	169	33	68	34	0	56	59	13	1523	1358	29	7	0	43	121
Diabetes, obesity & metabolism	538	4.31599	14	317	326	16	0.22119	0.754647	0.288104	27	0	6	21	22	0	57	291	190	67	81	390	132	303	103	103	77	358	298	77	163	92	6	35	8	10	0	0	6	8	2	425	327	317	8	0	23	24
Diabetes/metabolism research and reviews	36	4.58333	1	21	23	1	0.138889	0.472222	0.138889	0	0	0	3	4	0	7	17	12	3	10	23	8	15	13	13	14	9	18	14	4	6	0	1	0	0	0	0	0	0	0	56	48	1	0	0	3	7
Diabetic foot & ankle	52	3.28846	1	25	20	1	0.0961538	0.153846	0.0576923	0	0	0	1	2	0	9	25	18	10	12	30	10	20	22	12	24	16	27	24	1	0	0	0	0	0	0	0	0	0	0	26	23	0	0	0	2	4
Diabetic medicine : a journal of the British Diabetic Association	250	4.292	3	141	130	11	0.12	0.464	0.164	12	0	0	18	18	0	41	122	87	33	47	170	59	130	61	66	60	124	144	60	46	21	0	3	0	0	0	0	0	0	0	312	263	19	4	0	12	19
Diabetologia	760	4.59737	115	490	455	49	0.251316	0.425	0.132895	62	31	45	133	139	10	43	298	419	70	271	419	104	415	241	121	399	240	272	399	89	912	198	357	90	112	56	0	78	81	20	1532	1347	84	18	1	97	287
Diabetology & metabolic syndrome	881	4.70829	90	594	517	49	0.0987514	0.314415	0.0953462	34	0	44	101	112	2	44	293	544	65	226	590	124	493	264	145	391	345	363	391	127	415	79	106	29	32	18	0	25	25	12	1192	1015	29	3	0	39	123
Diagnostic and prognostic research	64	4.10938	0	10	10	6	0.171875	0.484375	0.203125	10	0	0	5	7	0	24	19	21	19	1	44	38	8	18	33	8	23	55	8	1	0	0	0	0	0	0	0	0	0	0	103	83	2	0	0	11	11
Diagnostic and therapeutic endoscopy	94	3.2766	3	38	41	2	0.106383	0.159574	0.0319149	1	0	1	0	1	0	20	51	23	14	22	58	23	49	22	27	42	25	51	42	1	2	0	2	1	0	0	0	0	0	0	57	47	1	0	0	5	5
Diagnostic cytopathology	23	3.6087	0	13	13	4	0.130435	0.130435	0.0434783	1	0	0	1	2	0	5	11	7	3	10	10	4	11	8	6	12	5	11	12	0	18	1	0	0	0	0	0	0	0	0	26	26	0	0	0	0	0
Diagnostic microbiology and infectious disease	83	3.3494	1	44	26	15	0.120482	0.180723	0.0120482	3	7	0	17	14	0	21	51	11	30	23	30	33	43	7	31	29	23	54	29	0	63	3	5	0	16	10	0	12	20	4	89	74	1	1	0	6	9
Diagnostic pathology	1092	3.67399	48	550	332	55	0.159341	0.161172	0.0210623	39	1	13	150	176	0	281	448	363	338	434	320	331	402	359	385	527	180	554	527	11	2102	451	100	16	222	103	0	109	103	28	1426	1256	2	7	0	53	121
Diagnostics (Basel, Switzerland)	1069	4.26286	47	680	578	69	0.150608	0.193639	0.0645463	40	1	12	125	141	2	194	531	344	170	338	561	222	549	298	257	466	346	569	466	34	364	94	51	17	62	30	0	42	41	10	1694	1483	24	17	2	84	146
Dialogues in clinical neuroscience	55	2.8	1	5	8	1	0.0545455	0.254545	0.0363636	3	0	2	3	2	0	27	13	15	37	7	11	35	8	12	36	7	12	48	7	0	2	0	2	1	1	1	0	1	0	0	30	26	0	0	0	8	13
Die Naturwissenschaften	73	3.80822	3	0	0	15	0.0136986	0.383562	0.0684932	4	0	1	16	13	1	33	9	31	58	3	12	55	3	15	61	3	9	70	3	0	0	0	2	0	2	1	0	2	2	0	84	75	0	0	0	12	12
Digestive and liver disease : official journal of the Italian Society of Gastroenterology and the Italian Association for the Study of the Liver	11	3.54545	1	5	5	0	0	0.0909091	0	2	0	0	0	0	0	2	8	1	3	6	2	4	5	2	3	7	1	4	7	0	18	5	1	0	0	0	0	0	0	0	13	13	0	1	0	0	0
Digestive diseases and sciences	200	3.985	32	113	88	9	0.185	0.33	0.08	11	1	15	26	31	0	24	92	84	17	82	101	32	121	47	34	114	52	84	114	2	173	17	43	9	26	11	0	15	17	7	250	216	25	0	0	9	12
Digital health	195	4.06154	4	86	99	6	0.0923077	0.358974	0.0871795	10	0	0	11	11	0	33	82	80	21	45	129	54	78	63	51	53	91	132	53	10	0	0	1	0	0	0	0	0	0	0	225	192	2	3	0	38	48
Disability and rehabilitation	43	3.27907	2	28	26	4	0.0465116	0.186047	0.0465116	1	0	0	1	2	0	9	20	14	1	20	22	7	19	17	9	21	13	22	21	0	0	0	0	0	0	0	0	0	0	0	34	29	2	1	0	3	3
Disaster and military medicine	18	4.11111	3	12	7	4	0	0.444444	0.111111	1	0	0	0	0	0	2	5	11	2	10	6	2	12	4	4	10	4	8	10	0	1	0	1	0	0	0	0	0	0	0	19	18	1	0	0	1	1
Disaster health	12	3.33333	0	3	3	2	0	0.333333	0	2	0	0	0	0	0	4	2	6	5	1	6	5	2	5	6	4	2	8	4	0	0	0	0	0	0	0	0	0	0	0	8	7	0	0	0	4	9
Disaster medicine and public health preparedness	90	3.53333	0	44	22	3	0.0222222	0.122222	0.0555556	1	0	0	1	2	0	33	43	14	29	30	31	36	43	11	37	41	12	48	41	1	0	0	1	0	0	0	0	0	0	0	89	85	1	2	0	10	20
Disasters	12	3.83333	0	2	2	4	0	0.333333	0.0833333	0	0	0	0	0	0	7	0	5	5	3	4	4	2	6	9	2	1	10	2	0	0	0	0	0	0	0	0	0	0	0	9	9	0	0	0	0	0
Discoveries (Craiova, Romania)	21	3.52381	2	4	4	0	0.047619	0.0952381	0.0952381	1	0	3	1	4	0	5	9	7	12	5	4	11	7	3	8	4	9	15	4	2	24	4	8	1	8	1	0	3	0	0	35	32	0	0	0	3	5
Disease markers	1360	4.45662	96	910	833	72	0.108824	0.150735	0.0485294	39	4	19	296	316	7	196	714	450	132	474	754	249	743	368	286	629	445	661	629	70	1142	250	76	22	215	96	0	111	120	40	2761	2495	19	6	0	191	467
Disease models & mechanisms	1005	4.01692	517	170	97	122	0.202985	0.232836	0.0447761	80	47	204	401	395	78	47	411	547	295	569	141	302	603	100	123	318	564	623	318	64	5120	1844	2157	380	406	162	0	242	971	323	3550	3056	1	26	4	163	414
Diseases (Basel, Switzerland)	134	4.11194	16	66	63	6	0.0746269	0.134328	0.0522388	6	1	3	20	23	0	21	73	40	28	33	73	38	68	28	34	50	50	71	50	13	52	10	13	3	12	5	0	8	20	4	183	163	2	1	0	9	10
Diseases of the colon and rectum	22	3.95455	3	10	6	0	0.0909091	0.272727	0.0909091	2	0	1	1	0	0	5	8	9	4	2	16	5	7	10	9	9	4	12	9	1	6	1	1	1	2	0	0	1	0	0	21	21	1	0	0	1	1
Diseases of the esophagus : official journal of the International Society for Diseases of the Esophagus	21	4.09524	0	12	10	1	0.142857	0.142857	0.047619	1	0	0	0	0	0	5	10	6	2	4	15	7	11	3	6	9	6	12	9	0	5	2	0	0	0	0	0	0	0	0	34	29	0	0	0	1	2
Documenta ophthalmologica. Advances in ophthalmology	35	3.2	2	24	27	0	0.0571429	0.228571	0.0285714	0	0	0	1	1	0	5	18	12	4	14	17	5	20	10	5	20	10	15	20	0	2	2	2	0	0	0	0	0	0	0	20	18	2	0	0	0	0
Dose-response : a publication of International Hormesis Society	365	3.8411	79	100	70	28	0.0465753	0.312329	0.0465753	12	1	33	109	75	7	65	129	171	151	149	65	153	166	46	178	73	114	214	73	78	340	53	131	20	117	51	0	72	42	14	608	526	1	2	0	41	56
Drug and alcohol dependence	69	4.07246	2	37	27	2	0.101449	0.463768	0.130435	4	0	3	5	6	0	7	33	29	11	21	37	16	34	19	14	23	32	45	23	1	0	0	2	2	0	0	0	0	0	0	63	51	1	1	0	8	8
Drug and alcohol review	44	3.70455	0	22	15	3	0.0681818	0.5	0.0909091	2	0	0	2	3	0	6	20	18	10	10	24	16	20	8	8	15	21	29	15	0	0	0	0	0	0	0	0	0	0	0	37	33	0	0	0	1	1
Drug delivery	374	4.1123	194	72	3	36	0.0347594	0.601604	0.0240642	15	1	53	183	199	2	12	107	255	111	245	18	108	230	36	152	97	125	126	97	151	431	71	318	73	420	166	0	231	56	13	559	432	3	0	0	20	20
Drug delivery and translational research	45	3.93333	12	8	6	7	0.111111	0.311111	0.0888889	4	3	8	27	26	0	14	13	18	20	15	10	20	16	9	22	14	9	29	14	2	34	9	16	7	20	12	0	10	0	0	68	53	0	0	0	4	4
Drug design, development and therapy	2260	4.17876	642	899	564	180	0.121681	0.460177	0.0654867	98	7	265	733	834	4	347	898	1015	573	1049	638	707	1270	283	886	587	787	1150	587	523	4859	1019	896	201	1199	462	0	644	311	96	4447	3724	136	5	0	138	206
Drug development research	12	3.66667	2	3	1	0	0	0.25	0	0	0	2	4	5	0	4	5	3	6	4	2	7	4	1	8	3	1	8	3	1	7	0	2	2	6	1	0	2	1	1	33	28	0	0	0	2	8
Drug metabolism and disposition: the biological fate of chemicals	30	4.5	8	9	6	5	0.0333333	0.133333	0.133333	3	0	3	20	18	0	5	10	15	10	14	6	13	15	2	12	8	10	20	8	2	47	14	15	4	22	4	0	7	11	6	95	83	0	2	0	5	14
Drug metabolism letters	11	3.54545	1	0	1	0	0	0.0909091	0	0	0	0	5	5	2	4	3	4	8	2	1	8	2	1	7	2	2	8	2	1	0	0	4	2	4	3	0	3	0	0	23	12	0	0	0	1	1
Drug safety	190	3.61579	1	30	31	8	0.0947368	0.347368	0.0578947	6	0	0	23	23	0	84	60	46	56	15	119	121	42	27	111	33	46	156	33	1	3	0	3	0	3	0	0	2	0	0	235	171	35	5	1	14	14
Drug target insights	45	3.75556	9	17	11	2	0.0222222	0.2	0	1	1	1	8	8	0	8	18	19	15	16	14	15	17	13	17	11	17	27	11	7	46	11	12	5	15	5	0	7	12	4	68	59	0	1	0	4	4
Drug testing and analysis	12	4.08333	0	8	5	1	0.0833333	0.25	0.166667	1	0	0	4	4	0	2	5	5	3	5	4	3	7	2	4	6	2	6	6	0	0	0	0	0	0	0	0	0	0	0	15	11	0	0	0	2	2
Drug, healthcare and patient safety	123	4.10569	3	57	55	16	0.0243902	0.268293	0.097561	3	0	0	4	3	0	31	63	29	25	27	71	42	61	20	40	38	45	79	38	6	3	0	3	0	0	0	0	0	0	0	118	108	3	0	0	5	5
Drugs	28	4.60714	0	4	4	0	0.214286	0.535714	0.107143	2	0	0	3	3	0	17	8	3	9	0	19	20	5	3	20	2	6	26	2	0	3	0	0	0	0	0	0	0	1	0	67	58	3	0	0	2	2
Drugs & aging	71	4.38028	1	35	31	0	0.197183	0.56338	0.0704225	12	0	0	2	2	0	15	37	19	8	14	49	28	29	14	23	18	30	51	18	2	1	0	0	0	1	1	0	1	3	0	121	98	37	1	0	2	7
Drugs - real world outcomes	181	3.68508	2	60	34	8	0.0110497	0.18232	0.0718232	10	1	0	5	6	0	53	99	29	30	15	136	98	65	18	66	37	78	142	37	2	1	0	1	0	0	0	0	0	1	0	195	146	3	1	0	5	5
Drugs in R&D	293	4.04778	7	155	151	8	0.156997	0.43686	0.201365	37	1	5	38	42	0	60	100	133	55	50	188	78	141	74	84	119	90	159	119	15	57	14	18	4	17	7	0	8	9	3	339	262	43	2	0	11	25
Drugs in context	85	3.54118	2	31	34	5	0.0705882	0.235294	0.0588235	3	0	0	3	3	0	34	40	11	31	11	43	40	32	13	35	18	32	65	18	2	4	0	1	0	0	0	0	0	1	0	83	67	5	0	0	2	2
Dynamic medicine : DM	53	4.11321	2	36	44	1	0.0188679	0.188679	0.0566038	3	0	1	4	4	0	1	12	40	2	28	23	4	32	17	17	11	25	23	11	19	1	0	3	0	0	0	0	0	0	0	37	35	0	0	0	1	1
Dyslexia (Chichester, England)	23	3.47826	0	7	11	2	0.0869565	0.391304	0.0434783	1	0	0	2	2	0	2	11	10	4	7	12	4	4	15	4	5	14	18	5	0	0	0	0	0	0	0	0	0	0	0	11	10	0	0	0	1	1
Dysphagia	66	4.83333	0	35	30	4	0.409091	0.439394	0.0909091	3	0	0	12	15	1	14	26	26	7	13	46	14	32	20	19	38	9	28	38	0	0	0	0	0	0	0	0	0	0	0	90	75	0	0	0	2	2
EBioMedicine	1992	4.43273	680	1217	1140	224	0.207831	0.402108	0.0998996	161	86	171	711	705	75	105	984	903	170	1020	802	227	1337	428	200	1080	712	889	1080	23	8155	3210	1611	332	2104	888	5	750	1606	523	7074	6106	168	73	12	555	1421
EClinicalMedicine	364	4.48626	7	234	203	24	0.17033	0.379121	0.18956	25	1	3	17	25	1	36	176	152	30	69	265	83	202	79	63	138	163	217	138	9	55	3	6	1	6	4	0	6	4	2	523	455	47	9	0	45	59
EFORT open reviews	59	4.10169	0	1	0	2	0.0508475	0.271186	0	4	0	0	6	5	0	36	17	6	12	1	46	41	1	17	42	1	16	57	1	1	0	0	1	1	0	0	0	0	0	0	147	125	0	0	0	6	13
EFSA journal. European Food Safety Authority	337	2.12463	0	19	4	146	0.00296736	0.103858	0	16	0	0	40	33	0	227	66	44	235	21	81	260	22	55	265	36	36	298	36	3	2	0	20	1	14	3	0	9	1	0	185	136	0	4	0	50	62
EGEMS (Washington, DC)	134	3.27612	0	58	30	7	0.0597015	0.328358	0.0522388	6	0	0	7	4	0	44	65	25	45	27	62	48	42	44	51	35	48	97	35	2	1	0	0	0	0	0	0	0	0	0	98	76	1	7	1	9	10
EJIFCC	94	3.17021	3	20	29	3	0.0425532	0.117021	0.0212766	0	0	0	4	6	0	35	21	38	45	20	29	48	31	15	50	27	17	64	27	3	79	5	1	1	1	0	0	1	7	3	75	63	0	0	0	2	2
EJNMMI physics	194	3.46392	8	69	62	2	0.0670103	0.298969	0.0103093	9	0	3	18	20	0	61	59	74	83	62	49	71	49	74	94	61	39	113	61	20	6	1	5	1	5	1	0	3	4	1	175	147	15	3	0	12	13
EJNMMI radiopharmacy and chemistry	57	2.87719	11	2	1	7	0	0.0526316	0.0175439	6	2	9	25	26	0	22	16	19	38	15	4	38	16	3	28	16	13	39	16	2	4	1	28	7	37	10	0	17	0	0	71	51	0	0	0	5	9
EJNMMI research	841	4.24257	239	377	329	70	0.1522	0.230678	0.0404281	34	8	142	103	115	2	49	309	483	120	436	285	101	408	332	131	390	320	352	390	99	433	98	329	100	272	114	0	161	54	18	1131	1000	53	10	1	40	63
EMBO molecular medicine	936	4.18483	453	445	410	137	0.344017	0.432692	0.114316	105	134	188	449	441	55	18	331	587	110	551	275	127	615	194	54	535	347	382	535	19	6383	1478	1633	257	1254	467	0	538	1329	436	4501	3770	22	23	7	303	671
EMBO reports	372	3.28495	53	46	27	32	0.110215	0.215054	0.0430108	27	37	22	166	159	38	87	197	88	236	80	56	258	93	21	198	134	40	237	134	1	2056	483	344	53	481	143	0	190	877	322	1954	1695	2	23	7	128	249
ERJ open research	493	4.34888	15	330	281	31	0.121704	0.269777	0.127789	25	3	4	40	50	0	60	332	101	47	150	296	93	288	112	80	191	222	283	191	19	108	27	33	1	19	6	0	13	9	2	648	575	57	3	0	31	53
ESC heart failure	768	4.52083	53	545	467	24	0.227865	0.268229	0.0677083	38	0	19	32	39	0	101	445	222	40	184	544	117	418	233	133	476	159	269	476	23	155	27	34	11	9	4	0	7	12	3	1076	945	69	5	0	29	35
ESMO open	271	3.61624	5	68	113	10	0.0369004	0.250923	0.114391	10	1	0	7	8	1	75	135	61	61	55	155	110	100	61	102	77	92	190	77	4	112	17	2	0	13	5	0	8	6	3	304	260	33	2	0	82	133
EURASIP journal on bioinformatics & systems biology	47	3.02128	1	3	3	1	0.0212766	0.510638	0.106383	1	0	0	3	1	2	37	8	2	40	2	5	37	2	8	37	7	3	40	7	0	5	1	7	1	4	1	0	2	1	0	70	56	1	3	0	12	21
EXCLI journal	666	3.77327	118	170	122	57	0.0675676	0.288288	0.024024	23	4	81	225	233	6	147	273	246	300	241	125	322	278	66	372	146	148	355	146	165	615	123	196	26	264	91	0	151	67	23	1058	919	1	2	0	97	118
Ear and hearing	73	4.9863	0	55	39	5	0.123288	0.630137	0.178082	4	0	0	5	6	0	7	31	35	5	21	47	11	22	40	8	11	54	61	11	1	0	0	2	0	0	0	0	0	1	0	91	82	2	1	0	3	3
Early human development	19	4	0	11	11	0	0.105263	0.0526316	0	0	0	0	0	1	0	4	5	10	6	3	10	6	3	10	7	6	6	12	6	1	0	0	1	0	0	0	0	0	0	0	19	16	1	0	0	0	0
Early intervention in psychiatry	26	4.15385	0	13	14	2	0.0769231	0.307692	0.0384615	3	0	0	2	2	0	7	16	3	5	3	18	8	13	5	8	5	13	21	5	0	0	0	0	0	0	0	0	0	0	0	34	25	2	0	0	1	2
Earth and space science (Hoboken, N.J.)	11	2.90909	0	0	0	2	0	0.272727	0.0909091	0	0	0	0	0	0	10	1	0	8	0	3	10	0	1	10	0	1	11	0	0	0	0	0	0	0	0	0	0	0	0	8	5	0	1	0	3	3
Eating and weight disorders : EWD	56	4.08929	1	29	40	5	0	0.178571	0.0714286	4	0	1	1	1	0	4	16	36	3	11	42	8	28	20	13	22	21	29	22	5	1	0	3	1	0	0	0	0	0	0	47	44	0	0	0	3	3
Ecancermedicalscience	399	3.19799	12	132	130	14	0.0576441	0.110276	0.0300752	12	0	0	14	17	0	126	156	117	122	96	181	164	154	81	172	134	93	262	134	3	99	21	5	0	12	3	0	6	7	1	349	301	4	3	0	15	15
Echo research and practice	83	4.48193	5	42	41	2	0.349398	0.240964	0.0240964	1	0	0	0	0	0	18	47	18	7	15	61	23	37	23	24	40	19	38	40	5	0	0	0	0	0	0	0	0	0	0	97	88	1	1	0	4	11
Echocardiography (Mount Kisco, N.Y.)	18	4.05556	1	12	9	1	0.555556	0.166667	0.111111	0	0	0	2	2	0	2	10	6	1	3	14	3	12	3	3	13	2	5	13	0	0	0	0	0	0	0	0	0	0	0	19	14	0	1	0	0	0
EcoHealth	80	3.875	17	14	12	25	0.025	0.4375	0.075	3	0	3	11	12	0	34	30	16	34	23	23	36	23	21	47	28	5	50	28	2	16	1	2	1	2	0	0	2	3	1	100	85	0	2	0	7	8
Ecological applications : a publication of the Ecological Society of America	68	3.66176	2	1	2	19	0	0.5	0.0147059	3	0	0	17	6	0	46	4	18	43	5	20	51	4	13	59	5	4	63	5	0	0	0	1	0	0	0	0	0	2	0	82	65	0	0	0	8	9
Ecology	56	4.28571	1	0	0	19	0	0.642857	0.0357143	2	0	0	27	12	0	43	5	8	30	0	26	44	0	12	52	1	3	55	1	0	0	0	0	0	1	0	0	1	0	0	70	65	0	3	0	1	1
Ecology and evolution	5951	4.28113	329	66	14	1848	0.0228533	0.560578	0.0470509	356	4	57	2259	1408	64	3282	624	2045	3823	309	1819	4471	343	1137	5115	496	340	5436	496	19	67	9	217	26	97	12	0	50	165	33	13763	12372	1	232	47	967	1436
Ecology letters	144	3.72222	1	1	0	18	0.0138889	0.680556	0.0416667	5	0	0	54	29	0	94	10	40	89	2	53	115	2	27	133	3	8	140	3	1	1	1	2	1	0	0	0	0	5	1	127	112	0	10	1	20	24
Economic botany	15	3.66667	0	0	4	7	0	0.4	0	0	0	0	1	1	0	7	1	7	11	4	0	11	1	3	10	3	2	12	3	0	0	0	0	0	0	0	0	0	0	0	18	13	0	0	0	4	4
Ecosystems (New York, N.Y.)	12	4.5	0	0	0	3	0	0.75	0	1	0	0	7	4	0	9	3	0	6	0	6	10	0	2	10	0	2	12	0	0	0	0	0	0	0	0	0	0	0	0	8	8	0	0	0	0	0
Ecotoxicology (London, England)	106	4.0283	1	2	0	21	0.0471698	0.424528	0.0283019	2	0	1	69	53	1	68	14	24	92	4	10	80	4	22	87	5	14	99	5	2	4	0	3	0	1	0	0	1	5	1	166	143	0	1	0	14	23
Education and information technologies	21	3.66667	1	0	3	4	0	0.380952	0.047619	2	0	0	2	1	0	5	1	15	16	2	3	13	2	6	16	3	2	18	3	0	0	0	0	0	0	0	0	0	0	0	16	15	0	0	0	1	1
Einstein (Sao Paulo, Brazil)	503	3.84692	21	383	181	69	0.055666	0.182903	0.0616302	17	1	15	27	35	0	50	269	184	29	177	297	66	358	79	64	201	238	286	201	16	63	16	33	6	5	3	0	3	5	3	466	382	1	1	0	26	30
Electrolyte & blood pressure : E & BP	36	4.11111	10	12	9	0	0.0833333	0.194444	0	0	0	5	2	2	0	6	11	19	6	15	15	8	17	11	21	9	6	15	9	12	48	6	11	0	1	1	0	1	0	0	35	28	0	0	0	0	0
Electronic physician	846	4.57447	13	430	464	101	0.106383	0.367612	0.137116	14	1	7	26	29	0	202	371	273	147	162	537	212	412	222	253	379	214	441	379	26	58	9	13	5	1	1	0	1	0	0	846	798	0	2	0	11	16
Electrophoresis	36	2.83333	0	2	2	2	0.0277778	0.138889	0.0277778	1	0	0	8	8	2	26	8	2	30	3	3	32	3	1	31	3	2	33	3	0	15	0	0	0	8	2	0	4	4	1	73	53	0	0	0	3	6
Emergency (Tehran, Iran)	186	5.25806	4	144	107	3	0.349462	0.274194	0.225806	0	0	3	2	2	0	13	117	56	9	33	144	25	133	28	21	90	75	94	90	2	1	0	2	0	1	0	0	1	0	0	251	242	1	0	0	0	0
Emergency medicine international	278	4.04676	11	176	108	7	0.104317	0.18705	0.0863309	3	0	5	3	5	0	43	193	42	30	69	179	61	173	44	48	120	110	156	120	2	1	0	6	0	2	1	0	2	1	0	279	255	5	1	0	7	7
Emergency medicine journal : EMJ	114	3.7193	1	36	48	3	0.184211	0.289474	0.149123	5	0	1	2	2	0	28	74	12	25	21	68	46	45	23	35	43	36	67	43	4	0	0	2	1	0	0	0	0	0	0	100	89	2	0	0	26	42
Emergency radiology	40	4.075	0	25	22	1	0.425	0.175	0	2	1	0	1	4	0	8	22	10	4	12	24	9	15	16	9	24	7	16	24	0	0	0	0	0	0	0	0	0	0	0	40	38	0	0	0	0	0
Emerging health threats journal	30	3.56667	1	12	8	2	0.1	0.133333	0.0333333	2	0	0	2	1	0	8	18	4	9	12	9	11	13	6	12	13	5	17	13	0	2	0	2	1	1	1	0	1	0	0	27	25	0	0	0	2	2
Emerging infectious diseases	2463	3.61307	161	791	495	341	0.0324807	0.196508	0.0255786	131	22	44	323	271	2	769	1355	339	1025	670	768	1162	862	439	1039	633	791	1793	633	37	638	44	153	34	430	256	0	294	214	59	4090	3510	16	76	13	469	696
Emerging microbes & infections	715	3.82937	174	221	146	114	0.0433566	0.176224	0.0195804	37	12	39	268	285	18	136	392	187	264	322	129	282	331	102	248	217	250	486	217	12	1147	184	220	59	656	267	0	310	799	194	2229	1942	3	27	8	202	322
Emerging themes in epidemiology	90	4.04444	1	22	23	8	0.0444444	0.577778	0.111111	3	0	0	6	2	0	27	25	38	32	9	49	45	23	22	45	19	26	67	19	4	3	0	3	0	1	1	0	1	0	0	83	72	1	2	0	9	10
Emotion (Washington, D.C.)	16	4.3125	0	7	8	1	0.25	0.8125	0.1875	1	0	0	0	0	0	2	3	11	4	5	7	2	6	8	4	1	11	14	1	1	0	0	0	0	0	0	0	0	0	0	8	8	0	1	0	2	2
Endocrine	187	4.36898	11	114	116	12	0.0802139	0.240642	0.0802139	11	0	1	29	36	1	12	81	94	24	47	116	32	87	68	40	86	61	84	86	17	186	32	18	5	26	13	0	16	14	5	290	254	18	1	0	10	20
Endocrine connections	707	4.56719	93	470	444	33	0.0891089	0.241867	0.0579915	41	3	29	137	142	3	45	294	368	58	262	387	83	390	234	101	288	318	327	288	92	655	134	109	29	87	46	0	56	51	15	1249	1096	42	4	0	47	102
Endocrine pathology	14	3.42857	1	7	3	2	0.0714286	0.214286	0	0	0	0	1	2	0	3	7	4	5	5	4	5	6	3	6	8	0	6	8	0	41	5	1	0	1	0	0	1	0	0	22	17	0	0	0	3	6
Endocrine, metabolic & immune disorders drug targets	14	4.14286	0	3	2	0	0.0714286	0.214286	0	0	0	2	2	2	0	4	3	7	5	2	7	9	4	1	6	3	5	9	3	2	17	5	4	1	1	0	0	1	0	0	23	21	0	0	0	0	0
Endocrine-related cancer	98	4.2449	10	55	49	6	0.122449	0.27551	0.0612245	25	5	3	47	48	2	2	52	44	23	46	29	22	45	31	20	37	41	59	37	2	301	88	35	4	136	55	0	52	88	35	307	247	2	2	1	26	64
Endocrinology	157	4.23567	70	36	13	16	0.121019	0.254777	0.0254777	10	2	55	72	67	8	4	33	120	30	106	21	31	108	18	27	60	70	78	60	19	482	179	238	40	64	26	0	31	123	41	440	395	1	1	0	17	34
Endocrinology and metabolism (Seoul, Korea)	304	4.50658	29	202	162	7	0.0723684	0.115132	0.0427632	7	0	9	20	35	0	19	155	130	39	90	175	54	156	94	56	105	143	157	105	42	238	28	40	6	43	18	0	29	21	8	435	383	9	1	0	16	24
Endocrinology, diabetes & metabolism	115	4.15652	7	66	53	6	0.0869565	0.321739	0.147826	8	0	5	7	9	0	15	54	46	12	28	75	31	57	27	30	57	28	51	57	7	11	0	13	1	0	0	0	0	2	0	158	138	13	2	0	8	15
Endoscopic ultrasound	213	3.47418	18	104	87	7	0.14554	0.126761	0.0469484	7	0	4	2	6	0	45	114	54	40	77	96	52	118	43	64	95	54	106	95	12	15	1	0	0	0	0	0	0	0	0	178	161	4	0	0	1	1
Endoscopy	11	3.18182	1	3	2	1	0.0909091	0.0909091	0.181818	0	0	0	0	0	0	8	3	0	5	1	5	8	3	0	8	2	1	9	2	0	0	0	0	0	0	0	0	0	0	0	14	12	1	0	0	0	0
Endoscopy international open	1024	4.00488	50	649	502	35	0.178711	0.228516	0.130859	33	0	22	22	36	0	153	677	194	103	262	659	198	574	252	198	508	318	480	508	36	60	4	14	4	6	0	0	5	14	5	1020	880	65	3	0	17	21
Engineering (Beijing, China)	14	4.14286	0	8	8	1	0.285714	0.357143	0.142857	0	0	0	3	2	0	3	5	6	5	2	7	5	6	3	5	4	5	10	4	0	0	0	1	0	2	1	0	1	2	1	22	21	0	0	0	2	2
Engineering in life sciences	57	2.92982	4	1	1	0	0	0.140351	0	0	0	1	33	35	4	37	15	5	48	6	3	47	7	3	49	6	2	51	6	0	32	2	8	2	15	5	0	11	44	11	58	45	0	0	0	4	4
Entropy (Basel, Switzerland)	904	2.95243	6	74	79	38	0.0221239	0.560841	0.0475664	24	0	3	48	57	1	683	130	91	749	47	108	650	57	197	745	80	79	799	80	25	3	0	55	9	8	1	0	8	16	0	604	515	3	46	25	82	126
Environment and behavior	12	3.5	0	2	2	1	0	0.75	0.0833333	2	0	0	3	1	0	3	2	7	5	2	5	5	1	6	5	1	6	11	1	0	0	0	0	0	0	0	0	0	0	0	3	2	0	0	0	0	0
Environment international	106	4.21698	4	45	34	15	0.0660377	0.443396	0.0943396	2	1	1	19	12	0	30	33	43	33	16	57	43	32	31	39	23	44	79	23	4	14	0	2	1	3	0	0	3	2	0	176	145	0	2	0	13	15
Environment, development and sustainability	18	3.66667	0	0	1	3	0	0	0.111111	2	0	0	0	1	0	14	2	2	11	0	7	14	1	3	15	1	2	17	1	0	0	0	1	0	0	0	0	0	0	0	30	28	0	0	0	0	0
Environmental analysis, health and toxicology	20	3.85	2	1	3	2	0.05	0.25	0	1	0	2	9	9	0	7	9	4	15	4	1	14	3	3	8	3	9	15	3	2	0	0	3	1	0	0	0	0	0	0	19	17	0	0	0	1	1
Environmental and molecular mutagenesis	44	4.13636	9	2	2	11	0.0909091	0.25	0.0227273	4	3	8	27	24	6	8	14	22	27	9	8	26	8	10	22	9	13	33	9	2	39	3	16	6	23	13	0	14	18	1	124	101	0	2	0	14	25
Environmental entomology	18	4.11111	0	0	0	9	0	0.722222	0.0555556	1	0	0	11	4	1	7	2	9	14	0	4	14	0	4	13	1	4	17	1	0	0	0	1	0	0	0	0	0	2	0	25	23	0	0	0	4	5
Environmental epidemiology (Philadelphia, Pa.)	69	4.27536	1	45	37	4	0.0724638	0.347826	0.0434783	5	0	0	11	8	0	9	19	41	10	13	46	15	26	28	14	12	43	47	12	10	2	0	2	0	3	0	0	2	0	0	52	47	0	3	0	24	36
Environmental epigenetics	72	4.94444	25	17	18	10	0.166667	0.430556	0.0694444	5	0	9	35	23	8	11	7	54	17	23	32	18	34	20	17	22	33	49	22	1	32	6	25	14	2	0	0	2	5	3	252	230	0	1	0	18	37
Environmental geochemistry and health	49	2.97959	0	3	3	16	0.0204082	0.163265	0.0612245	1	0	1	23	20	0	42	5	2	42	2	5	37	3	9	45	3	1	46	3	0	0	0	0	0	1	0	0	1	1	0	48	39	0	0	0	5	5
Environmental health : a global access science source	1258	4.18919	33	582	498	123	0.0842607	0.349762	0.0755167	68	2	15	166	148	2	225	398	635	286	250	722	398	454	406	360	354	544	839	354	65	74	11	55	17	38	14	0	27	19	4	1347	1131	5	27	0	108	210
Environmental health and preventive medicine	279	4.56631	11	115	106	18	0.0286738	0.34767	0.0645161	7	0	4	19	27	1	49	92	138	60	65	154	98	100	81	80	79	120	181	79	19	78	14	16	5	5	4	0	5	5	4	342	313	1	0	0	15	24
Environmental health and toxicology	106	3.68868	5	21	21	18	0.0188679	0.226415	0.0471698	2	0	4	31	32	1	37	44	25	62	19	25	64	24	18	60	18	28	81	18	7	11	1	8	3	14	7	0	12	5	0	127	102	0	0	0	3	12
Environmental health insights	141	3.67376	9	38	40	26	0.0425532	0.347518	0.0425532	1	0	7	21	17	0	48	53	40	57	40	44	60	51	30	69	42	30	89	42	10	23	4	7	3	4	1	0	4	0	0	127	111	0	0	0	13	16
Environmental health perspectives	3276	4.56654	371	1562	1587	343	0.112332	0.368742	0.0592186	198	5	218	738	662	26	417	1124	1735	693	905	1678	858	1330	1088	781	773	1722	2188	773	315	1348	226	606	170	442	143	0	261	289	70	5397	4739	5	82	3	624	1036
Environmental management	137	3.16788	0	4	6	49	0.0145985	0.357664	0.0291971	7	0	1	19	11	1	85	23	29	94	9	34	92	8	37	108	13	16	122	13	2	0	0	7	2	0	0	0	0	1	0	96	75	0	1	1	4	4
Environmental microbiology	257	3.71984	4	5	3	26	0.00389105	0.206226	0.0155642	16	0	4	179	138	16	202	43	12	217	10	30	223	9	25	224	13	20	239	13	5	35	3	19	0	8	4	0	8	354	51	1170	1070	1	21	7	126	273
Environmental monitoring and assessment	280	3.22857	2	4	7	102	0.0107143	0.317857	0.075	5	0	3	113	89	0	229	33	18	228	10	42	207	10	63	249	16	15	261	16	3	1	0	6	2	2	1	0	2	1	0	213	182	0	5	1	19	20
Environmental pollution (Barking, Essex : 1987)	32	3.5625	1	4	2	6	0	0.1875	0.03125	0	0	0	11	9	1	19	10	3	24	2	6	27	3	2	23	3	6	28	3	1	5	0	1	0	4	3	0	3	2	1	55	52	0	5	1	4	5
Environmental research	70	3.68571	1	13	15	13	0.0428571	0.228571	0.0571429	1	0	0	10	9	0	31	26	13	28	4	38	43	13	14	40	15	15	53	15	2	23	8	5	1	1	0	0	1	2	0	77	70	0	2	0	8	15
Environmental science & technology	318	3.10063	5	29	29	64	0.0251572	0.248428	0.0440252	12	0	3	162	126	7	205	63	50	228	35	55	234	34	50	244	34	40	271	34	13	6	0	11	1	19	13	0	14	17	3	357	302	0	11	1	122	213
Environmental science and pollution research international	673	3.17831	6	19	23	136	0.0118871	0.194651	0.0520059	10	0	23	330	287	9	491	100	82	563	40	70	505	45	123	562	52	59	611	52	10	21	7	21	5	19	7	0	10	5	1	683	596	0	2	0	57	81
Environmental sciences Europe	72	2.75	1	0	0	19	0.0138889	0.236111	0.0277778	3	0	5	27	17	4	54	13	5	47	6	19	52	6	14	60	7	5	65	7	0	2	0	4	1	3	2	0	2	1	0	71	58	0	1	0	6	6
Environmental toxicology	15	3.6	8	1	1	2	0.0666667	0.333333	0	1	1	1	4	6	0	0	9	6	6	9	0	6	9	0	6	7	2	6	7	2	50	13	7	1	7	4	0	7	0	0	40	28	0	0	0	1	1
Environmental toxicology and chemistry	76	3.67105	4	0	0	24	0.0526316	0.315789	0.0657895	2	0	6	39	14	1	44	15	17	43	9	24	54	8	14	58	9	9	66	9	1	1	0	1	0	2	1	0	2	2	1	88	77	0	0	0	13	13
Enzyme research	151	2.7351	5	3	3	9	0	0.0728477	0.00662252	2	0	6	78	82	1	119	25	7	138	9	4	126	12	13	128	11	12	135	11	5	31	2	4	1	4	1	0	4	89	24	210	185	0	1	0	17	19
Epidemics	64	3	2	6	5	5	0	0.53125	0.03125	2	0	0	10	6	1	27	23	14	38	6	20	46	5	13	34	7	23	57	7	0	3	0	2	0	1	0	0	1	1	0	53	49	4	9	2	6	7
Epidemiologic perspectives & innovations : EP+I	19	3.89474	0	7	4	4	0	0.526316	0.0526316	2	0	0	1	1	0	5	6	8	7	2	10	8	2	9	7	5	7	14	5	0	0	0	2	1	0	0	0	0	0	0	14	12	0	0	0	2	4
Epidemiologic reviews	12	5.16667	0	0	0	3	0	0.583333	0	1	0	0	1	1	0	4	2	6	2	0	10	10	0	2	7	0	5	12	0	0	0	0	0	0	0	0	0	0	0	0	40	35	0	0	0	1	1
Epidemiology (Cambridge, Mass.)	79	3.94937	2	48	29	4	0.0506329	0.405063	0.0379747	4	0	0	7	6	0	12	30	37	15	18	46	21	38	20	15	23	41	52	23	4	3	0	3	0	0	0	0	0	0	0	65	56	0	11	3	28	36
Epidemiology and health	311	4.47267	5	161	110	19	0.022508	0.292605	0.0707395	9	0	0	9	13	0	60	131	120	70	100	141	97	130	84	81	95	135	184	95	32	16	1	3	1	1	1	0	1	0	0	338	320	0	1	0	14	21
Epidemiology and infection	627	3.72089	25	217	165	58	0.0191388	0.239234	0.0526316	25	2	1	49	60	1	217	283	127	202	134	291	296	229	102	257	156	214	467	156	4	132	10	16	4	20	11	0	16	3	3	847	721	5	16	1	49	70
Epidemiology and psychiatric sciences	91	3.95604	2	43	37	6	0.043956	0.32967	0.0879121	10	0	0	5	4	0	16	41	34	10	16	65	27	37	27	23	19	49	72	19	0	0	0	3	0	1	0	0	1	0	0	96	81	1	2	0	6	6
Epigenetics	251	4.28287	29	102	80	18	0.0717131	0.278884	0.0398406	15	6	6	123	99	27	33	107	111	87	86	78	91	99	61	84	124	43	125	124	2	327	126	50	12	153	63	0	74	120	41	982	858	0	15	0	108	246
Epigenetics & chromatin	493	3.65517	67	45	34	30	0.0182556	0.249493	0.0243408	28	8	21	281	205	71	109	254	130	320	95	78	346	106	41	271	147	75	346	147	0	1497	483	274	51	388	175	0	209	661	230	2500	2201	0	36	9	215	596
Epigenetics insights	15	5	2	6	9	3	0.0666667	0.266667	0.0666667	0	0	1	7	4	0	2	4	9	3	5	7	4	9	2	3	6	6	8	6	1	8	1	2	1	5	2	0	3	2	1	58	48	0	1	0	6	8
Epigenomics	27	4.48148	1	8	9	0	0	0.296296	0.0740741	1	0	1	10	4	3	4	11	12	8	4	15	13	10	4	12	8	7	19	8	0	14	4	3	0	11	5	0	6	0	0	106	98	0	0	0	10	32
Epilepsia	161	3.88199	13	104	99	8	0.242236	0.304348	0.0931677	7	0	10	5	4	0	14	102	45	14	54	93	23	100	38	19	83	59	74	83	4	23	5	39	6	3	2	0	2	1	0	210	186	36	2	1	9	11
Epilepsia open	181	3.9779	23	102	75	7	0.176796	0.187845	0.0939227	8	0	15	12	12	0	27	101	53	16	71	94	31	108	42	37	99	45	79	99	3	80	20	36	11	5	3	0	4	4	3	262	227	12	4	0	9	10
Epilepsy & behavior : E&B	44	3.56818	4	28	24	4	0.0681818	0.159091	0	1	0	0	2	3	0	5	31	8	4	18	22	5	24	15	5	25	14	18	25	1	14	7	0	0	0	0	0	0	0	0	37	33	0	1	0	6	16
Epilepsy & behavior case reports	59	2.76271	0	16	26	0	0.0677966	0.0508475	0	4	0	1	1	1	0	15	31	13	20	23	16	23	25	11	18	19	22	40	19	0	5	0	0	0	1	1	0	1	0	0	47	44	10	1	0	0	0
Epilepsy & behavior reports	16	3.3125	1	9	10	0	0.0625	0.0625	0	0	0	0	0	0	0	1	11	4	3	8	5	1	9	6	1	11	4	5	11	0	0	0	2	2	0	0	0	0	0	0	15	15	0	0	0	0	0
Epilepsy research	23	3.91304	1	15	15	0	0.0434783	0.304348	0.130435	0	0	1	0	0	0	5	8	10	2	9	12	4	10	9	5	7	11	16	7	0	0	0	3	1	0	0	0	0	0	0	41	36	0	0	0	1	1
Epilepsy research and treatment	51	3.80392	3	22	22	4	0.0784314	0.215686	0	5	0	1	3	3	0	14	22	15	10	11	30	19	20	12	15	13	23	38	13	0	11	3	3	1	0	0	0	0	0	0	54	51	0	0	0	6	19
Eplasty	338	3.05325	34	112	56	6	0.0414201	0.136095	0.0207101	1	0	18	16	11	0	86	137	115	133	105	100	129	121	88	138	91	109	209	91	38	59	5	27	6	3	3	0	1	0	0	239	200	6	1	0	6	10
Equine veterinary journal	52	3.92308	2	2	4	2	0.230769	0.346154	0.230769	3	0	3	7	7	0	20	16	16	18	7	27	31	7	14	28	8	16	42	8	2	10	3	0	0	0	0	0	0	0	0	52	43	0	0	0	2	3
Ergonomics	16	3.625	0	9	10	3	0.0625	0.5625	0.0625	1	0	0	2	1	0	3	3	10	5	3	8	1	7	8	3	7	6	9	7	0	0	0	0	0	0	0	0	0	0	0	6	6	0	0	0	0	0
Esophagus : official journal of the Japan Esophageal Society	31	4.19355	0	11	10	0	0.16129	0.0967742	0.0645161	0	0	0	0	0	0	11	10	10	9	6	16	7	6	18	15	12	4	18	12	1	1	0	1	1	1	1	0	1	0	0	24	24	0	0	0	0	0
Ethiopian journal of health sciences	538	4.66171	72	254	313	71	0.0520446	0.3829	0.184015	16	0	5	12	17	0	59	256	223	66	177	295	108	333	97	100	292	146	233	292	13	25	3	18	9	1	1	0	1	5	0	574	546	1	0	0	12	12
Ethnicity & health	13	3.30769	0	8	2	0	0	0.230769	0.0769231	2	0	0	0	1	0	0	3	10	3	7	3	2	3	8	2	6	5	7	6	0	0	0	0	0	0	0	0	0	0	0	6	6	0	0	0	2	2
Ethology : formerly Zeitschrift fur Tierpsychologie	11	4.45455	0	1	0	4	0.181818	0.636364	0.0909091	0	0	0	0	0	0	2	1	8	5	1	5	8	0	3	8	1	2	10	1	0	0	0	0	0	0	0	0	0	0	0	9	8	0	0	0	0	0
EuPA open proteomics	25	3.92	1	4	5	3	0	0.12	0.04	1	0	1	11	10	4	12	11	2	16	5	4	18	6	1	16	7	2	18	7	0	28	11	1	1	5	3	0	4	5	1	100	98	0	2	0	5	10
Euphytica: Netherlands journal of plant breeding	15	5.06667	0	0	0	3	0	0.666667	0.0666667	0	0	0	14	8	2	7	2	6	14	0	1	15	0	0	11	0	4	15	0	0	0	0	3	0	2	2	0	1	0	0	31	29	0	0	0	1	2
Euro surveillance : bulletin Europeen sur les maladies transmissibles = European communicable disease bulletin	456	3.51316	11	122	107	40	0.0153509	0.173246	0.0372807	18	3	1	37	41	0	149	220	87	162	91	203	228	153	75	192	118	146	334	118	4	105	9	21	2	36	23	0	28	12	1	726	596	2	16	10	77	114
Euroasian journal of hepato-gastroenterology	98	3.36735	2	32	38	2	0.0612245	0.122449	0.0204082	2	0	0	5	5	0	23	44	31	21	19	58	37	41	20	31	38	29	56	38	4	42	0	10	1	2	0	0	2	5	0	79	70	1	0	0	0	0
Europace : European pacing, arrhythmias, and cardiac electrophysiology : journal of the working groups on cardiac pacing, arrhythmias, and cardiac cellular electrophysiology of the European Society of Cardiology	216	4.35185	14	128	127	7	0.189815	0.259259	0.138889	9	0	8	10	12	0	30	128	58	25	69	122	33	122	61	44	101	71	103	101	12	12	1	2	0	3	1	0	2	3	1	239	221	26	0	0	24	28
Europe's journal of psychology	158	3.62025	6	40	86	5	0.0379747	0.297468	0.0443038	4	0	0	1	1	0	9	28	121	46	68	44	40	56	62	32	33	93	124	33	1	0	0	1	1	0	0	0	0	0	0	75	71	0	1	0	5	5
European archives of oto-rhino-laryngology : official journal of the European Federation of Oto-Rhino-Laryngological Societies (EUFOS) : affiliated with the German Society for Oto-Rhino-Laryngology - Head and Neck Surgery	401	3.82544	22	168	134	9	0.0997506	0.154613	0.042394	9	0	11	11	20	0	97	149	155	89	83	229	104	132	165	147	182	72	217	182	2	79	17	10	0	5	3	0	4	10	2	347	316	5	1	0	7	11
European archives of paediatric dentistry : official journal of the European Academy of Paediatric Dentistry	31	4.83871	0	13	16	3	0.0645161	0.354839	0.129032	2	0	0	4	4	0	10	17	4	5	5	21	9	11	11	11	9	11	22	9	0	0	0	0	0	0	0	0	0	0	0	46	39	1	0	0	0	0
European archives of psychiatry and clinical neuroscience	100	5.02	7	69	73	9	0.21	0.38	0.06	8	0	0	7	8	0	8	37	55	5	15	80	8	32	60	10	57	33	41	57	2	10	1	12	2	1	0	0	1	0	0	162	145	4	2	0	11	29
European biophysics journal : EBJ	76	2.82895	1	1	0	2	0	0.197368	0.0263158	3	0	2	12	15	0	57	16	3	66	4	6	62	4	10	71	4	1	72	4	0	11	1	4	2	18	8	0	12	23	7	96	77	0	0	0	7	9
European child & adolescent psychiatry	315	4.22222	1	176	175	22	0.11746	0.352381	0.0888889	29	0	0	18	16	0	38	135	142	30	67	218	63	116	136	62	127	126	186	127	2	15	1	16	3	3	1	0	3	1	0	304	267	5	11	0	13	16
European clinical respiratory journal	117	4.46154	4	75	63	7	0.0940171	0.34188	0.128205	6	0	0	7	9	0	18	75	24	14	34	69	20	52	45	23	57	37	57	57	3	11	0	9	4	3	0	0	3	0	0	143	128	8	1	0	11	23
European eating disorders review : the journal of the Eating Disorders Association	20	4.1	0	15	14	0	0.05	0.25	0.05	1	0	0	0	0	0	1	7	12	2	5	13	3	11	6	3	11	6	9	11	0	0	0	0	0	0	0	0	0	0	0	21	18	0	0	0	1	1
European endocrinology	15	4.2	0	3	6	1	0	0.2	0	2	0	0	2	1	0	5	5	5	6	3	6	6	6	3	6	3	6	12	3	0	0	0	0	0	0	0	0	0	0	0	20	20	10	0	0	1	1
European endodontic journal	74	4.83784	1	53	20	2	0.202703	0.554054	0.216216	2	0	1	9	11	1	12	55	7	11	31	32	14	49	11	15	48	11	24	48	2	11	0	3	0	1	0	0	1	0	0	105	97	0	0	0	1	1
European geriatric medicine	58	4.24138	2	29	31	0	0.0344828	0.206897	0.0689655	3	0	0	1	2	0	12	36	10	8	11	39	17	29	12	20	25	13	29	25	4	0	0	0	0	0	0	0	0	0	0	71	64	1	0	0	1	1
European heart journal	496	4.58468	29	292	296	15	0.342742	0.512097	0.219758	28	0	3	35	37	1	64	273	159	62	116	318	108	248	140	99	184	213	279	184	33	130	27	42	7	12	5	0	11	18	4	647	562	109	8	0	94	236
European heart journal cardiovascular Imaging	73	5.12329	3	59	59	9	0.520548	0.246575	0.123288	8	0	2	2	3	0	3	47	23	3	11	59	6	44	23	9	39	25	25	39	9	6	0	0	0	0	0	0	0	0	0	98	89	5	1	0	7	9
European heart journal supplements : journal of the European Society of Cardiology	77	2.07792	2	42	27	5	0.025974	0.0779221	0	10	0	0	1	1	0	17	56	4	24	44	9	24	45	8	20	35	22	38	35	4	0	0	0	0	0	0	0	0	0	0	46	19	0	0	0	0	0
European heart journal. Acute cardiovascular care	17	3.88235	0	8	5	0	0.117647	0.176471	0	0	0	0	0	0	0	5	9	3	2	2	13	7	6	4	6	9	2	8	9	0	0	0	1	0	0	0	0	0	2	0	26	24	3	0	0	3	3
European heart journal. Cardiovascular pharmacotherapy	21	4.52381	0	12	6	0	0.142857	0.333333	0.0952381	2	0	0	0	0	0	4	7	10	2	1	18	8	10	3	7	4	10	16	4	1	1	0	0	0	1	0	0	1	1	0	33	24	2	0	0	1	1
European heart journal. Quality of care & clinical outcomes	20	4.35	0	9	5	2	0	0.45	0.1	2	0	0	0	1	0	4	11	5	3	2	15	7	8	5	6	2	12	17	2	1	0	0	0	0	0	0	0	0	0	0	29	25	2	0	0	4	4
European journal of ageing	73	3.72603	0	23	22	5	0.0273973	0.246575	0.0821918	2	0	0	1	1	0	10	17	46	21	9	43	29	17	27	31	15	27	58	15	0	0	0	0	0	0	0	0	0	0	0	48	45	0	2	0	3	3
European journal of anaesthesiology	31	5.70968	1	21	21	1	0.516129	0.774194	0.580645	3	0	2	2	2	0	5	21	5	1	4	26	7	18	6	8	5	18	19	5	7	0	0	0	0	0	0	0	0	0	0	59	53	9	0	0	4	4
European journal of applied physiology	316	4.93987	25	232	282	14	0.136076	0.518987	0.256329	22	0	6	93	75	0	8	68	240	12	128	176	19	185	112	23	176	117	126	176	14	49	14	15	6	5	1	0	5	2	0	458	395	13	1	0	12	13
European journal of cancer (Oxford, England : 1990)	81	4.16049	0	39	32	1	0.111111	0.382716	0.160494	0	1	0	4	3	0	13	41	27	17	16	48	24	38	19	19	31	31	48	31	2	4	0	0	0	3	1	0	2	6	1	92	81	15	1	0	6	29
European journal of cancer care	71	3.83099	1	47	45	3	0.028169	0.225352	0.056338	4	0	0	2	1	0	9	40	22	3	17	51	9	39	23	14	34	23	37	34	0	0	0	0	0	0	0	0	0	0	0	80	71	2	1	0	0	0
European journal of cancer prevention : the official journal of the European Cancer Prevention Organisation (ECP)	37	4.32432	3	20	15	3	0.108108	0.324324	0.0810811	4	0	1	6	6	0	5	13	19	8	11	18	11	16	10	9	9	19	26	9	2	10	1	5	1	8	3	0	2	1	0	68	62	2	0	0	7	10
European journal of cardio-thoracic surgery : official journal of the European Association for Cardio-thoracic Surgery	79	4.40506	5	44	35	3	0.139241	0.227848	0.139241	7	0	5	2	2	1	12	55	12	7	26	46	16	43	20	18	43	18	34	43	2	3	1	0	0	0	0	0	0	1	0	98	89	12	0	0	1	1
European journal of cardiovascular nursing : journal of the Working Group on Cardiovascular Nursing of the European Society of Cardiology	25	4.8	1	19	17	2	0.16	0.32	0.24	1	0	0	0	0	0	1	15	9	0	3	22	4	14	7	1	11	13	14	11	0	0	0	2	2	0	0	0	0	0	0	30	27	1	3	0	2	2
European journal of clinical investigation	54	4.68519	5	37	29	1	0.111111	0.240741	0.0925926	1	0	1	11	12	0	8	32	14	2	12	40	7	30	17	11	29	14	21	29	4	17	4	7	1	3	1	0	2	0	0	89	75	2	0	0	2	2
European journal of clinical microbiology & infectious diseases : official publication of the European Society of Clinical Microbiology	461	3.70933	6	177	152	34	0.0759219	0.169197	0.0368764	33	15	3	67	71	0	142	224	95	158	91	212	181	163	117	184	178	99	280	178	3	187	23	45	4	39	21	0	29	35	20	623	538	18	6	0	38	76
European journal of clinical nutrition	278	5.17626	5	208	184	15	0.140288	0.507194	0.190647	17	0	0	35	40	0	18	85	175	21	53	204	39	128	111	56	55	167	151	55	72	16	0	2	1	1	0	0	1	1	0	345	299	30	6	0	17	24
European journal of clinical pharmacology	266	4.00752	1	136	120	14	0.0902256	0.353383	0.116541	22	0	2	20	21	0	68	103	95	47	49	170	94	111	61	93	100	73	159	100	7	11	0	2	1	1	0	0	1	1	0	372	285	36	4	0	28	54
European journal of criminology	11	2.54545	0	0	0	0	0	0.454545	0	0	0	0	0	1	0	4	1	6	9	0	2	8	0	3	6	0	5	11	0	0	0	0	0	0	0	0	0	0	0	0	3	3	0	0	0	1	1
European journal of dental education : official journal of the Association for Dental Education in Europe	13	3.61538	0	10	3	1	0.230769	0.307692	0	1	0	0	1	0	0	2	9	2	3	5	5	3	6	4	3	10	0	3	10	0	0	0	0	0	0	0	0	0	0	0	13	10	0	0	0	2	2
European journal of dentistry	881	4.11918	41	342	253	54	0.116913	0.472191	0.113507	10	0	14	89	105	0	314	342	225	326	232	323	360	341	180	367	248	266	605	248	28	62	9	46	13	14	8	0	14	1	0	771	701	7	2	0	9	12
European journal of drug metabolism and pharmacokinetics	76	4.38158	6	43	46	5	0.118421	0.407895	0.210526	14	0	2	8	6	0	6	17	53	11	19	46	16	42	18	18	28	30	37	28	11	7	2	10	2	8	4	0	5	2	0	98	69	29	0	0	3	3
European journal of emergency medicine : official journal of the European Society for Emergency Medicine	28	4.46429	1	21	19	3	0.142857	0.142857	0.0714286	1	0	1	1	1	0	1	24	3	1	8	19	2	21	5	2	14	12	14	14	0	0	0	0	0	0	0	0	0	0	0	38	32	3	0	0	2	2
European journal of endocrinology	128	4.625	6	87	95	6	0.0546875	0.3125	0.109375	9	0	1	20	22	1	9	54	65	8	37	83	17	59	52	22	48	58	61	48	19	77	16	3	3	9	5	0	9	19	8	185	160	16	2	0	10	18
European journal of epidemiology	289	4.3045	8	134	135	24	0.0692042	0.346021	0.0726644	24	0	0	22	20	0	50	78	161	42	46	201	85	94	110	95	108	86	165	108	16	11	0	3	1	4	0	0	3	0	0	377	312	1	4	0	24	58
European journal of gastroenterology & hepatology	59	4.47458	5	43	34	3	0.135593	0.254237	0.0508475	2	0	1	3	4	0	9	33	17	4	10	45	10	24	25	13	27	19	25	27	7	22	2	1	1	1	1	0	1	0	0	75	62	2	0	0	2	4
European journal of haematology	84	3.59524	1	50	35	7	0.0595238	0.178571	0.0833333	5	1	0	10	10	0	14	48	22	13	28	43	19	39	26	17	58	9	25	58	1	26	7	2	1	11	8	0	5	2	1	80	68	10	0	0	2	2
European journal of heart failure	113	4.61062	2	71	73	6	0.345133	0.530973	0.141593	8	0	0	9	9	3	9	68	36	10	21	82	17	62	34	12	42	59	69	42	2	16	3	1	1	1	0	0	1	2	1	126	115	21	2	1	7	9
European journal of histochemistry : EJH	474	3.46414	94	153	106	35	0.0949367	0.21097	0.0105485	14	2	93	76	88	1	49	184	241	168	260	46	153	249	72	155	159	160	255	159	60	1626	336	155	48	103	49	0	72	73	19	516	434	1	1	0	40	48
European journal of hospital pharmacy : science and practice	24	2.83333	0	3	6	2	0.0416667	0.208333	0.0833333	0	0	0	3	3	0	14	10	0	15	3	6	18	6	0	15	5	4	17	5	2	0	0	0	0	0	0	0	0	0	0	22	17	0	1	0	5	5
European journal of human genetics : EJHG	369	4.10027	11	167	196	13	0.0514905	0.197832	0.0460705	20	0	1	64	50	3	69	192	108	84	138	147	101	153	115	109	161	99	199	161	9	89	24	43	3	51	18	0	35	82	25	1220	1017	3	18	10	129	256
European journal of hybrid imaging	20	3.8	1	11	13	0	0.4	0.15	0.05	1	0	0	1	1	0	4	7	9	3	7	10	3	11	6	5	13	2	7	13	0	0	0	0	0	0	0	0	0	1	0	21	18	0	0	0	0	0
European journal of immunology	309	3.29126	68	111	95	26	0.0776699	0.0614887	0.00970874	8	8	16	88	87	10	6	214	89	99	147	63	112	181	16	23	200	86	107	200	2	1513	303	473	59	181	69	0	106	144	35	876	735	2	3	0	36	67
European journal of inorganic chemistry	19	2	0	0	0	0	0	0	0	0	0	2	2	2	0	14	5	0	17	2	0	13	2	4	15	4	0	15	4	0	0	0	2	0	1	0	0	1	0	0	22	15	0	0	0	9	15
European journal of integrative medicine	12	3.66667	0	3	4	0	0	0.25	0.0833333	0	0	0	1	2	0	6	4	2	2	2	8	7	3	2	7	2	3	10	2	0	0	0	0	0	0	0	0	0	0	0	31	29	0	0	0	1	1
European journal of lipid science and technology : EJLST	11	2.45455	0	0	0	0	0	0	0	0	0	1	5	5	0	8	3	0	9	1	1	9	0	2	9	1	1	10	1	0	0	0	0	0	2	0	0	1	0	0	11	8	0	0	0	2	3
European journal of medical research	680	4.10294	74	351	298	30	0.0897059	0.182353	0.0323529	21	0	41	78	85	1	97	273	310	121	256	303	152	326	202	163	299	218	333	299	48	348	67	81	17	63	33	0	43	33	10	851	762	6	3	0	36	76
European journal of medicinal chemistry	88	2.92045	3	0	0	3	0	0.0568182	0.0454545	4	2	3	34	37	0	16	66	6	82	5	1	81	5	2	62	18	8	70	18	0	36	12	29	3	173	80	0	61	19	7	169	140	2	2	1	32	92
European journal of microbiology & immunology	136	3.74265	12	55	35	16	0.110294	0.132353	0.0882353	2	0	3	29	32	4	25	58	53	52	39	45	54	61	21	30	55	51	79	55	2	243	51	65	20	9	3	0	8	20	3	238	195	0	0	0	7	10
European journal of neurology	120	3.925	2	96	86	7	0.158333	0.333333	0.108333	6	0	0	5	5	0	12	81	27	4	43	73	11	87	22	13	75	32	43	75	2	27	4	1	0	4	3	0	4	1	0	125	116	31	0	0	5	5
European journal of nuclear medicine and molecular imaging	481	4.17464	32	279	267	19	0.209979	0.199584	0.037422	17	3	22	29	38	0	75	211	195	70	150	261	93	182	206	109	266	106	203	266	12	134	32	59	17	57	28	0	32	24	9	628	542	48	4	0	26	41
European journal of nutrition	359	5.03343	26	195	200	40	0.155989	0.548747	0.200557	38	0	17	84	82	1	32	100	227	49	57	253	77	144	138	88	139	132	186	139	34	135	35	31	8	41	16	0	21	6	1	632	551	44	6	0	33	62
European journal of obstetrics & gynecology and reproductive biology: X	83	4.53012	2	52	37	6	0.0963855	0.168675	0.144578	4	0	0	4	6	0	7	11	65	9	18	56	22	41	20	23	38	22	38	38	7	18	7	0	0	1	1	0	1	1	0	111	94	1	0	0	5	6
European journal of obstetrics, gynecology, and reproductive biology	20	3.9	0	9	9	1	0	0.1	0	0	0	0	0	0	0	0	4	16	3	7	10	7	10	3	7	11	2	8	11	1	0	0	0	0	0	0	0	0	0	0	23	22	0	0	0	0	0
European journal of ophthalmology	20	3.75	0	13	13	0	0	0.3	0.25	1	1	0	0	1	0	1	16	3	2	2	16	1	15	4	2	11	7	9	11	0	0	0	0	0	0	0	0	0	0	0	17	15	8	0	0	0	0
European journal of oral sciences	23	4.04348	1	13	12	1	0.0869565	0.173913	0.217391	0	1	0	3	5	0	5	12	6	7	3	13	8	9	6	6	15	2	8	15	0	33	6	5	2	0	0	0	0	2	0	41	34	1	0	0	2	5
European journal of organic chemistry	16	2.0625	0	0	0	0	0	0	0	2	0	0	2	3	0	8	8	0	16	0	0	15	0	1	12	3	1	12	3	1	0	0	5	0	1	1	0	1	0	0	16	12	0	0	0	8	17
European journal of orthodontics	15	4.26667	1	7	2	0	0.133333	0.666667	0.0666667	0	0	0	1	3	0	5	5	5	2	2	11	6	4	5	6	2	7	11	2	2	1	0	3	1	0	0	0	0	0	0	17	16	1	1	0	0	0
European journal of orthopaedic surgery & traumatology : orthopedie traumatologie	62	3.3871	2	25	18	3	0.0645161	0.0645161	0.0645161	1	0	0	2	5	0	12	27	23	10	11	41	18	20	24	23	29	10	33	29	0	0	0	1	0	1	0	0	1	0	0	48	43	0	0	0	1	1
European journal of pain (London, England)	102	4.81373	11	56	49	7	0.254902	0.568627	0.176471	6	0	10	14	14	1	13	34	55	9	26	67	22	50	30	21	40	41	57	40	5	50	12	20	5	1	0	0	1	1	0	162	144	13	3	0	5	9
European journal of pediatrics	357	4	5	167	171	13	0.106443	0.232493	0.12605	14	4	0	20	23	0	82	214	61	59	73	225	116	163	78	110	138	109	211	138	8	24	2	10	4	7	4	0	6	1	0	392	353	19	6	0	10	11
European journal of pharmaceutical sciences : official journal of the European Federation for Pharmaceutical Sciences	23	3.6087	0	2	1	3	0.0434783	0.173913	0.0434783	3	0	0	10	8	0	8	8	7	18	1	4	17	2	4	15	7	1	15	7	1	4	1	10	4	13	7	0	8	1	1	72	62	0	1	0	4	8
European journal of pharmaceutics and biopharmaceutics : official journal of Arbeitsgemeinschaft fur Pharmazeutische Verfahrenstechnik e.V	17	3.17647	1	3	1	0	0.0588235	0.176471	0	0	0	3	11	9	0	6	7	4	10	6	1	8	5	4	9	6	2	11	6	0	11	4	4	4	9	6	0	7	1	1	31	16	0	0	0	0	0
European journal of pharmacology	47	3.17021	6	5	5	2	0.0638298	0.0851064	0.0425532	2	0	10	10	7	1	18	14	15	29	16	2	29	16	2	26	16	5	31	16	0	75	18	21	3	25	6	0	13	16	8	123	114	25	1	0	6	9
European journal of plastic surgery	53	3.16981	0	13	12	2	0.0566038	0.169811	0.0188679	3	0	0	0	4	0	17	11	25	24	6	23	20	10	23	28	14	11	39	14	0	9	1	0	0	1	1	0	1	0	0	42	38	0	0	0	0	0
European journal of population = Revue europeenne de demographie	74	2.62162	0	0	1	1	0	0.256757	0.027027	2	0	0	3	2	0	12	3	59	43	1	30	53	1	20	53	0	21	74	0	0	0	0	0	0	0	0	0	0	0	0	17	12	0	0	0	11	11
European journal of preventive cardiology	76	4.88158	0	42	39	4	0.105263	0.486842	0.0921053	13	0	1	5	8	0	9	31	36	10	7	59	25	30	21	18	11	47	54	11	11	0	0	3	0	0	0	0	0	1	1	117	97	6	1	0	15	25
European journal of psychotraumatology	572	4.51748	11	334	357	37	0.138112	0.407343	0.0926573	64	0	0	30	34	0	36	159	377	39	112	421	89	200	283	83	217	272	351	217	4	1	0	4	3	9	1	0	8	0	0	539	489	15	11	0	93	148
European journal of public health	246	3.9065	1	84	56	19	0.0284553	0.308943	0.0447154	11	0	0	7	7	0	52	78	116	54	43	149	112	76	58	78	44	124	195	44	7	1	0	1	0	1	0	0	1	0	0	242	217	2	8	0	36	42
European journal of radiology	39	5	1	29	25	0	0.384615	0.282051	0.025641	1	3	0	1	2	0	2	22	15	1	11	27	3	19	17	2	16	21	22	16	1	0	0	1	0	0	0	0	0	0	0	37	36	2	1	0	1	1
European journal of radiology open	184	4.43478	3	133	127	1	0.320652	0.163043	0.0652174	2	0	0	2	6	0	14	84	86	8	58	118	15	101	68	16	81	87	101	81	2	5	1	3	1	0	0	0	0	6	1	181	168	3	1	0	2	2
European journal of rheumatology	23	4.26087	1	16	15	1	0.0434783	0.0434783	0.0434783	1	0	0	1	1	0	1	16	6	2	5	16	3	10	10	1	13	9	10	13	0	13	2	0	0	0	0	0	0	1	0	17	17	1	0	0	1	2
European journal of soil science	14	3.28571	0	0	0	6	0	0.571429	0.0714286	0	0	0	9	5	0	12	2	0	14	0	0	11	0	3	13	1	0	12	1	1	0	0	1	1	0	0	0	0	0	0	5	4	0	1	0	0	0
European journal of translational myology	166	4.04819	19	55	78	3	0.060241	0.283133	0.0783133	1	0	8	13	15	0	31	62	73	51	55	60	43	75	48	47	52	67	97	52	17	40	12	24	6	3	1	0	3	2	0	177	160	2	0	0	15	19
European journal of trauma and emergency surgery : official publication of the European Trauma Society	132	4.10606	5	64	35	3	0.0833333	0.143939	0.0454545	6	0	3	4	3	0	44	71	17	16	18	98	52	62	18	52	47	33	84	47	1	9	3	4	0	0	0	0	0	1	0	174	151	0	2	0	2	2
European journal of vascular and endovascular surgery : the official journal of the European Society for Vascular Surgery	18	4.5	0	8	5	1	0.333333	0.611111	0.0555556	1	0	0	0	0	0	6	11	1	2	1	15	7	9	2	7	5	6	13	5	0	0	0	0	0	0	0	0	0	0	0	25	23	0	0	0	1	1
European journal of wildlife research	14	3.28571	0	0	0	6	0	0.214286	0	5	1	0	3	3	0	4	3	7	12	0	2	12	0	2	12	0	2	14	0	0	5	0	0	0	0	0	0	0	0	0	22	19	0	0	0	2	2
European neuropsychopharmacology : the journal of the European College of Neuropsychopharmacology	14	4.28571	5	4	3	1	0.285714	0.357143	0.0714286	0	0	2	3	1	1	3	2	9	3	3	8	5	6	3	4	8	2	6	8	0	1	0	8	1	0	0	0	0	0	0	22	21	0	0	0	1	34
European oral research	38	4.5	4	22	15	3	0.105263	0.342105	0.105263	0	0	1	4	5	0	11	19	8	11	11	16	11	23	4	13	13	12	23	13	2	2	2	3	1	1	1	0	1	0	0	41	40	1	0	0	2	2
European psychiatry : the journal of the Association of European Psychiatrists	94	4.3617	0	54	56	3	0.0425532	0.287234	0.0744681	4	0	0	3	2	0	13	37	44	11	13	70	22	44	28	21	41	32	50	41	3	1	1	0	0	1	0	0	1	0	0	120	102	3	5	0	6	9
European radiology	777	4.77091	18	548	527	10	0.427284	0.302445	0.0669241	26	1	7	37	52	0	94	367	316	61	163	553	111	351	315	132	414	231	350	414	13	19	4	30	2	5	1	0	2	20	3	1007	924	30	8	1	21	29
European radiology experimental	151	4.6755	24	92	79	5	0.18543	0.238411	0.0596026	3	1	12	14	18	0	18	59	74	24	64	63	20	72	59	32	63	56	69	63	19	15	1	17	8	7	3	0	4	0	0	221	200	3	1	1	5	5
European review of aging and physical activity : official journal of the European Group for Research into Elderly and Physical Activity	97	5.16495	2	48	56	6	0.226804	0.57732	0.154639	12	0	0	8	11	0	14	37	46	8	10	79	24	27	46	24	23	50	69	23	5	0	0	11	1	0	0	0	0	0	0	160	143	1	3	0	2	3
European spine journal : official publication of the European Spine Society, the European Spinal Deformity Society, and the European Section of the Cervical Spine Research Society	121	4.08264	6	35	32	4	0.165289	0.305785	0.0578512	5	0	4	7	8	0	37	40	44	34	18	69	53	35	33	48	39	34	82	39	0	23	4	4	1	2	2	0	2	1	0	157	124	0	7	0	1	1
European stroke journal	30	4.5	1	15	15	0	0.3	0.466667	0.2	1	0	0	0	1	0	10	17	3	2	3	25	9	14	7	10	12	8	18	12	0	0	0	0	0	0	0	0	0	0	0	42	36	1	1	0	6	12
European surgery : ACA : Acta chirurgica Austriaca	28	3.75	2	13	8	1	0.107143	0.214286	0.107143	0	0	2	1	2	0	9	10	9	8	9	11	8	14	6	9	13	6	15	13	0	5	0	5	0	0	0	0	0	0	0	22	21	2	0	0	0	0
European urology	40	4.425	0	21	19	1	0.35	0.425	0.2	2	0	1	3	2	0	11	15	14	8	15	17	10	18	12	13	26	1	13	26	1	10	3	2	0	6	3	0	3	3	0	68	62	11	2	3	5	7
Evidence-based complementary and alternative medicine : eCAM	7688	4.33611	2094	2035	1444	767	0.175208	0.493236	0.0559313	273	19	1162	2027	2242	31	1269	2435	3984	2301	3178	2209	2873	3672	1143	3476	1357	2855	4214	1357	2117	12093	1995	3159	719	2531	1031	0	1518	475	107	14325	12092	85	30	0	1317	1460
Evidence-based mental health	22	4.09091	0	1	8	0	0.0909091	0.363636	0.0454545	0	0	0	0	0	0	5	9	8	8	3	11	11	4	7	7	1	14	21	1	0	0	0	0	0	0	0	0	0	0	0	26	24	0	0	0	3	3
Evidence-based spine-care journal	68	3.36765	1	2	2	1	0.0882353	0.102941	0.0147059	3	0	0	0	1	0	30	28	10	6	0	62	51	2	15	36	3	29	65	3	0	0	0	0	0	0	0	0	0	0	0	68	51	0	0	0	2	2
EvoDevo	259	3.46718	22	7	0	56	0.011583	0.108108	0.011583	6	0	8	71	58	19	144	34	81	213	29	17	209	32	18	198	41	20	218	41	0	289	56	29	7	6	1	0	5	156	63	1090	1017	0	19	3	78	111
Evolution letters	130	4.26154	6	0	1	21	0.0307692	0.592308	0.0538462	6	0	3	65	31	4	44	14	72	73	5	52	94	5	31	101	14	15	114	14	2	1	0	13	1	0	0	0	0	4	2	416	373	0	20	7	28	40
Evolution, medicine, and public health	87	4.10345	2	28	21	11	0.0229885	0.229885	0.0229885	6	0	0	21	10	0	18	15	54	30	16	41	33	19	35	27	16	44	67	16	4	4	0	10	2	2	0	0	1	1	0	142	128	1	4	0	15	21
Evolution; international journal of organic evolution	161	4.31056	2	1	0	17	0.0621118	0.63354	0.0248447	9	0	3	65	36	4	58	13	90	99	4	58	119	5	37	132	13	16	146	13	2	12	0	19	2	0	0	0	0	7	1	404	370	0	15	3	37	58
Evolutionary applications	851	4.51704	34	13	11	220	0.0164512	0.616921	0.0564042	72	1	13	453	244	10	395	112	344	534	42	275	583	45	223	692	85	74	763	85	3	23	3	44	12	37	11	0	15	31	6	2723	2454	1	65	16	114	168
Evolutionary bioinformatics online	322	3.72671	3	20	14	16	0.00310559	0.276398	0.0310559	12	1	1	78	58	3	264	46	12	240	20	62	272	16	34	287	21	14	299	21	2	11	5	24	6	8	1	0	5	21	6	1431	1301	0	26	5	94	226
Evolutionary biology	16	3.9375	0	0	0	3	0	0.5	0.0625	0	0	0	3	2	0	3	3	10	12	0	4	13	0	3	9	1	6	15	1	0	0	0	5	1	0	0	0	0	1	0	22	21	0	0	0	1	3
Experimental & applied acarology	119	3.72269	3	2	0	31	0.00840336	0.378151	0	3	0	0	52	27	2	39	12	68	94	4	21	91	4	24	97	5	17	114	5	0	3	0	1	0	3	2	0	3	10	2	129	105	0	2	0	19	26
Experimental & molecular medicine	704	3.67472	331	230	172	60	0.0852273	0.259943	0.0113636	35	16	80	265	324	11	24	353	327	195	430	79	201	434	69	170	189	345	446	189	69	4364	913	649	125	913	325	0	409	966	317	2005	1657	6	3	0	84	177
Experimental & translational stroke medicine	76	4.25	34	15	8	17	0.513158	0.368421	0.105263	3	0	27	11	9	1	7	10	59	15	42	19	18	42	16	27	21	28	31	21	24	88	17	67	7	0	0	0	0	3	0	108	92	1	0	0	1	1
Experimental and therapeutic medicine	5446	4.44785	1166	2911	2295	292	0.0945648	0.38744	0.015975	115	20	892	1440	1610	17	460	1895	3091	980	2652	1814	1155	3140	1151	1472	1749	2225	2782	1749	915	12453	2310	1630	340	1851	768	0	1118	1390	440	11826	10701	12	13	0	279	505
Experimental animals	371	4.30728	277	44	5	70	0.0619946	0.277628	0.0107817	9	4	141	75	70	1	2	76	293	35	318	18	35	302	34	47	94	230	198	94	79	654	155	460	174	50	25	0	40	130	50	470	415	0	1	0	28	31
Experimental brain research	445	4.5191	36	270	330	8	0.105618	0.739326	0.0696629	13	0	15	62	58	0	19	102	324	32	147	266	32	155	258	48	259	138	184	259	2	45	10	12	1	14	4	0	8	10	3	411	368	2	4	1	11	12
Experimental cell research	44	3.02273	5	8	8	1	0.0227273	0.159091	0	2	0	3	17	21	5	3	36	5	27	12	5	27	15	2	24	11	9	33	11	0	231	64	23	4	52	27	0	32	49	19	106	88	0	0	0	6	11
Experimental dermatology	27	3.14815	2	10	13	0	0.111111	0.148148	0.037037	2	0	0	6	7	0	5	13	9	11	13	3	11	12	4	7	17	3	10	17	0	47	9	11	2	6	2	0	4	3	2	40	33	0	1	0	4	5
Experimental diabetes research	222	4.22523	76	71	53	8	0.121622	0.369369	0.00900901	6	0	48	46	53	1	18	59	145	48	114	60	54	139	29	59	59	104	116	59	47	333	62	122	39	30	14	0	26	30	10	297	245	2	2	0	16	29
Experimental economics	18	3.11111	0	0	1	0	0.0555556	0.944444	0.0555556	0	0	0	3	3	0	10	0	8	15	0	3	4	0	14	17	1	0	17	1	0	0	0	0	0	0	0	0	0	0	0	2	1	0	0	0	0	0
Experimental eye research	39	4.10256	11	12	8	7	0.0512821	0.0512821	0.0769231	2	0	7	6	6	1	3	14	22	11	19	9	12	20	7	3	14	22	25	14	0	85	31	40	5	9	6	0	5	9	6	112	93	0	0	0	5	49
Experimental gerontology	25	4.2	2	10	10	3	0.04	0.2	0.16	0	0	3	9	11	0	2	10	13	9	8	8	8	10	7	6	11	8	13	11	1	30	7	14	1	2	1	0	2	1	0	46	43	0	2	0	1	7
Experimental hematology	30	3.46667	4	8	8	2	0.0666667	0.133333	0	1	1	1	8	9	0	8	16	6	12	11	7	14	14	2	10	15	5	15	15	0	92	32	34	6	13	1	0	9	21	8	84	71	0	2	0	4	16
Experimental hematology & oncology	145	3.71034	17	61	52	6	0.062069	0.172414	0.0344828	5	2	3	39	39	1	23	82	40	41	56	48	50	56	39	48	69	28	76	69	0	410	135	29	6	68	33	0	40	34	12	276	230	12	1	0	10	41
Experimental neurobiology	293	4.00683	153	44	31	16	0.122867	0.221843	0.0204778	2	2	78	35	46	4	18	104	171	76	175	42	77	181	35	76	76	141	140	76	77	1181	387	265	69	79	30	0	52	135	48	598	518	0	3	0	22	28
Experimental neurology	42	4.21429	11	13	7	1	0.357143	0.380952	0.119048	0	0	17	8	9	0	3	12	27	8	24	10	8	21	13	4	19	19	22	19	1	132	26	34	3	8	2	0	8	10	2	104	94	0	1	0	5	6
Experimental parasitology	19	3.15789	2	3	0	1	0	0.105263	0	2	0	0	8	8	1	7	8	4	13	5	1	12	5	2	12	4	3	15	4	0	35	4	3	1	5	1	0	4	44	3	32	25	0	0	0	0	0
Experimental physiology	47	4.19149	19	21	15	1	0.170213	0.382979	0.0425532	1	0	27	10	11	1	0	10	37	1	40	6	0	38	9	1	34	12	11	34	2	69	21	31	2	13	4	0	7	7	3	83	73	1	0	0	2	2
Experimental psychology	15	4.33333	0	5	5	0	0	0.8	0.0666667	0	0	0	1	1	0	3	3	9	4	5	6	2	5	8	6	7	2	8	7	0	0	0	1	1	0	0	0	0	0	0	13	11	0	2	0	3	3
Extreme physiology & medicine	39	4.02564	1	29	31	3	0.153846	0.307692	0.0512821	2	0	1	5	4	0	3	7	29	3	19	17	5	30	4	7	18	14	17	18	4	2	0	0	0	0	0	0	0	0	0	44	41	0	0	0	10	10
Extremophiles : life under extreme conditions	71	3.01408	0	1	1	4	0.0140845	0.0704225	0	1	0	0	28	26	3	60	11	0	64	1	6	69	1	1	64	4	3	67	4	0	11	1	8	1	3	1	0	3	140	26	203	188	0	3	0	24	41
Eye & contact lens	17	4.47059	1	9	12	0	0	0.235294	0.235294	0	0	1	2	3	0	1	12	4	3	2	12	2	11	4	1	11	5	6	11	0	1	0	2	0	0	0	0	0	0	0	16	16	1	0	0	3	3
Eye (London, England)	150	4.17333	4	84	73	2	0.08	0.22	0.12	5	0	1	8	10	0	27	96	27	18	33	99	39	78	33	35	51	64	93	51	6	51	18	9	0	5	3	0	2	5	0	167	152	12	1	0	11	14
Eye and brain	26	3.84615	9	7	4	1	0	0.269231	0.0769231	0	0	10	2	2	0	7	14	5	7	9	10	8	15	3	8	15	3	11	15	0	8	0	0	0	0	0	0	0	0	0	39	35	0	0	0	0	0
Eye and vision (London, England)	132	4.5303	10	97	82	3	0.0530303	0.265152	0.151515	5	0	4	15	14	0	12	96	24	6	29	97	13	84	35	15	76	41	56	76	0	32	6	5	1	4	2	0	3	5	2	208	178	5	1	1	7	33
F1000Research	1557	3.88375	140	395	401	125	0.0783558	0.272961	0.0841362	70	5	74	262	233	27	638	526	393	743	332	482	814	490	253	819	361	377	1142	361	54	818	377	334	74	214	85	0	129	311	89	3651	3115	24	116	42	279	966
FASEB bioAdvances	93	3.68817	38	15	10	9	0.0860215	0.236559	0.0430108	1	5	14	38	39	8	15	40	38	32	46	15	34	53	6	32	41	20	52	41	0	394	83	72	16	72	31	0	37	71	24	307	250	0	0	0	12	24
FASEB journal : official publication of the Federation of American Societies for Experimental Biology	400	3.765	143	122	79	27	0.155	0.205	0.0525	27	12	77	146	113	11	38	168	194	124	207	69	131	229	40	111	166	123	215	166	19	1776	488	476	95	308	118	0	161	475	147	1634	1383	3	8	3	60	132
FEBS letters	225	2.62667	11	10	10	11	0.00444444	0.0666667	0.00888889	5	2	7	63	65	4	105	108	12	187	24	14	194	26	5	180	35	10	189	35	1	503	59	48	9	149	57	0	91	449	144	493	416	0	5	0	53	97
FEBS open bio	1258	3.18998	225	240	185	80	0.0246423	0.131161	0.0063593	33	11	77	438	514	50	410	566	282	759	405	94	761	398	99	717	422	119	816	422	20	3301	624	438	99	897	315	0	484	1482	454	2918	2463	0	12	1	188	399
FEMS immunology and medical microbiology	25	3.16	4	1	1	4	0.08	0.2	0.04	0	1	3	9	8	0	4	14	7	17	6	2	18	6	1	12	7	6	17	7	1	71	15	16	5	13	4	0	9	36	7	30	22	0	0	0	2	2
FEMS microbiology ecology	146	4.43836	6	7	5	31	0.00684932	0.321918	0.0273973	9	1	2	105	83	9	109	27	10	106	10	30	107	12	27	118	9	19	133	9	4	1	0	5	0	1	0	0	1	30	9	654	599	0	20	9	80	165
FEMS microbiology letters	107	2.65421	3	5	3	5	0	0.046729	0	5	3	1	54	46	9	75	26	6	96	8	3	94	7	6	87	17	3	90	17	0	40	7	18	2	10	5	0	6	278	55	197	178	0	5	0	33	92
FEMS yeast research	66	2.69697	1	1	1	4	0	0.151515	0.030303	3	0	1	35	35	3	37	26	3	60	2	4	58	1	7	43	22	1	43	22	1	23	2	74	2	4	1	0	4	410	88	184	155	0	3	1	20	75
Facts, views & vision in ObGyn	168	3.64881	3	71	50	2	0.0952381	0.178571	0.0595238	3	0	0	2	3	0	37	36	95	49	46	73	60	66	42	73	57	38	100	57	11	2	0	2	0	1	1	0	1	0	0	140	122	4	1	0	3	3
Familial cancer	104	3.97115	2	57	53	1	0.0673077	0.201923	0.0576923	9	0	0	4	6	0	15	47	42	13	26	65	24	51	29	22	61	21	43	61	0	27	7	3	0	3	1	0	3	9	1	174	145	1	2	0	21	46
Family medicine and community health	47	3.85106	0	7	20	3	0.0638298	0.255319	0.0425532	1	0	0	0	1	0	14	14	19	11	7	29	19	16	12	21	14	12	31	14	2	0	0	0	0	0	0	0	0	0	0	47	41	1	0	0	10	10
Family practice	111	3.92793	1	29	40	4	0.0990991	0.378378	0.0990991	8	1	0	4	4	0	20	58	33	28	20	63	41	29	41	34	25	52	85	25	1	1	0	2	1	0	0	0	0	0	0	100	86	1	2	0	3	4
Faraday discussions	11	3.36364	0	0	0	0	0	0.181818	0.181818	0	0	0	2	1	0	11	0	0	10	0	1	9	0	2	11	0	0	11	0	0	0	0	0	0	0	0	0	0	1	1	16	12	0	0	0	1	1
Fertility and sterility	27	4.40741	0	21	10	4	0.0740741	0.222222	0	1	0	0	4	4	0	2	8	17	2	16	9	5	17	5	3	13	11	12	13	2	14	3	0	0	4	3	0	1	6	0	43	40	0	2	0	3	5
Fertility research and practice	67	4.1194	2	40	34	5	0.0298507	0.149254	0.0447761	3	1	0	1	3	0	2	13	52	10	19	38	15	42	10	14	39	14	26	39	2	20	4	1	1	0	0	0	0	0	0	59	53	0	0	0	1	1
Fibrogenesis & tissue repair	87	3.78161	34	35	24	7	0.149425	0.218391	0	2	0	20	31	33	2	7	42	38	14	57	16	17	56	14	14	34	39	48	34	5	340	60	50	9	26	11	0	18	11	1	190	162	0	0	0	12	17
Field crops research	37	4.32432	0	0	1	15	0.0540541	0.783784	0	0	0	1	28	13	0	25	6	6	28	1	8	32	2	3	30	3	4	34	3	0	0	0	1	0	0	0	0	0	0	0	42	40	0	1	0	1	1
Filaria journal	45	3.55556	4	17	19	5	0.111111	0.266667	0	1	0	0	8	8	0	6	11	28	16	17	12	16	17	12	12	12	21	31	12	2	32	0	5	1	1	1	0	1	22	8	24	20	0	0	0	2	2
Finance research letters	12	2	0	0	0	0	0	0.333333	0	0	0	0	1	1	0	12	0	0	9	0	3	12	0	0	12	0	0	12	0	0	0	0	0	0	0	0	0	0	0	0	7	3	0	1	0	0	0
Fish & shellfish immunology	32	3.84375	2	1	0	4	0.03125	0.34375	0	1	0	3	25	22	2	21	9	2	27	4	1	25	5	2	25	6	1	26	6	0	52	7	1	0	6	1	0	4	81	34	122	106	0	0	0	6	13
Fish physiology and biochemistry	44	3.70455	5	4	1	13	0	0.340909	0.0227273	1	0	8	24	18	2	15	17	12	28	16	0	26	15	3	23	13	8	30	13	1	21	5	2	0	2	1	0	1	8	2	65	59	0	0	0	2	2
Fluids and barriers of the CNS	251	4.06773	66	76	69	22	0.10757	0.151394	0.0358566	8	6	58	59	59	11	36	84	131	64	111	76	64	109	78	68	110	73	130	110	11	464	136	125	25	36	17	0	23	23	4	533	453	3	6	1	16	32
Fly	26	2.65385	0	0	0	1	0.0384615	0.153846	0	1	0	0	6	2	0	2	11	13	24	0	2	24	0	2	7	12	7	14	12	0	19	3	37	3	1	0	0	1	7	4	29	24	0	0	0	9	12
Folia microbiologica	51	2.7451	1	4	3	1	0.0196078	0.117647	0	3	1	1	18	18	1	29	17	5	41	6	4	40	5	6	37	7	7	44	7	0	12	0	8	1	1	0	0	1	26	6	76	66	0	0	0	8	9
Food & nutrition research	545	4.69725	110	202	193	73	0.0844037	0.530275	0.106422	22	1	51	122	138	0	64	151	330	135	187	223	152	256	137	173	101	271	332	101	112	532	79	138	34	81	27	0	59	33	7	729	627	14	3	0	29	29
Food additives & contaminants. Part A, Chemistry, analysis, control, exposure & risk assessment	29	2.89655	0	2	1	4	0	0.206897	0.0344828	1	0	1	17	14	0	16	11	2	24	2	3	18	1	10	21	4	4	21	4	4	2	0	1	0	1	1	0	1	0	0	19	17	0	1	0	2	2
Food and chemical toxicology : an international journal published for the British Industrial Biological Research Association	13	4.23077	0	1	2	2	0.153846	0.307692	0.0769231	0	1	0	6	8	0	5	3	5	10	0	3	9	1	3	8	2	3	11	2	0	12	3	3	0	3	1	0	3	1	0	37	34	0	0	0	1	1
Food and energy security	12	3.66667	1	0	1	2	0	0.666667	0	1	0	0	7	4	2	7	4	1	9	2	1	10	1	1	10	2	0	10	2	0	0	0	0	0	1	0	0	1	0	0	14	13	0	0	0	0	0
Food and environmental virology	45	3.57778	1	1	1	11	0.0666667	0.155556	0	3	0	0	26	28	0	33	10	2	37	2	6	35	3	7	40	2	3	43	2	0	6	0	8	1	11	7	0	8	9	4	73	60	0	1	0	3	3
Food and waterborne parasitology	44	4.18182	6	10	7	12	0.0227273	0.227273	0.0227273	1	0	3	14	12	0	21	16	7	18	12	14	25	14	5	24	15	5	29	15	0	7	0	5	0	1	1	0	1	1	1	76	70	0	1	0	6	7
Food biophysics	19	2.15789	0	0	0	0	0	0	0	0	0	1	12	11	0	17	2	0	18	1	0	16	1	2	18	1	0	18	1	0	0	0	0	0	1	0	0	1	0	0	12	10	0	0	0	3	3
Food chemistry	40	3.75	1	3	1	5	0	0.475	0.025	2	0	2	31	19	2	28	9	3	30	7	3	24	6	10	32	6	2	34	6	0	2	0	1	1	5	3	0	4	4	1	53	46	0	0	0	2	6
Food chemistry: X	49	3.20408	0	2	2	2	0.0204082	0.204082	0.0408163	2	0	2	37	29	1	36	12	1	39	4	6	41	4	4	41	5	3	43	5	1	10	0	8	0	3	1	0	3	0	0	72	62	0	0	0	3	4
Food control	14	3.64286	0	1	1	4	0	0.214286	0.0714286	1	0	0	6	6	0	10	3	1	12	2	0	10	2	2	12	2	0	11	2	1	0	0	0	0	0	0	0	0	0	0	21	18	0	1	0	1	1
Food hydrocolloids	11	4.45455	0	4	3	0	0.181818	0.272727	0.0909091	0	0	0	9	8	0	6	2	3	6	2	3	6	2	3	6	2	3	9	2	0	0	0	1	1	0	0	0	0	0	0	14	14	2	1	0	2	2
Food policy	13	3.15385	0	1	2	0	0	0.461538	0.153846	0	0	0	0	0	0	5	2	6	9	2	2	7	0	6	8	2	3	11	2	0	0	0	0	0	0	0	0	0	0	0	5	5	0	0	0	0	0
Food science & nutrition	1598	3.8398	92	129	115	140	0.0281602	0.374218	0.0463079	27	2	76	1018	1010	9	987	251	360	1252	225	121	1198	249	151	1205	297	96	1274	297	27	367	62	168	42	136	46	0	110	25	6	2149	1850	4	7	0	114	171
Food science and biotechnology	22	3.31818	1	2	1	0	0.0454545	0.227273	0.0454545	0	0	1	11	13	0	12	4	6	17	2	3	16	3	3	16	3	3	19	3	0	2	0	3	0	4	3	0	4	0	0	21	18	0	0	0	0	0
Food science of animal resources	160	3.9625	18	13	0	9	0.0125	0.3625	0.00625	2	0	8	107	97	1	77	60	23	127	28	5	119	28	13	111	15	34	115	15	30	18	2	11	5	9	2	0	8	10	3	215	193	0	0	0	5	10
Food security	13	3.92308	0	4	7	4	0.0769231	0.538462	0.0769231	2	0	0	1	0	0	2	4	7	3	5	5	4	8	1	4	6	3	6	6	1	0	0	0	0	0	0	0	0	0	0	13	10	0	0	0	2	2
Food technology and biotechnology	98	3.36735	2	3	0	8	0	0.193878	0.0204082	7	0	6	80	83	0	58	23	17	88	9	1	85	9	4	78	8	12	83	8	7	4	0	3	0	13	4	0	7	21	5	100	85	0	0	0	15	17
Foodborne pathogens and disease	29	3.86207	1	1	0	5	0	0.206897	0.0344828	2	0	0	3	2	0	21	5	3	18	1	10	24	1	4	23	2	4	27	2	0	2	1	0	0	0	0	0	0	2	0	50	41	0	1	0	4	5
Foods (Basel, Switzerland)	2582	4.0031	76	228	215	244	0.0340821	0.32804	0.0406662	70	3	89	1819	1701	38	1374	723	485	2039	325	218	1837	321	424	1888	202	492	1994	202	386	230	32	129	42	232	94	0	145	49	13	3681	3203	13	14	1	157	202
Foot & ankle international	15	5.8	0	13	8	0	0.2	0.266667	0.133333	1	0	0	1	1	0	0	5	10	0	4	11	0	3	12	1	8	6	7	8	0	0	0	0	0	0	0	0	0	0	0	19	18	0	0	0	4	6
Forensic science international. Genetics	19	3.63158	0	5	7	1	0.0526316	0.210526	0	6	0	0	5	5	0	4	9	6	5	8	6	8	7	4	10	7	2	12	7	0	0	0	1	0	1	0	0	1	2	0	56	47	0	1	0	4	7
Forensic science international. Synergy	27	2.85185	0	1	2	3	0	0.037037	0.111111	4	0	0	3	5	1	15	6	6	20	2	5	19	2	6	21	3	3	24	3	0	0	0	1	0	0	0	0	0	0	0	26	19	0	0	0	2	5
Forensic science, medicine, and pathology	37	3.56757	0	10	3	5	0.108108	0.135135	0.027027	3	0	0	0	1	0	18	11	8	15	3	19	18	7	12	24	10	3	27	10	0	0	0	1	0	0	0	0	0	0	0	40	37	0	1	0	1	1
Forensic sciences research	63	3.20635	1	8	8	11	0.047619	0.126984	0.015873	9	0	2	15	15	0	29	19	15	40	8	15	36	9	18	44	10	9	47	10	6	4	3	24	2	1	1	0	1	0	0	84	69	0	1	0	6	19
Forensic toxicology	42	2.52381	2	2	6	2	0	0.0238095	0	2	0	3	14	15	0	24	8	10	29	12	1	27	10	5	26	13	3	29	13	0	11	4	8	1	5	3	0	5	0	0	44	31	0	0	0	1	1
Free radical biology & medicine	90	3.54444	24	21	18	6	0.111111	0.277778	0.0888889	2	0	17	41	40	6	8	42	40	40	40	10	41	44	5	21	41	28	48	41	1	306	85	83	17	53	20	0	35	55	19	221	186	0	0	0	7	9
Frontiers in aging neuroscience	2071	4.89957	335	1276	1249	126	0.170932	0.439401	0.0777402	121	2	235	303	321	12	136	771	1164	170	593	1308	233	965	873	216	619	1236	1337	619	115	2435	712	608	143	128	45	0	98	153	39	4322	3743	37	40	3	173	395
Frontiers in behavioral neuroscience	2114	4.93046	800	784	704	195	0.233207	0.557237	0.0581835	91	0	541	265	271	8	111	279	1724	258	887	969	266	988	860	308	688	1118	1156	688	270	1183	342	1495	410	41	17	0	32	105	15	3549	3172	11	26	7	109	173
Frontiers in bioengineering and biotechnology	1597	3.63619	173	276	256	101	0.0325611	0.238572	0.0407013	69	12	81	664	636	57	693	548	356	1009	390	198	970	362	265	974	255	368	1212	255	130	1364	380	289	80	476	178	0	287	1676	289	3667	3125	10	31	11	269	476
Frontiers in cardiovascular medicine	313	4.33866	56	153	130	20	0.15655	0.201278	0.0766773	20	2	21	43	37	2	54	150	109	47	104	162	76	145	92	78	116	119	173	116	24	324	100	109	19	26	6	0	21	40	13	740	648	10	7	2	38	124
Frontiers in cell and developmental biology	1098	3.81694	353	305	206	88	0.079235	0.242259	0.0309654	61	50	124	461	490	79	156	503	439	438	512	148	446	532	120	359	351	388	688	351	59	4781	1674	885	149	849	296	0	433	1171	364	3874	3278	5	18	1	213	483
Frontiers in cellular and infection microbiology	1983	3.77711	487	544	390	228	0.0590015	0.193142	0.0166415	101	33	135	1000	992	124	351	1051	581	858	790	335	857	873	253	728	591	664	1319	591	73	4476	785	1059	213	1206	415	0	698	2998	636	6863	5984	18	34	7	401	885
Frontiers in cellular neuroscience	2266	4.1902	1166	423	143	217	0.195499	0.304943	0.0450132	98	13	1040	587	665	65	101	956	1209	426	1428	412	445	1517	304	370	754	1142	1247	754	265	9646	3012	2903	630	631	252	1	422	1228	394	6901	5897	5	41	6	204	392
Frontiers in chemistry	1186	2.76813	62	44	20	76	0.00590219	0.123103	0.049747	36	3	51	439	459	19	725	375	86	1012	129	45	934	119	133	972	137	77	965	137	84	313	46	147	33	465	162	0	236	193	52	1570	1296	0	14	7	172	236
Frontiers in computational neuroscience	905	3.92486	60	157	156	34	0.0165746	0.674033	0.038674	30	0	32	75	60	2	555	160	190	587	160	158	524	152	229	605	155	145	721	155	29	8	3	106	29	7	2	0	7	24	2	1048	962	6	59	8	69	79
Frontiers in dentistry	49	4.55102	0	18	8	8	0.22449	0.612245	0.183673	0	0	1	12	12	0	26	18	5	26	12	11	24	18	7	27	17	5	29	17	3	0	0	5	1	0	0	0	0	0	0	44	42	0	0	0	1	1
Frontiers in endocrinology	1934	4.51138	426	844	782	161	0.100827	0.262151	0.0646329	94	13	209	476	487	26	187	629	1118	371	710	853	467	970	497	483	544	907	1128	544	262	2980	813	646	190	485	195	0	281	626	185	4533	3985	64	23	0	189	401
Frontiers in evolutionary neuroscience	14	4.14286	2	7	8	2	0.214286	0.357143	0.0714286	1	0	1	0	1	0	1	4	9	1	6	7	3	6	5	1	6	7	8	6	0	1	1	1	1	0	0	0	0	0	0	13	11	0	0	0	0	0
Frontiers in genetics	3636	4.19829	433	784	704	353	0.0162266	0.322882	0.0566557	225	21	93	1197	1009	234	1422	1226	988	1854	872	910	1955	953	728	1975	930	731	2597	930	109	1722	562	741	147	778	280	0	402	1169	290	17505	15504	16	267	117	1289	4341
Frontiers in human neuroscience	4644	5.10465	145	3433	3821	145	0.11068	0.646641	0.0902239	271	0	15	423	453	1	259	1152	3233	308	1082	3254	329	1504	2811	387	1339	2918	3172	1339	133	49	9	130	23	32	15	0	27	62	5	6876	6219	59	61	8	181	279
Frontiers in immunology	7515	3.90645	2476	2970	2594	919	0.103127	0.202927	0.0235529	329	143	695	2678	2721	266	598	3810	3107	1597	4133	1785	1780	4576	1159	1279	2980	3256	4163	2980	372	39321	8515	7843	1717	4644	1941	0	2462	4554	1262	26588	22875	214	142	27	1136	2602
Frontiers in integrative neuroscience	501	4.8523	140	223	235	30	0.105788	0.626747	0.0658683	26	0	72	76	73	3	34	104	363	59	197	245	59	218	224	85	178	238	279	178	44	148	45	183	36	10	3	0	8	26	6	713	645	2	3	0	30	40
Frontiers in medicine	988	4.23684	73	544	465	47	0.124494	0.215587	0.0718623	53	2	34	120	143	5	167	528	293	161	306	521	235	495	258	240	382	366	562	382	44	793	184	142	32	91	44	0	62	57	16	1607	1417	35	19	2	65	163
Frontiers in microbiology	13793	3.82897	1375	1453	960	1925	0.0143551	0.242297	0.0160951	718	69	413	8463	7807	905	7495	4753	1545	9826	2414	1553	9686	2431	1676	9272	2320	2201	10889	2320	584	7726	1349	3384	517	2909	898	0	1690	17976	3263	53574	47830	35	410	105	5098	10536
Frontiers in molecular biosciences	454	3.43833	37	61	45	22	0.0462555	0.213656	0.030837	16	1	11	138	131	15	266	131	57	322	81	51	319	84	51	331	69	54	369	69	16	450	119	67	14	164	60	0	79	369	95	1216	1072	1	27	6	94	231
Frontiers in molecular neuroscience	1284	4.12461	654	239	96	143	0.19704	0.280374	0.0404984	46	7	480	458	494	68	80	491	713	299	777	208	305	808	171	264	414	606	737	414	133	6003	1953	1784	340	676	244	1	412	1502	523	4655	4000	3	19	2	211	452
Frontiers in neural circuits	770	4.23896	405	85	39	79	0.0831169	0.394805	0.0493506	35	0	314	80	77	3	93	316	361	173	411	186	176	460	134	173	338	259	352	338	80	904	305	881	184	55	18	0	40	246	70	1636	1441	0	29	5	60	277
Frontiers in neuroanatomy	771	4.20882	322	194	106	91	0.0894942	0.245136	0.0259403	30	0	344	50	60	4	77	260	434	139	498	134	149	449	173	149	310	312	379	310	82	2061	672	582	120	36	15	0	22	181	54	1743	1538	1	17	4	55	68
Frontiers in neuroenergetics	35	3.74286	9	7	7	2	0.0285714	0.2	0.0285714	3	0	10	3	4	0	6	10	19	12	13	10	11	18	6	14	10	11	16	10	9	19	3	18	4	4	0	0	2	0	0	46	38	0	0	0	1	1
Frontiers in neuroengineering	99	3.89899	28	19	16	9	0.0505051	0.494949	0.0505051	4	0	16	10	13	1	25	41	33	42	38	19	32	41	26	42	33	24	55	33	11	67	14	34	13	5	3	0	5	3	2	124	99	1	2	0	11	11
Frontiers in neuroinformatics	429	4.16317	23	91	84	28	0.025641	0.484848	0.04662	29	0	19	34	18	0	215	97	117	254	79	96	224	79	126	259	72	98	351	72	6	13	7	72	17	7	3	0	5	5	0	1039	898	0	72	41	112	128
Frontiers in neurology	4073	4.69433	392	2550	2418	174	0.214338	0.294623	0.0763565	221	2	267	360	404	13	458	1981	1634	348	1083	2642	628	1913	1532	696	1533	1844	2308	1533	232	2067	500	584	129	127	50	0	101	144	31	6932	6246	186	56	4	225	445
Frontiers in neurorobotics	311	3.59807	3	93	112	16	0.0353698	0.491961	0.0418006	10	0	1	47	42	0	140	72	99	172	90	49	137	67	107	163	65	83	208	65	38	0	0	19	2	5	2	0	5	10	0	225	199	2	11	5	21	26
Frontiers in neuroscience	4432	4.70465	1102	1952	1872	325	0.149594	0.495939	0.0794224	216	3	748	730	741	55	550	1244	2638	798	1781	1853	818	1961	1653	966	1312	2154	2688	1312	432	5090	1704	1932	407	292	112	0	206	460	139	9014	7971	84	110	36	384	671
Frontiers in nutrition	476	4.58613	73	206	194	54	0.111345	0.411765	0.102941	27	3	25	153	142	11	84	143	249	126	161	189	147	200	129	165	101	210	288	101	87	210	46	102	33	67	25	0	35	18	3	819	720	24	6	2	43	69
Frontiers in oncology	3746	4.16871	489	1834	1403	200	0.0904965	0.25921	0.0445809	243	118	88	828	945	49	647	1977	1122	843	1288	1615	1172	1601	973	1167	1484	1095	2167	1484	95	7046	1895	791	192	2888	1155	2	1101	1279	409	10040	8805	187	58	14	523	1456
Frontiers in pediatrics	1261	4.37589	83	746	673	58	0.123711	0.219667	0.0888184	53	6	41	97	100	1	144	833	284	141	370	750	233	700	328	207	421	633	745	421	95	397	96	67	17	40	13	0	24	47	12	1734	1572	36	9	0	64	105
Frontiers in pharmacology	5125	4.18946	1883	1342	795	532	0.150049	0.423415	0.0382439	231	43	899	1577	1839	59	718	1828	2579	1488	2517	1120	1738	2711	676	1972	1237	1916	2874	1237	1014	14952	3564	3000	633	3167	1121	0	1639	1329	420	13462	11407	162	45	26	686	1482
Frontiers in physiology	5862	4.5493	1627	2187	1993	621	0.103207	0.392016	0.0851245	252	9	906	1718	1650	194	747	1802	3313	1466	2607	1789	1521	3006	1335	1759	1584	2519	3055	1584	1223	8464	2129	2335	555	743	270	1	518	1206	360	13422	11864	142	82	13	561	1371
Frontiers in plant science	9358	3.98942	12	19	21	1415	0.00352639	0.380744	0.0177388	299	2	82	6613	5284	1955	5634	3242	482	8310	116	932	8163	116	1079	6484	369	2505	8807	369	182	2596	431	563	65	390	79	0	331	10820	2093	31795	28097	1	245	68	1922	4337
Frontiers in psychiatry	3083	4.76062	187	1951	2015	155	0.127473	0.356471	0.0947129	235	0	96	230	219	1	311	1164	1608	243	631	2209	440	1251	1392	457	929	1697	2045	929	109	437	114	265	71	38	16	0	31	31	6	4489	4076	103	49	8	162	335
Frontiers in psychology	13000	4.29669	438	6982	8638	836	0.0876154	0.550615	0.0903846	658	1	12	827	697	0	1009	3168	8823	1865	4144	6991	1795	4243	6962	1818	3250	7932	9518	3250	232	20	3	255	72	32	13	0	27	31	1	9446	8533	66	149	11	545	663
Frontiers in public health	1646	3.97995	41	780	749	168	0.0419198	0.288578	0.0941677	80	2	0	111	96	3	335	664	647	378	494	774	486	705	455	470	497	679	1098	497	51	83	5	39	10	34	9	0	23	22	5	1828	1595	13	32	7	104	258
Frontiers in surgery	262	3.82824	12	128	89	6	0.0839695	0.194656	0.0419847	4	0	3	13	15	1	73	128	61	53	81	128	75	103	84	89	103	70	152	103	7	146	62	7	0	4	2	0	3	20	3	349	302	11	0	0	4	5
Frontiers in synaptic neuroscience	152	4.05921	67	18	6	13	0.190789	0.236842	0.0657895	5	0	75	23	26	5	19	58	75	38	80	34	38	83	31	23	55	74	94	55	3	372	136	180	47	32	7	0	19	70	30	428	365	0	2	0	11	14
Frontiers in systems neuroscience	758	4.64512	268	243	243	47	0.110818	0.531662	0.085752	45	0	174	86	88	1	100	188	470	149	311	298	141	325	292	198	261	299	415	261	82	355	95	302	79	14	5	0	10	26	7	1226	1080	8	17	5	51	87
Frontiers in veterinary science	1634	4.07895	526	250	256	321	0.102815	0.400857	0.0728274	96	22	116	435	393	11	370	753	511	534	610	490	600	659	375	609	414	611	1003	414	217	831	148	132	45	148	63	0	98	255	50	2687	2269	0	33	6	171	242
Frontiers in zoology	589	3.94397	54	21	1	196	0.0526316	0.368421	0.0305603	32	1	29	132	104	6	236	86	267	362	74	153	378	74	137	436	89	64	490	89	10	311	67	22	3	14	3	0	11	35	11	1275	1121	0	22	3	87	144
Frontline gastroenterology	36	3.47222	0	6	9	3	0.0555556	0.138889	0.0555556	0	0	0	0	0	0	16	11	9	14	5	17	24	7	5	22	10	4	26	10	0	1	0	1	1	0	0	0	0	0	0	32	30	1	0	0	8	11
Fukushima journal of medical science	13	4.30769	1	11	4	0	0	0.0769231	0	0	0	1	0	0	0	1	9	3	2	4	7	2	5	6	2	5	6	7	5	1	7	3	2	0	1	0	0	1	0	0	16	15	0	0	0	0	0
Functional & integrative genomics	46	4.17391	4	6	5	5	0	0.130435	0.0217391	3	0	0	25	21	10	26	7	13	32	9	5	33	8	5	34	10	2	36	10	0	13	8	8	2	1	1	0	1	13	2	312	281	0	5	0	15	39
Functional ecology	27	4.66667	1	2	0	9	0.0740741	0.740741	0.037037	3	0	2	17	8	0	13	2	12	14	4	9	19	4	4	21	4	2	23	4	0	4	0	0	0	0	0	0	0	0	0	29	25	0	0	0	1	1
Fungal biology and biotechnology	68	2.79412	0	0	0	5	0	0.0588235	0	3	0	0	37	34	5	53	13	2	64	0	4	66	0	2	56	10	2	58	10	0	12	0	19	0	3	0	0	2	226	42	187	170	0	2	0	21	36
Fungal genetics and biology : FG & B	43	3	1	0	0	2	0	0.186047	0	1	0	1	18	17	5	28	12	3	40	2	1	40	2	1	35	7	1	36	7	0	17	6	7	1	19	0	0	10	151	14	139	116	0	0	0	8	12
Fungal systematics and evolution	70	4.44286	1	0	0	35	0	0.285714	0	2	0	0	33	24	0	48	18	4	56	1	13	59	1	10	52	2	16	67	2	1	0	0	2	0	1	0	0	1	161	5	346	340	0	2	0	57	68
Future microbiology	12	3.33333	0	2	2	1	0	0.0833333	0.0833333	2	1	0	5	5	0	4	6	2	9	2	1	7	1	4	9	2	1	10	2	0	3	0	1	0	1	1	0	1	6	2	25	25	0	0	0	2	3
Future oncology (London, England)	11	3.18182	0	4	3	0	0	0.363636	0	0	0	0	1	1	0	5	4	2	3	2	6	6	5	0	6	3	2	8	3	0	1	0	0	0	0	0	0	0	0	0	10	9	3	0	0	1	1
Future science OA	218	3.76606	23	79	61	15	0.0779817	0.142202	0.0963303	5	1	10	46	44	1	65	85	68	88	53	77	95	89	34	92	76	50	132	76	10	157	35	49	7	53	18	0	32	12	1	367	312	8	0	0	19	30
G3 (Bethesda, Md.)	2709	3.89849	199	64	52	227	0.0199336	0.329642	0.0328535	166	7	59	1242	871	228	1106	727	876	1954	225	530	2081	213	415	1581	598	530	2096	598	15	1403	384	2952	415	239	68	0	162	3053	805	13281	11896	3	487	225	1872	5259
GE Portuguese journal of gastroenterology	24	4.16667	1	7	11	1	0.125	0.166667	0.0416667	1	0	2	2	2	0	4	10	10	3	3	18	8	10	6	7	9	8	14	9	1	5	0	2	0	0	0	0	0	0	0	25	23	0	0	0	2	6
GM crops & food	22	2.45455	0	0	0	3	0	0.272727	0	2	0	2	5	5	1	18	4	0	12	0	10	17	2	3	20	2	0	20	2	0	0	0	0	0	0	0	0	0	12	2	21	17	0	2	1	6	7
GMS Interdisciplinary plastic and reconstructive surgery DGPW	70	3.18571	2	13	15	1	0.0428571	0.0857143	0.0285714	0	0	2	0	1	0	24	18	28	24	14	32	25	18	27	33	15	22	53	15	2	6	0	2	1	0	0	0	0	0	0	47	40	0	0	0	2	2
GMS Krankenhaushygiene interdisziplinar	29	2.17241	0	6	4	6	0	0.137931	0.0344828	0	0	0	3	4	0	12	12	5	19	5	5	19	4	6	13	9	7	20	9	0	0	0	5	0	0	0	0	0	0	0	8	6	0	0	0	1	1
GMS Zeitschrift fur medizinische Ausbildung	107	3.19626	2	23	17	2	0.0280374	0.271028	0.046729	1	0	0	1	2	0	55	30	22	56	28	23	51	28	28	69	33	5	74	33	0	0	0	0	0	0	0	0	0	0	0	87	79	0	3	0	3	3
GMS current topics in otorhinolaryngology, head and neck surgery	13	3.15385	0	0	1	2	0.0769231	0.384615	0	0	0	0	1	0	0	8	4	1	6	1	6	8	0	5	9	0	4	13	0	0	3	0	1	0	1	1	0	1	0	0	10	5	0	1	0	1	1
GMS health technology assessment	24	2.58333	0	0	0	0	0	0.0416667	0	0	0	0	0	0	0	23	1	0	21	0	3	23	0	1	23	0	1	24	0	0	0	0	0	0	0	0	0	0	0	0	43	38	0	0	0	0	0
GMS hygiene and infection control	104	3.00962	0	23	19	6	0.0576923	0.173077	0.0288462	3	0	0	8	10	0	51	41	12	63	13	28	66	23	15	62	33	9	70	33	1	13	0	13	0	8	1	0	4	0	0	93	84	0	0	0	3	3
GMS infectious diseases	22	3.54545	0	3	3	1	0	0.0909091	0.0454545	0	0	1	2	2	0	12	7	3	14	4	4	15	3	4	13	4	5	18	4	0	2	1	2	1	1	0	0	1	1	0	37	32	1	0	0	1	1
GMS journal for medical education	154	3.38312	0	56	30	9	0.0649351	0.214286	0.025974	8	0	0	1	6	0	62	54	38	64	49	41	63	48	43	84	59	11	95	59	0	0	0	0	0	0	0	0	0	0	0	130	116	0	6	0	4	4
Gait & posture	21	4.66667	1	15	16	0	0.047619	0.190476	0	1	0	0	1	2	0	1	13	7	1	5	15	3	14	4	3	11	7	7	11	3	0	0	0	0	0	0	0	0	0	0	25	23	0	0	0	1	1
Gastric cancer : official journal of the International Gastric Cancer Association and the Japanese Gastric Cancer Association	117	3.87179	7	76	57	8	0.128205	0.290598	0.0854701	4	3	0	15	17	0	18	70	29	14	39	64	25	60	32	25	72	20	45	72	0	163	49	14	1	40	20	0	21	21	2	173	151	8	0	0	8	14
Gastroenterology	116	3.50862	13	54	29	8	0.112069	0.181034	0.0517241	6	1	1	18	13	1	22	69	25	27	52	37	39	61	16	34	46	36	64	46	6	145	36	59	7	35	16	0	18	25	9	221	193	0	1	0	15	35
Gastroenterology and hepatology from bed to bench	372	3.93817	8	139	127	20	0.0591398	0.212366	0.0268817	11	0	2	29	40	1	100	174	98	136	88	148	165	154	53	155	124	93	234	124	14	129	19	13	4	32	22	0	26	20	4	529	490	1	0	0	42	106
Gastroenterology nursing : the official journal of the Society of Gastroenterology Nurses and Associates	14	3.5	0	11	13	1	0	0.0714286	0	0	0	0	0	0	0	0	8	6	0	4	10	0	9	5	1	8	5	5	8	1	0	0	0	0	0	0	0	0	0	0	7	6	0	0	0	0	0
Gastroenterology report	201	4.15423	9	129	67	6	0.114428	0.179104	0.0298507	11	0	2	7	12	1	40	122	39	27	36	138	49	111	41	51	91	59	97	91	13	40	7	9	3	17	8	0	8	20	6	248	219	10	2	0	7	18
Gastroenterology research	276	3.73551	25	157	104	7	0.0905797	0.152174	0.0217391	6	0	8	14	18	1	41	143	92	31	95	150	57	146	73	61	110	105	144	110	22	105	10	19	2	9	6	0	7	3	0	223	204	4	0	0	14	27
Gastroenterology research and practice	1527	4.17092	128	857	634	61	0.139489	0.207597	0.0458415	38	2	46	117	148	2	310	800	417	194	410	923	353	751	423	433	603	491	810	603	114	719	121	113	21	94	44	0	57	51	14	1927	1711	22	4	0	59	114
Gates open research	124	4.03226	9	45	55	23	0.0483871	0.435484	0.104839	3	0	3	20	16	1	23	39	62	44	32	48	51	45	28	38	45	41	74	45	5	2	0	6	0	1	0	0	1	1	0	182	146	7	3	1	18	19
Geburtshilfe und Frauenheilkunde	119	4.18487	5	63	47	4	0.0420168	0.151261	0.0672269	2	0	1	5	5	0	15	32	72	22	21	76	35	49	35	39	44	36	69	44	6	14	1	3	1	6	1	0	2	4	1	125	112	4	0	0	3	15
Gels (Basel, Switzerland)	119	2.54622	5	6	5	7	0	0.0840336	0	2	0	6	49	53	0	76	40	3	98	15	6	92	14	13	99	15	5	95	15	9	10	0	6	1	24	7	0	15	2	1	109	90	0	1	0	12	12
Gene	43	3.18605	1	6	5	1	0.0232558	0.0697674	0.0232558	1	0	0	15	14	3	15	18	10	33	7	3	32	6	5	28	6	9	37	6	0	40	9	7	1	21	9	0	13	85	24	120	107	0	1	0	14	40
Gene regulation and systems biology	98	3.5102	16	15	13	4	0	0.255102	0.0204082	3	0	8	39	29	2	28	43	27	56	25	17	57	25	16	51	29	18	63	29	6	117	23	25	7	25	6	0	17	55	15	247	211	0	3	0	30	65
Gene therapy	325	3.68	182	31	14	21	0.209231	0.286154	0.0769231	10	13	66	123	121	6	10	159	156	94	194	37	92	197	36	67	107	151	192	107	26	1090	249	315	77	496	219	0	208	912	174	667	538	1	3	1	25	33
Gene: X	23	3.52174	5	5	4	0	0.0434783	0.173913	0.0869565	0	0	0	6	6	2	7	9	7	11	8	4	13	9	1	10	4	9	19	4	0	21	1	12	1	14	6	0	7	27	7	63	59	1	0	0	6	21
General and comparative endocrinology	14	3.78571	6	1	0	4	0.0714286	0.428571	0	3	0	4	7	5	0	1	2	11	3	8	3	5	7	2	4	7	3	7	7	0	6	1	1	0	0	0	0	0	0	0	12	12	0	0	0	0	0
General hospital psychiatry	11	3.63636	0	7	5	1	0.0909091	0.272727	0	1	0	0	0	1	0	2	6	3	0	3	8	1	5	5	2	7	2	4	7	0	0	0	1	0	0	0	0	0	0	0	5	5	1	0	0	1	2
General psychiatry	74	4.58108	2	7	33	2	0.148649	0.378378	0.0405405	2	0	1	5	5	0	20	36	18	9	8	57	27	24	23	24	16	34	58	16	0	2	0	2	0	0	0	0	0	0	0	136	115	1	0	0	9	11
General thoracic and cardiovascular surgery	25	3.96	0	16	9	0	0.08	0.16	0.04	0	0	0	0	2	0	4	13	8	3	7	15	5	10	10	6	14	5	11	14	0	0	0	0	0	0	0	0	0	0	0	17	16	0	1	0	1	2
Genes	2856	4.14951	390	518	451	462	0.0136555	0.236695	0.032563	144	15	85	1275	1158	339	1160	1081	615	1640	703	513	1685	753	418	1586	701	569	2078	701	77	1389	383	396	85	553	232	0	300	1894	380	15856	14010	11	214	74	1022	2343
Genes & cancer	160	3.4625	30	41	29	9	0.05	0.1625	0	24	7	3	85	84	6	11	117	32	84	55	21	87	54	19	72	45	43	110	45	5	693	194	72	24	295	107	0	109	183	68	460	386	0	0	0	17	36
Genes & diseases	112	3.95536	20	55	44	6	0.0446429	0.214286	0.00892857	0	1	6	37	48	2	15	50	47	31	47	34	34	63	15	29	44	39	65	44	3	228	53	28	8	50	22	0	28	71	21	296	232	1	4	0	20	31
Genes & genomics	26	4	0	3	2	3	0	0.192308	0	1	0	0	8	8	1	15	8	3	21	2	3	21	1	4	20	3	3	23	3	0	11	6	2	2	8	5	0	4	1	0	133	116	0	2	0	7	9
Genes & nutrition	164	4.90244	35	44	48	13	0.0731707	0.487805	0.121951	12	0	22	59	53	9	18	47	99	47	45	72	66	60	38	56	53	55	92	53	19	126	42	53	18	18	10	0	15	13	4	540	489	11	3	8	50	398
Genes and environment : the official journal of the Japanese Environmental Mutagen Society	85	3.18824	14	12	8	10	0.0235294	0.188235	0.0117647	1	1	7	21	21	0	17	35	33	51	23	11	53	25	7	36	29	20	55	29	1	26	7	40	12	42	16	0	24	73	14	95	69	0	1	0	6	18
Genes and immunity	195	4.27179	40	87	92	10	0.117949	0.148718	0.148718	13	3	3	66	61	10	17	110	68	33	75	87	42	103	50	38	89	68	105	89	1	389	94	152	39	92	39	0	53	128	35	719	606	2	8	5	75	231
Genes to cells : devoted to molecular & cellular mechanisms	42	2.88095	9	2	1	3	0	0.047619	0.047619	3	1	6	4	9	2	11	25	6	25	14	3	27	13	2	22	13	7	29	13	0	125	36	37	4	30	8	0	17	150	41	104	89	0	2	0	8	21
Genes, brain, and behavior	81	4.69136	31	21	19	10	0.246914	0.333333	0.0987654	9	0	19	22	17	2	3	12	66	12	33	36	13	37	31	7	24	50	53	24	4	54	11	120	24	8	2	0	7	10	1	215	193	0	3	0	18	141
Genes, chromosomes & cancer	48	4.10417	2	32	25	0	0.0416667	0.166667	0	8	0	1	12	10	0	6	30	12	7	25	16	8	20	20	10	32	6	16	32	0	47	10	3	1	22	12	0	9	6	1	222	188	0	4	0	19	38
Genesis (New York, N.Y. : 2000)	29	3.24138	11	4	0	0	0	0.0689655	0	3	0	4	5	7	3	1	13	15	11	18	0	10	18	1	5	16	8	12	16	1	99	38	71	22	12	7	0	9	43	8	69	49	0	2	0	9	9
Genetic epidemiology	66	4.15152	0	5	5	2	0.0151515	0.560606	0.181818	1	0	0	21	9	0	48	9	9	43	3	20	46	4	16	57	6	3	58	6	2	0	0	3	0	0	0	0	0	0	0	149	119	0	6	0	14	26
Genetic testing and molecular biomarkers	15	4.73333	0	10	10	0	0.0666667	0.2	0.133333	2	0	0	2	3	1	1	6	8	1	5	9	2	9	4	2	10	3	5	10	0	3	0	0	0	1	1	0	1	0	0	36	32	0	1	0	2	14
Genetic vaccines and therapy	85	3.15294	29	12	4	8	0.0117647	0.129412	0	1	0	7	38	37	0	4	55	26	43	40	2	42	36	7	19	25	41	52	25	8	151	12	65	29	119	55	0	52	259	63	88	62	0	0	0	0	0
Genetica	17	3.82353	1	0	0	4	0	0.294118	0.0588235	0	0	0	3	2	0	8	2	7	12	1	4	14	1	2	15	1	1	16	1	0	0	0	0	0	0	0	0	0	10	3	45	41	0	0	0	4	9
Genetics	591	3.75973	30	13	6	31	0.0423012	0.423012	0.0642978	41	0	15	273	191	54	228	170	193	435	31	125	464	34	93	309	146	136	445	146	0	588	164	1071	145	71	24	0	45	962	260	2186	1932	0	120	79	393	911
Genetics & epigenetics	18	4.33333	2	9	11	0	0.0555556	0.166667	0	0	0	2	9	7	0	2	8	8	3	7	8	4	10	4	5	4	9	12	4	2	12	0	15	3	2	1	0	2	1	1	35	35	0	0	0	3	23
Genetics and molecular biology	818	3.93276	46	180	159	111	0.0281174	0.257946	0.0256724	31	3	29	268	272	41	334	247	237	496	195	127	492	220	106	479	185	154	586	185	47	205	35	78	17	97	36	0	62	280	65	2359	2105	0	8	1	224	478
Genetics in medicine : official journal of the American College of Medical Genetics	497	3.8008	6	313	298	17	0.054326	0.181087	0.0482897	45	6	2	55	53	4	82	301	114	68	192	237	106	265	126	108	279	110	211	279	7	109	31	16	1	56	25	0	39	71	28	1145	937	46	33	8	139	223
Genetics research	16	3.875	1	6	7	1	0.0625	0.3125	0	0	0	0	3	3	1	6	2	8	8	3	5	7	4	5	8	6	2	10	6	0	1	0	0	0	0	0	0	0	2	1	49	41	0	0	0	4	5
Genetics research international	67	3.56716	5	22	24	1	0.0298507	0.134328	0.0149254	3	0	0	11	10	1	17	26	24	26	22	19	28	27	12	24	29	14	38	29	0	19	4	10	2	1	1	0	1	6	1	143	127	0	1	0	18	57
Genetics, selection, evolution : GSE	735	4.02721	61	34	2	61	0.00272109	0.627211	0.0312925	54	5	8	262	185	1	230	105	400	429	65	241	488	68	179	494	151	90	572	151	12	19	2	129	48	13	4	0	12	49	7	1664	1392	0	26	6	86	136
Genome biology	3020	4.08146	127	224	219	137	0.0152318	0.453311	0.0390728	197	60	56	1317	887	224	1429	1072	519	1878	260	882	2284	307	429	2124	486	410	2517	486	17	2276	797	928	173	1409	596	0	662	1828	595	18649	16396	6	446	265	1631	4484
Genome biology and evolution	2310	4.20216	54	51	33	171	0.0034632	0.318182	0.0225108	131	3	13	835	611	119	1564	373	373	1545	84	681	1903	99	308	1975	199	136	2101	199	10	165	39	215	33	107	41	0	72	543	132	18494	16888	2	374	156	1030	2558
Genome integrity	49	3.2449	2	13	18	2	0.0816327	0.122449	0	1	0	0	13	15	0	10	26	13	28	18	3	27	16	6	21	15	13	34	15	0	69	21	5	2	24	16	0	13	14	2	81	63	0	0	0	4	40
Genome medicine	611	4.45827	23	243	230	36	0.0556465	0.415712	0.0818331	46	14	11	194	144	24	171	284	156	200	151	260	235	204	172	260	232	119	374	232	5	560	209	111	30	290	134	0	122	176	55	3928	3361	21	91	51	318	1160
Genomics	34	3.44118	2	1	1	3	0.0294118	0.205882	0	2	1	0	9	7	1	20	10	4	26	3	5	30	3	1	28	4	2	30	4	0	3	0	2	1	6	3	0	6	11	2	144	131	0	2	0	14	22
Genomics & informatics	203	3.64039	7	38	33	7	0.00492611	0.172414	0.0147783	5	0	0	21	19	1	118	60	25	128	31	44	131	38	34	142	34	27	167	34	2	14	0	6	1	28	14	0	18	13	4	702	619	0	10	1	49	149
Genomics data	626	3.43131	41	43	40	35	0.00479233	0.110224	0.00479233	25	2	20	211	146	81	335	191	100	484	85	57	493	98	35	442	131	53	495	131	0	153	37	150	28	126	69	0	78	56	16	2206	1934	1	24	5	216	464
Genomics insights	19	3.42105	1	2	2	0	0.0526316	0.157895	0	0	0	0	7	6	2	12	3	4	16	2	1	16	3	0	13	2	4	17	2	0	2	0	1	0	0	0	0	0	1	1	69	59	0	1	0	4	7
Genomics, proteomics & bioinformatics	376	3.55319	13	33	36	12	0.00265957	0.281915	0.018617	14	2	10	85	70	15	232	111	33	286	32	58	293	47	36	288	63	25	313	63	0	170	50	39	11	88	33	0	54	112	34	1428	1282	0	27	6	100	196
Genus	19	2.31579	0	1	0	2	0	0.315789	0.105263	0	0	0	0	1	0	3	1	15	14	1	4	14	1	4	15	1	3	17	1	1	0	0	0	0	0	0	0	0	0	0	3	3	0	0	0	3	3
GeoHealth	81	3.04938	2	6	4	19	0.0123457	0.246914	0.0740741	3	0	0	19	17	0	46	22	13	56	7	18	64	7	10	60	8	13	73	8	0	0	0	1	0	3	2	0	3	0	0	76	65	0	5	0	15	16
Geobiology	18	3.72222	0	0	0	0	0	0.277778	0	1	0	0	11	10	1	16	2	0	15	0	3	16	0	2	16	1	1	17	1	0	0	0	1	0	0	0	0	0	0	0	66	60	0	1	1	7	10
Geochemical transactions	74	2.39189	0	0	0	13	0	0.135135	0.0405405	1	0	4	36	29	0	61	13	0	66	3	5	56	4	14	64	8	2	66	8	0	0	0	11	0	2	2	0	2	2	1	44	33	0	1	0	6	7
Geochemistry, geophysics, geosystems : G(3)	16	2	0	0	0	0	0	0.3125	0	1	0	0	3	1	0	14	2	0	14	0	2	13	0	3	15	1	0	15	1	0	0	0	1	0	0	0	0	0	0	0	8	4	0	0	0	2	2
Geoderma	20	3.9	0	0	0	5	0	0.7	0	1	0	0	14	10	1	19	1	0	18	0	2	18	0	2	20	0	0	20	0	0	0	0	0	0	0	0	0	0	0	0	16	15	0	1	0	1	1
Geophysical research letters	62	2.16129	0	0	0	3	0	0.145161	0.0322581	2	0	1	1	0	0	54	8	0	47	1	14	52	0	10	57	3	2	58	3	1	0	0	4	0	0	0	0	0	0	0	43	30	0	3	0	5	5
Geriatric orthopaedic surgery & rehabilitation	234	4.36752	1	131	48	4	0.0726496	0.136752	0.102564	11	0	2	2	4	0	38	149	47	25	34	175	65	102	67	45	51	138	179	51	4	0	0	0	0	0	0	0	0	0	0	247	225	5	1	0	16	20
Geriatrics & gerontology international	41	5.07317	0	32	29	3	0.097561	0.219512	0.0731707	2	1	0	0	1	0	2	24	15	0	7	34	3	20	18	2	9	30	28	9	4	1	0	1	0	0	0	0	0	0	0	55	51	1	0	0	2	2
Geriatrics (Basel, Switzerland)	244	4.14344	5	131	107	11	0.0778689	0.184426	0.0614754	16	0	2	15	14	0	44	128	72	36	65	143	71	103	70	50	64	130	172	64	8	8	3	1	0	1	1	0	1	0	0	286	261	3	3	0	8	8
German medical science : GMS e-journal	148	3.63514	4	45	46	3	0.0878378	0.216216	0.0337838	7	1	4	5	5	0	44	59	45	44	37	67	58	50	40	56	43	49	101	43	4	59	18	4	0	3	2	0	2	1	0	155	129	1	5	0	5	5
GeroScience	39	4.82051	11	17	10	5	0.0512821	0.230769	0.0769231	0	0	8	10	10	4	4	10	25	3	17	19	7	21	11	5	14	20	24	14	1	26	6	21	4	1	1	0	1	2	1	94	84	1	1	0	6	7
Gerontology & geriatric medicine	260	4.32692	2	163	134	9	0.0461538	0.265385	0.0730769	18	0	0	11	9	0	18	128	114	24	76	160	44	121	95	30	51	179	197	51	12	5	0	5	0	1	0	0	1	1	1	238	215	14	4	0	15	15
Ghana medical journal	46	4.65217	9	27	29	3	0	0.326087	0.108696	3	0	0	1	1	0	3	30	13	5	12	29	6	36	4	4	23	19	20	23	3	3	0	0	0	0	0	0	0	0	0	52	52	0	2	0	3	4
GigaScience	403	4.36973	18	26	22	39	0.00496278	0.397022	0.0272953	21	1	4	101	61	18	265	88	50	291	33	79	302	39	62	334	49	20	351	49	3	39	11	33	5	48	27	2	29	21	14	4216	3812	0	22	9	144	333
Glia	159	3.86792	86	31	14	17	0.264151	0.245283	0.0314465	14	1	69	53	52	9	3	80	76	29	103	27	28	113	18	7	65	87	88	65	6	1162	287	336	64	40	16	0	30	63	18	703	586	0	6	1	30	53
Global advances in health and medicine	146	3.77397	3	93	59	11	0.0753425	0.287671	0.130137	7	0	0	1	0	0	18	71	57	19	42	85	25	81	40	27	60	59	80	60	6	1	0	1	1	1	0	0	1	0	0	131	99	10	2	0	22	37
Global biogeochemical cycles	21	2.52381	0	0	0	1	0	0.190476	0	1	0	1	2	1	0	17	4	0	13	1	7	17	1	3	19	1	1	19	1	1	0	0	1	0	0	0	0	0	2	1	16	13	0	0	0	2	2
Global cardiology science & practice	32	3.53125	1	12	15	0	0.21875	0.3125	0.03125	3	0	0	2	3	0	5	17	10	12	5	15	14	12	6	10	8	14	23	8	1	1	0	0	0	1	1	0	1	0	0	25	21	0	0	0	8	22
Global challenges (Hoboken, NJ)	85	2.45882	0	1	2	9	0.0117647	0.141176	0.105882	1	0	0	29	29	0	73	8	4	78	2	5	73	2	10	79	5	1	80	5	0	21	1	3	1	4	1	0	4	3	0	61	48	0	0	0	9	9
Global change biology	215	3.53953	1	0	0	43	0.00930233	0.497674	0.0418605	12	0	0	70	44	1	176	26	13	122	1	92	172	1	42	200	5	10	210	5	0	0	0	4	0	4	1	0	4	3	1	208	176	0	8	2	27	54
Global change biology. Bioenergy	29	3.31034	0	0	0	8	0	0.724138	0.0344828	3	0	0	14	6	0	26	3	0	20	0	9	23	0	6	28	1	0	28	1	0	0	0	1	0	0	0	0	0	0	0	35	28	0	1	0	5	6
Global ecology and biogeography : a journal of macroecology	17	3.29412	0	0	0	4	0	0.470588	0	2	0	0	4	4	0	14	3	0	7	0	10	15	0	2	17	0	0	17	0	0	0	0	0	0	1	0	0	1	0	0	19	19	0	2	1	4	5
Global environmental change : human and policy dimensions	13	2.84615	0	0	1	0	0	0.461538	0.0769231	0	0	1	0	0	0	10	1	2	10	0	3	8	2	3	11	2	0	11	2	0	0	0	0	0	0	0	0	0	0	0	7	7	0	0	0	3	31
Global food security	16	3.625	0	1	1	4	0	0.1875	0	0	0	0	2	2	0	7	3	6	10	1	5	13	1	2	11	1	4	15	1	0	0	0	0	0	0	0	0	0	0	0	16	16	0	1	0	0	0
Global health action	1141	3.73795	46	404	480	152	0.0201578	0.282209	0.0876424	55	0	0	28	39	0	208	316	617	321	368	452	407	418	316	396	380	365	732	380	29	2	0	4	1	2	1	0	2	1	0	1021	905	5	11	0	143	241
Global health research and policy	135	3.82222	4	32	41	13	0.0296296	0.259259	0.0444444	4	0	0	1	2	0	45	32	58	41	26	68	68	37	30	68	45	22	84	45	6	3	1	2	0	0	0	0	0	0	0	165	140	1	4	0	7	7
Global health, epidemiology and genomics	38	4.34211	4	22	19	8	0	0.421053	0.105263	1	0	0	0	1	0	5	13	20	7	8	23	11	19	8	10	10	18	24	10	4	2	0	0	0	0	0	0	0	0	0	47	40	1	0	0	3	3
Global health, science and practice	293	3.843	15	143	132	42	0.0341297	0.337884	0.133106	7	0	0	11	6	0	52	51	190	79	89	125	90	134	69	100	106	87	181	106	6	0	0	1	0	0	0	0	0	0	0	271	226	9	2	0	44	48
Global heart	58	4.15517	6	33	28	2	0.103448	0.275862	0.0517241	0	0	0	4	8	0	6	27	25	8	12	38	16	30	12	12	15	31	33	15	10	0	0	1	1	0	0	0	0	2	0	74	59	0	0	0	3	3
Global journal of health science	910	4.06593	15	367	437	85	0.0351648	0.350549	0.0637363	19	0	4	8	16	0	185	348	377	241	236	433	296	427	187	270	316	324	556	316	38	17	0	63	3	1	0	0	1	0	0	745	695	3	0	0	20	21
Global mental health (Cambridge, England)	131	4.18321	7	64	79	20	0.167939	0.465649	0.175573	16	0	0	3	3	1	22	40	69	16	35	80	36	53	42	31	36	64	95	36	0	1	0	1	1	1	0	0	1	0	0	115	101	6	3	0	7	7
Global pediatric health	379	3.88654	11	280	203	10	0.0474934	0.192612	0.0712401	17	3	0	9	7	0	24	267	88	26	127	226	50	243	86	39	133	207	229	133	17	33	0	1	0	1	1	0	1	0	0	305	273	10	3	0	25	34
Global public health	43	3.32558	0	18	25	6	0	0.139535	0.0232558	1	0	0	0	1	0	12	8	23	13	15	15	13	18	12	13	21	9	22	21	0	0	0	0	0	0	0	0	0	1	0	34	32	1	0	0	3	3
Global qualitative nursing research	140	2.97857	3	99	109	15	0.00714286	0.0642857	0.0214286	2	0	0	1	4	0	9	43	88	12	67	61	11	49	80	15	50	75	90	50	0	0	0	0	0	0	0	0	0	0	0	46	36	0	0	0	5	5
Global spine journal	666	4.23423	9	348	91	13	0.0750751	0.181682	0.039039	14	0	3	13	14	0	168	362	136	96	109	461	238	266	162	189	190	287	440	190	36	49	12	11	2	0	0	0	0	1	0	905	803	9	3	0	39	46
Globalization and health	499	3.41683	15	141	153	63	0.0260521	0.176353	0.0460922	16	0	0	17	23	0	191	154	154	151	132	216	207	154	138	259	174	66	312	174	13	0	0	13	4	1	1	0	1	0	0	537	481	2	6	0	29	33
Glycobiology	81	2.97531	4	7	6	3	0.0123457	0.123457	0.0123457	1	3	1	23	22	3	33	36	12	64	11	6	66	10	5	59	11	11	66	11	4	184	46	25	7	76	29	0	33	148	40	171	145	0	0	0	13	14
Glycoconjugate journal	54	2.77778	3	11	8	5	0.037037	0.12963	0	0	0	2	19	18	1	20	23	11	39	11	4	36	12	6	32	18	4	36	18	0	168	27	14	3	30	15	0	15	36	10	87	66	0	1	0	6	12
Graefe's archive for clinical and experimental ophthalmology = Albrecht von Graefes Archiv fur klinische und experimentelle Ophthalmologie	215	3.84186	5	126	106	3	0.0790698	0.190698	0.0790698	7	0	5	9	9	0	45	126	44	32	54	129	44	105	66	55	125	35	89	125	1	122	28	13	2	4	2	0	4	1	1	222	200	11	0	0	5	14
Ground water	13	2.15385	0	0	0	5	0.0769231	0.0769231	0	0	0	0	1	0	0	11	2	0	12	0	1	12	0	1	11	0	2	13	0	0	0	0	0	0	0	0	0	0	0	0	7	4	0	0	0	1	1
Gut	481	4.11435	62	177	198	31	0.199584	0.361746	0.118503	28	4	16	83	92	5	56	244	181	112	156	213	136	225	120	97	174	210	288	174	19	626	112	274	40	162	70	0	87	83	34	893	800	37	11	0	217	413
Gut and liver	729	4.59259	85	540	379	10	0.135802	0.182442	0.0603567	17	1	17	50	64	0	64	502	163	52	185	492	77	397	255	107	355	267	321	355	53	392	55	47	8	34	12	0	23	29	11	877	795	22	1	0	16	33
Gut microbes	167	4.5988	47	59	39	16	0.179641	0.305389	0.0658683	3	2	19	60	56	5	24	57	86	41	75	51	46	85	36	36	62	69	100	62	5	200	51	97	9	58	25	0	30	73	21	765	692	10	14	5	67	122
Gut pathogens	432	3.74537	43	100	87	45	0.0787037	0.185185	0.0115741	24	0	15	145	145	5	154	180	98	240	107	85	239	140	53	214	134	84	295	134	3	296	61	104	21	101	37	0	68	134	33	1302	1112	1	8	1	80	215
Gynecologic oncology	30	4.2	1	17	14	0	0.1	0.3	0.1	1	0	0	2	2	0	3	13	14	3	7	20	6	18	6	6	17	7	13	17	0	14	1	1	0	3	0	0	1	0	0	44	38	2	0	0	2	3
Gynecologic oncology reports	142	3.34507	2	93	36	2	0.0492958	0.0492958	0.028169	2	0	0	0	2	0	22	74	46	14	53	75	31	84	27	36	96	10	43	96	3	32	6	0	0	0	0	0	0	0	0	103	99	2	0	0	2	2
Gynecologic oncology research and practice	29	3.82759	2	21	12	1	0	0.310345	0	0	0	0	3	2	0	2	9	18	4	11	14	4	18	7	4	21	4	8	21	0	11	0	1	1	4	2	0	2	0	0	29	26	0	0	0	0	0
Gynecological surgery	70	4.21429	3	23	21	2	0.171429	0.371429	0.142857	3	0	0	3	4	0	24	14	32	23	11	36	26	29	15	35	29	6	41	29	0	0	0	1	0	0	0	0	0	0	0	84	74	2	0	0	0	0
Gynecology and minimally invasive therapy	73	4.0411	1	54	41	0	0.0958904	0.123288	0.0821918	0	1	0	0	1	0	6	31	36	5	24	44	11	45	17	13	50	10	20	50	3	0	0	1	0	0	0	0	0	0	0	69	64	0	0	0	2	2
HERD	11	3.54545	0	4	6	0	0.0909091	0.0909091	0.0909091	1	0	0	1	1	0	2	6	3	2	5	4	2	3	6	4	6	1	5	6	0	0	0	0	0	0	0	0	0	0	0	10	7	0	0	0	1	1
HIV medicine	74	3.81081	0	47	31	4	0.0405405	0.121622	0.0540541	5	0	0	0	0	0	11	39	24	13	12	49	21	38	15	16	24	34	50	24	0	6	0	0	0	0	0	0	0	0	0	73	64	4	1	0	1	1
HIV/AIDS (Auckland, N.Z.)	252	4.75397	10	129	162	25	0.0277778	0.404762	0.194444	10	0	0	6	8	0	21	111	120	29	62	161	57	138	57	41	80	131	164	80	8	43	0	2	0	3	1	0	3	4	0	271	247	3	0	0	5	5
HLA	19	4.15789	1	6	7	1	0.105263	0.263158	0	2	0	0	3	4	0	7	7	5	8	7	4	7	5	7	9	7	3	12	7	0	28	5	1	0	1	0	0	1	3	1	53	46	0	2	3	4	4
HPB surgery : a world journal of hepatic, pancreatic and biliary surgery	98	3.58163	17	29	17	2	0.102041	0.173469	0.0408163	0	0	7	2	3	0	33	43	22	22	30	46	26	37	35	43	35	20	55	35	8	22	5	8	3	0	0	0	0	0	0	89	80	0	0	0	4	5
HRB open research	47	4.6383	0	17	21	8	0.212766	0.553191	0.12766	2	0	0	4	4	0	13	20	14	3	8	36	22	17	8	15	10	22	37	10	0	0	0	0	0	0	0	0	0	0	0	118	97	3	1	0	8	9
HSR proceedings in intensive care & cardiovascular anesthesia	41	3.39024	3	19	14	0	0.0487805	0.243902	0.097561	2	0	1	3	5	0	10	26	5	11	11	19	12	21	8	14	17	10	23	17	1	9	1	0	0	0	0	0	0	0	0	39	32	0	0	0	2	2
HSS journal : the musculoskeletal journal of Hospital for Special Surgery	39	4.48718	1	18	5	0	0.0512821	0.102564	0.128205	3	0	1	3	3	0	12	14	13	11	5	23	10	10	19	17	13	9	25	13	1	0	0	0	0	1	0	0	1	0	0	48	43	0	0	0	1	1
Haematologica	835	3.57246	150	583	458	50	0.0467066	0.142515	0.0443114	45	7	6	105	122	13	29	674	132	65	517	253	79	598	158	48	515	272	313	515	7	1095	263	367	62	314	176	0	173	149	58	1232	1079	65	8	0	190	311
Haemophilia : the official journal of the World Federation of Hemophilia	66	3.9697	2	37	42	3	0.0909091	0.136364	0.0909091	3	0	0	7	10	0	8	32	26	11	15	40	15	35	16	12	32	22	34	32	0	19	0	21	13	5	3	0	3	1	0	59	51	26	0	0	2	2
Hand (New York, N.Y.)	14	3	1	5	3	0	0	0.142857	0	0	0	0	1	1	0	2	5	7	2	6	6	5	5	4	4	6	4	8	6	0	0	0	0	0	0	0	0	0	0	0	13	12	0	0	0	0	0
Harm reduction journal	567	3.59965	7	313	328	57	0.0440917	0.169312	0.0529101	6	0	7	22	29	0	78	245	244	74	177	316	109	299	159	115	243	209	322	243	2	43	0	5	3	1	1	0	1	0	0	395	342	2	11	0	20	20
Head & face medicine	359	4.10585	19	160	134	14	0.133705	0.264624	0.103064	5	1	14	33	46	1	79	126	154	96	88	175	113	141	105	103	130	126	221	130	8	88	10	23	9	9	3	0	9	2	2	381	332	2	0	0	9	24
Head & neck	99	4.24242	6	69	47	1	0.141414	0.242424	0.0505051	8	0	2	2	3	0	11	62	26	7	22	70	13	57	29	17	52	30	46	52	1	22	5	3	0	1	1	0	1	0	0	124	107	3	1	0	4	6
Head & neck oncology	86	3.25581	6	32	26	2	0.104651	0.0465116	0.0116279	1	4	0	8	9	0	22	34	30	26	20	40	33	24	29	37	26	23	59	26	1	75	10	2	1	13	7	0	6	8	2	82	76	0	1	0	4	7
Head and neck pathology	15	3.33333	0	3	1	0	0.133333	0.133333	0.0666667	0	0	1	0	0	0	8	5	2	5	2	8	6	3	6	9	5	1	10	5	0	27	9	0	0	1	0	0	1	0	0	13	11	0	0	0	0	0
Headache	77	4.98701	0	62	63	4	0.246753	0.571429	0.506494	8	0	0	4	3	0	6	45	26	5	17	55	8	49	20	7	34	36	41	34	2	9	0	0	0	0	0	0	0	2	1	111	98	35	3	0	9	11
Health & justice	88	4.10227	2	41	37	11	0.0340909	0.352273	0.102273	3	0	1	2	4	0	14	22	52	16	21	51	21	35	32	26	31	31	56	31	1	1	0	2	2	0	0	0	0	0	0	74	59	1	2	0	5	5
Health & place	66	3.75758	1	24	15	2	0.0454545	0.30303	0.0757576	4	0	0	0	0	0	16	27	23	13	13	40	32	15	19	24	9	33	56	9	1	0	0	0	0	0	0	0	0	0	0	58	49	0	3	0	5	5
Health & social care in the community	93	3.91398	1	45	57	3	0.0107527	0.236559	0.0537634	5	0	0	3	4	0	8	45	40	4	33	56	20	40	33	16	55	22	38	55	0	0	0	1	1	0	0	0	0	0	0	111	103	0	2	0	4	4
Health (London, England : 1997)	20	3.1	1	11	12	2	0.1	0.1	0	0	0	0	2	2	0	3	6	11	2	10	8	4	10	6	4	9	7	11	9	0	0	0	2	0	0	0	0	0	0	0	10	9	0	0	0	0	0
Health SA = SA Gesondheid	95	3.49474	0	67	68	14	0.0210526	0.231579	0.0631579	1	0	0	4	4	0	9	49	37	5	35	55	13	51	31	13	41	41	50	41	4	0	0	0	0	0	0	0	0	0	0	66	57	0	0	0	5	5
Health and human rights	59	2.42373	0	27	26	10	0	0.0847458	0.0338983	2	0	0	1	1	0	9	22	28	17	26	16	19	26	14	20	29	10	30	29	0	0	0	0	0	0	0	0	0	0	0	27	22	0	0	0	0	0
Health and quality of life outcomes	2715	4.45599	48	1630	1706	150	0.0699816	0.362063	0.137017	378	0	2	71	81	0	273	1473	969	258	565	1892	465	1283	967	410	908	1397	1730	908	77	19	2	41	6	20	7	0	20	5	1	2715	2476	73	29	0	107	117
Health and technology	18	3.72222	0	3	8	2	0	0.277778	0	1	0	0	2	1	0	8	4	6	6	5	7	4	6	8	10	6	2	12	6	0	0	0	0	0	0	0	0	0	0	0	15	15	1	0	0	0	0
Health care analysis : HCA : journal of health philosophy and policy	20	2.45	0	4	6	2	0.1	0.15	0.05	0	0	0	0	0	0	7	6	7	9	6	5	7	4	9	10	8	2	12	8	0	0	0	5	1	0	0	0	0	0	0	6	4	0	0	0	0	0
Health care financing review	192	2.66667	0	11	15	7	0.0364583	0.364583	0.046875	2	0	0	4	2	0	105	45	42	55	7	130	130	13	49	129	12	51	179	12	1	0	0	2	0	0	0	0	0	0	0	55	45	0	5	0	26	26
Health economics	65	2.95385	4	4	5	2	0.0307692	0.476923	0.0461538	3	0	0	6	4	0	30	13	22	29	5	31	46	9	10	43	8	14	57	8	0	0	0	0	0	0	0	0	0	0	0	38	34	0	3	0	6	6
Health economics review	292	3.38014	1	38	41	16	0.010274	0.342466	0.0410959	8	0	0	17	15	0	112	78	102	137	26	129	181	35	76	172	38	82	251	38	3	1	0	5	0	2	1	0	1	2	0	249	214	2	3	0	26	29
Health education research	45	4.33333	0	22	21	5	0.0888889	0.533333	0.177778	2	0	0	0	3	1	8	10	27	8	15	22	11	13	21	12	12	21	32	12	1	0	0	0	0	0	0	0	0	0	0	42	37	1	0	0	1	1
Health equity	173	3.68208	2	124	58	7	0.0231214	0.219653	0.0231214	5	0	0	1	1	0	19	74	80	22	59	92	33	100	40	27	70	76	97	70	6	0	0	5	0	0	0	0	0	0	0	130	113	2	6	0	20	20
Health expectations : an international journal of public participation in health care and health policy	554	3.48375	5	303	336	35	0.0613718	0.180505	0.0559567	17	0	0	17	17	0	86	249	219	50	192	312	77	247	230	116	316	122	237	316	1	1	0	12	7	1	1	0	1	0	0	443	402	2	9	0	30	30
Health informatics journal	12	3.5	0	3	2	1	0	0.333333	0	0	0	0	3	3	0	6	3	3	6	1	5	5	1	6	7	3	2	9	3	0	0	0	0	0	0	0	0	0	0	0	11	10	0	1	0	1	1
Health information science and systems	24	2.54167	0	1	0	2	0	0.208333	0	0	0	0	0	1	0	18	4	2	21	1	2	20	1	3	20	1	3	23	1	0	0	0	0	0	0	0	0	0	0	0	35	27	0	1	0	5	7
Health literacy research and practice	79	3.60759	0	62	32	4	0.0886076	0.21519	0.0506329	7	0	0	5	2	0	9	55	15	5	34	40	12	47	20	10	26	43	53	26	0	0	0	2	0	0	0	0	0	0	0	53	49	0	2	0	9	9
Health policy (Amsterdam, Netherlands)	29	3.24138	1	9	5	3	0.0344828	0.241379	0	2	0	0	0	0	0	11	13	5	9	7	13	15	5	9	15	9	5	20	9	0	0	0	0	0	0	0	0	0	0	0	25	21	0	1	0	2	2
Health policy and planning	353	3.63739	12	103	130	48	0.00849858	0.29745	0.0934844	5	0	0	7	8	0	96	105	152	85	116	152	141	115	97	147	126	80	224	126	3	0	0	2	0	1	1	0	1	1	0	358	312	3	5	0	26	26
Health promotion international	38	3.31579	0	16	16	6	0.0526316	0.315789	0.0263158	1	0	0	0	0	0	12	14	12	9	11	18	15	10	13	15	13	10	25	13	0	0	0	0	0	0	0	0	0	0	0	25	23	0	0	0	2	2
Health promotion perspectives	196	4.81122	1	31	65	14	0.0408163	0.377551	0.183673	13	0	0	3	5	0	57	55	84	51	24	121	94	40	62	88	33	75	147	33	16	1	0	2	0	0	0	0	0	0	0	266	248	0	5	0	22	25
Health psychology : official journal of the Division of Health Psychology, American Psychological Association	13	4.69231	0	6	7	1	0.384615	0.461538	0.230769	1	0	0	0	0	0	4	2	7	2	2	9	2	3	8	4	1	8	12	1	0	0	0	0	0	0	0	0	0	0	0	18	16	0	0	0	1	1
Health psychology and behavioral medicine	75	3.8	2	35	31	1	0.0666667	0.293333	0.0666667	6	0	0	3	2	0	7	25	43	14	18	43	14	30	31	19	23	33	49	23	3	0	0	0	0	0	0	0	0	0	0	47	44	1	1	0	5	5
Health psychology open	194	4.0567	1	107	114	12	0.0206186	0.242268	0.0721649	7	0	0	3	3	0	19	47	128	26	59	109	42	88	64	30	45	119	145	45	4	8	5	4	1	1	0	0	1	0	0	153	146	2	2	0	2	2
Health psychology research	97	4.20619	1	46	57	9	0.0721649	0.268041	0.0927835	5	0	0	1	4	0	11	32	54	10	27	60	20	49	28	13	26	58	70	26	1	0	0	0	0	0	0	0	0	0	0	78	74	2	1	0	10	11
Health research policy and systems	699	3.28898	24	223	207	143	0.0143062	0.151645	0.0386266	17	0	1	43	41	0	305	267	127	210	224	265	271	218	210	356	294	49	405	294	0	3	0	12	9	0	0	0	0	0	0	809	671	0	14	1	39	40
Health science reports	140	3.97143	2	106	103	10	0.0571429	0.221429	0.0928571	11	1	0	8	7	0	8	89	43	6	47	87	15	89	36	12	81	47	55	81	4	26	12	6	2	0	0	0	0	2	0	157	140	8	1	0	10	12
Health security	11	2.81818	0	0	0	2	0.0909091	0	0	1	0	0	6	4	0	9	2	0	9	0	2	9	0	2	10	0	1	11	0	0	0	0	0	0	0	0	0	0	0	0	19	14	0	0	0	1	3
Health services insights	61	3.93443	1	29	28	3	0.0327869	0.262295	0.0491803	1	0	0	1	0	0	12	30	19	12	22	27	18	23	20	15	18	28	41	18	2	0	0	0	0	0	0	0	0	0	0	66	58	0	2	0	6	9
Health services research	62	3.30645	0	11	5	2	0.016129	0.419355	0.0322581	2	0	0	0	0	0	23	21	18	21	4	37	43	11	8	35	11	16	50	11	1	0	0	2	1	0	0	0	0	0	0	53	45	1	1	0	7	7
Health services research and managerial epidemiology	117	3.63248	1	53	35	3	0.042735	0.290598	0.0512821	4	0	0	1	1	0	23	56	38	26	33	58	47	46	24	35	30	52	85	30	2	0	0	1	0	3	2	0	3	0	0	90	76	0	0	0	16	32
Healthcare (Basel, Switzerland)	868	4.17281	11	500	412	58	0.0633641	0.246544	0.0979263	41	0	2	45	52	0	181	395	292	147	224	497	210	380	278	215	304	349	528	304	36	29	3	16	6	2	0	0	2	4	1	974	870	11	14	0	48	48
Healthcare informatics research	265	3.67547	3	81	56	12	0.0264151	0.237736	0.0377358	6	0	0	9	11	0	131	102	32	103	50	112	120	74	71	147	74	44	188	74	3	0	0	2	0	3	2	0	2	0	0	299	276	0	3	0	12	12
Healthcare policy = Politiques de sante	75	3.14667	0	31	15	11	0.0133333	0.133333	0.0133333	4	0	0	2	3	0	32	27	16	23	14	38	30	27	18	36	25	14	49	25	1	0	0	1	1	0	0	0	0	0	0	71	60	0	0	0	3	3
Healthcare technology letters	89	2.68539	0	9	10	0	0	0.314607	0.0449438	2	0	1	4	5	0	50	21	18	65	10	14	59	14	16	58	12	19	73	12	4	0	0	7	1	0	0	0	0	1	0	52	41	0	6	1	5	5
Hearing research	40	5.25	5	15	14	1	0.075	0.775	0.15	3	0	2	7	7	0	4	9	27	8	14	18	11	9	20	6	8	26	32	8	0	22	8	8	0	0	0	0	0	0	0	50	49	1	1	0	4	18
Heart (British Cardiac Society)	292	4.49315	2	107	145	4	0.236301	0.383562	0.126712	22	0	2	18	18	0	46	145	101	49	37	206	95	117	80	72	93	127	186	93	13	14	1	7	4	2	1	0	2	1	0	369	324	20	4	0	97	119
Heart Asia	24	4.375	0	7	10	0	0.125	0.25	0.125	0	0	0	0	0	0	5	13	6	6	6	12	9	8	7	7	7	10	17	7	0	3	0	0	0	0	0	0	0	0	0	32	28	2	0	0	5	5
Heart and vessels	117	4.52991	12	84	89	4	0.145299	0.145299	0.0512821	0	0	2	7	7	0	4	71	42	2	32	83	8	61	48	9	80	28	31	80	6	86	22	2	1	0	0	0	0	2	0	155	133	7	0	0	2	2
Heart failure reviews	23	4.21739	0	1	2	1	0.217391	0.434783	0.0434783	2	0	0	2	2	0	13	6	4	6	0	17	19	2	2	17	3	3	20	3	0	0	0	5	1	0	0	0	0	0	0	68	54	0	0	0	0	0
Heart international	66	3.74242	6	27	23	0	0.166667	0.227273	0.0909091	2	0	2	3	6	0	13	31	22	15	16	35	21	30	15	18	24	24	36	24	6	23	4	7	1	4	2	0	2	3	2	48	46	3	2	0	4	7
Heart rhythm	33	4.18182	3	21	15	1	0.212121	0.212121	0	0	0	1	0	0	0	4	17	12	7	12	14	6	19	8	6	23	4	7	23	3	6	0	5	3	1	1	0	1	1	1	28	26	0	0	0	6	6
Heart views : the official journal of the Gulf Heart Association	95	4.23158	7	36	42	2	0.2	0.221053	0.0631579	1	0	1	3	3	0	23	49	23	10	20	65	28	47	20	30	34	31	52	34	9	9	0	1	0	0	0	0	0	0	0	94	81	3	0	0	2	2
Heart, lung and vessels	40	4.175	3	24	18	1	0.15	0.2	0.075	0	0	0	1	1	0	9	25	6	3	12	25	9	18	13	11	24	5	14	24	2	0	0	0	0	0	0	0	0	0	0	51	47	2	0	0	0	0
HeartRhythm case reports	11	3.09091	0	4	8	0	0	0	0.0909091	0	0	0	0	0	0	2	8	1	2	7	2	2	9	0	2	9	0	2	9	0	7	4	0	0	1	1	0	1	5	2	39	30	0	0	0	0	0
Helicobacter	28	3.57143	4	10	15	0	0.142857	0.142857	0.107143	1	0	0	4	4	0	5	15	8	6	11	11	8	16	4	6	15	7	12	15	1	21	0	4	0	2	0	0	2	5	1	60	51	1	0	0	2	4
Heliyon	3918	3.57095	446	1034	822	513	0.0326697	0.280755	0.0558959	131	12	203	1134	1081	37	1568	1281	1069	2054	1119	745	2017	1264	637	2119	914	885	2705	914	299	1771	423	592	135	571	230	0	321	428	140	5484	4745	24	52	19	398	659
Helminthologia	98	3.30612	5	3	3	39	0.0102041	0.244898	0	4	0	8	14	12	0	38	18	42	75	14	9	74	15	9	66	12	20	73	12	13	27	10	13	4	0	0	0	0	1	0	121	110	0	0	0	32	33
HemaSphere	56	4.16071	4	33	35	2	0.0535714	0.178571	0.0535714	2	0	1	4	4	1	8	43	5	11	20	25	11	30	15	13	22	21	29	22	5	64	22	5	0	14	6	0	10	10	2	118	106	12	0	0	11	17
Hematological oncology	27	3.51852	0	20	12	1	0	0.037037	0	0	0	0	2	3	0	2	22	3	3	12	12	3	15	9	4	16	7	10	16	1	31	5	0	0	8	4	0	2	2	1	35	34	4	0	0	0	0
Hematology reports	80	3.8625	5	31	30	1	0.0375	0.0875	0	0	0	0	7	6	0	14	43	23	20	27	33	23	35	22	22	35	23	45	35	0	84	36	2	0	10	5	0	6	6	3	70	59	0	0	0	3	7
Hematology, transfusion and cell therapy	115	3.52174	3	74	51	8	0.0521739	0.113043	0.0173913	8	0	0	4	4	0	17	72	26	14	45	56	24	68	23	21	52	42	63	52	0	63	24	0	0	1	1	0	1	0	0	111	100	0	0	0	6	24
Hemodialysis international. International Symposium on Home Hemodialysis	18	3.38889	1	9	9	0	0.0555556	0.0555556	0.0555556	0	0	0	0	0	0	2	13	3	3	5	10	3	8	7	4	6	8	9	6	3	1	0	0	0	0	0	0	0	0	0	7	7	3	0	0	0	0
Hepatic medicine : evidence and research	56	4.30357	10	25	31	2	0.142857	0.285714	0.0178571	1	0	3	3	7	0	7	32	17	10	18	28	9	32	15	11	28	17	24	28	4	36	10	8	0	7	2	0	3	5	2	81	65	1	0	0	2	4
Hepatitis monthly	528	4.11364	67	286	302	33	0.107955	0.223485	0.0549242	8	0	1	54	57	0	77	283	168	102	165	261	116	285	127	132	249	147	244	249	35	518	33	37	7	47	25	0	31	129	27	744	649	5	1	0	43	72
Hepatitis research and treatment	58	3.86207	8	25	27	1	0	0.103448	0	1	0	1	9	11	0	7	35	16	12	20	26	14	30	14	18	27	13	28	27	3	53	6	2	2	12	5	0	6	7	3	66	60	0	1	0	7	9
Hepatology (Baltimore, Md.)	282	4.01418	90	160	142	28	0.159574	0.258865	0.0602837	23	8	14	49	52	2	9	142	131	41	142	99	48	186	48	43	149	90	117	149	16	409	47	183	30	164	74	0	78	102	32	591	520	30	5	0	74	116
Hepatology communications	421	4.10689	124	237	163	30	0.15677	0.230404	0.0356295	28	5	17	65	62	3	30	197	194	48	183	190	71	261	89	63	230	128	164	230	27	708	97	218	42	107	48	0	58	70	23	859	731	39	1	0	68	145
Hepatology international	80	4.025	1	30	21	2	0.1375	0.2625	0.05	5	0	1	12	13	0	24	32	24	13	18	49	31	25	24	38	32	10	44	32	4	92	16	5	2	22	5	0	10	16	6	127	111	8	1	0	7	13
Hepatology research : the official journal of the Japan Society of Hepatology	19	4.26316	3	12	6	1	0	0.105263	0.0526316	0	0	0	1	0	0	4	8	7	4	4	11	5	7	7	7	11	1	7	11	1	11	4	3	0	0	0	0	0	0	0	30	26	0	0	0	0	0
Hepatology, medicine and policy	22	3.81818	0	9	12	1	0.0454545	0.318182	0.136364	2	0	0	0	0	0	5	10	7	4	3	15	5	8	9	8	9	5	13	9	0	2	0	0	0	0	0	0	0	0	0	18	14	1	0	0	1	1
Hereditary cancer in clinical practice	211	3.64929	1	98	124	5	0.0473934	0.151659	0.042654	19	0	0	13	17	0	23	82	106	35	79	97	50	87	74	42	103	66	108	103	0	38	10	2	1	4	2	0	4	11	1	274	233	2	2	0	30	71
Hereditas	134	4.00746	6	25	26	14	0.0223881	0.231343	0.0447761	6	0	3	46	45	12	65	44	25	83	25	26	91	26	17	79	35	20	97	35	2	49	10	31	5	17	4	0	13	64	16	523	470	0	4	0	40	114
Heredity	170	4.33529	7	2	2	17	0.0117647	0.564706	0.0647059	15	0	2	71	44	5	68	25	77	112	8	50	125	7	38	130	15	25	154	15	1	10	2	29	10	3	0	0	3	19	4	579	514	0	16	6	31	42
Hernia : the journal of hernias and abdominal wall surgery	113	3.87611	6	34	31	0	0.141593	0.265487	0.106195	6	0	4	2	3	0	38	36	39	26	27	60	48	36	29	52	45	16	66	45	2	5	0	14	3	0	0	0	0	0	0	167	143	5	1	0	1	1
Herpesviridae	18	3.16667	8	6	3	1	0.166667	0.0555556	0.0555556	0	0	2	3	5	0	1	10	7	4	12	2	5	10	3	5	9	4	9	9	0	80	8	10	3	11	4	0	6	14	2	20	12	0	0	0	0	0
High altitude medicine & biology	15	4.73333	0	10	9	0	0	0.266667	0.133333	1	0	0	2	1	0	3	4	8	0	5	10	5	6	4	3	5	7	10	5	0	0	0	0	0	0	0	0	0	0	0	18	18	2	0	0	0	0
High blood pressure & cardiovascular prevention : the official journal of the Italian Society of Hypertension	11	5.63636	1	4	6	1	0.272727	0.363636	0.181818	0	0	0	0	0	0	3	4	4	1	0	10	3	5	3	3	3	5	8	3	0	0	0	0	0	0	0	0	0	0	0	15	14	0	0	0	0	0
High-throughput	40	3.575	3	6	9	4	0	0.175	0.05	3	1	0	13	12	1	19	15	6	28	6	6	28	8	4	27	7	6	32	7	1	29	6	1	0	3	3	0	3	6	2	128	112	2	1	1	10	62
Hip & pelvis	145	4.70345	1	89	20	0	0.0413793	0.062069	0.0206897	2	0	2	0	1	0	11	44	90	24	34	87	20	36	89	19	37	89	87	37	21	0	0	0	0	0	0	0	0	1	0	118	112	0	0	0	1	1
Hip international : the journal of clinical and experimental research on hip pathology and therapy	15	4	0	7	5	1	0.133333	0.133333	0.133333	0	0	1	1	0	0	4	2	9	3	2	10	5	4	6	7	5	3	9	5	1	0	0	0	0	0	0	0	0	0	0	10	10	0	0	0	2	2
Hippocampus	82	4.39024	24	28	23	7	0.121951	0.414634	0.0609756	5	0	35	11	8	0	7	18	57	11	36	35	11	39	32	15	30	37	47	30	5	81	14	54	11	2	2	0	1	0	0	137	124	0	8	0	9	9
Histochemistry and cell biology	143	3.23077	25	44	22	14	0.0559441	0.174825	0.00699301	3	1	31	34	41	2	15	71	57	64	65	14	65	65	13	46	70	27	72	70	1	691	154	90	23	89	39	0	47	76	21	292	237	0	2	5	8	10
Histopathology	77	3.5974	4	48	16	2	0.220779	0.12987	0.038961	5	0	0	5	8	0	14	46	17	15	34	28	14	29	34	18	44	15	33	44	0	140	19	3	3	7	6	0	4	6	2	69	61	0	2	0	3	3
Hong Kong journal of occupational therapy : HKJOT	46	4.63043	0	29	30	4	0.130435	0.282609	0.108696	3	0	0	1	1	0	8	23	15	3	3	40	10	21	15	8	11	27	34	11	1	0	0	0	0	0	0	0	0	0	0	45	44	0	0	0	2	2
Hong Kong physiotherapy journal : official publication of the Hong Kong Physiotherapy Association Limited = Wu li chih liao	65	4.81538	1	51	51	4	0.323077	0.538462	0.4	3	0	0	8	8	0	5	40	20	3	12	50	6	32	27	7	28	30	32	28	5	0	0	0	0	0	0	0	0	0	0	71	60	2	0	0	8	10
Hormones & cancer	16	4.375	2	7	4	3	0.0625	0.125	0	2	1	0	8	8	1	0	10	6	5	5	6	7	5	4	6	7	3	9	7	0	44	8	1	0	18	8	0	8	4	0	35	29	0	0	0	1	1
Hormones (Athens, Greece)	13	4.61538	1	3	2	0	0.0769231	0.153846	0	0	0	1	0	0	0	3	6	4	1	4	8	5	4	4	5	5	3	8	5	0	5	0	2	1	0	0	0	0	0	0	22	20	0	0	0	0	0
Hormones and behavior	15	5.06667	5	1	4	5	0.266667	0.466667	0.0666667	1	0	3	9	8	0	0	0	15	4	4	7	2	5	8	3	5	7	10	5	0	2	0	5	3	0	0	0	0	0	0	22	21	0	0	0	0	0
Horticulture research	457	4.17505	0	0	0	65	0.00218818	0.326039	0.00875274	16	0	3	354	288	147	279	144	34	414	3	40	398	3	56	333	13	111	437	13	7	60	7	24	0	18	5	0	17	729	150	2715	2408	1	38	13	131	292
Human brain mapping	712	5.50281	17	504	551	25	0.105337	0.543539	0.133427	45	0	0	114	82	0	68	191	453	61	129	522	70	224	418	90	221	401	477	221	14	4	1	9	2	0	0	0	0	22	1	1788	1639	13	92	27	81	116
Human cell	49	4	11	17	11	1	0.0612245	0.22449	0	6	3	4	18	21	0	6	18	25	19	22	8	20	25	4	19	14	16	35	14	0	171	46	6	1	40	19	0	19	23	14	96	75	0	1	0	6	7
Human ecology: an interdisciplinary journal	41	3.2439	0	3	7	10	0.0487805	0.292683	0	0	0	0	3	2	0	17	3	21	28	8	5	23	7	11	30	7	4	34	7	0	0	0	0	0	0	0	0	0	0	0	30	22	0	0	0	6	6
Human factors	29	3.7931	0	16	20	3	0.103448	0.551724	0.137931	0	0	0	3	1	0	2	12	15	4	13	12	4	14	11	4	9	16	19	9	1	0	0	0	0	1	0	0	1	0	0	17	13	0	1	0	2	2
Human gene therapy	38	3.81579	18	10	10	4	0.210526	0.184211	0.0263158	1	0	10	17	17	1	1	21	16	8	26	4	8	28	2	4	14	20	21	14	3	155	52	45	9	63	20	0	26	67	13	114	102	3	2	0	6	6
Human gene therapy methods	17	2.70588	3	1	2	2	0	0.117647	0	1	1	0	7	5	0	4	11	2	13	3	1	10	4	3	13	2	2	15	2	0	20	5	10	3	27	15	0	13	61	10	37	24	0	0	0	4	5
Human genetics	180	4.46111	9	89	93	6	0.05	0.3	0.116667	13	0	1	52	43	1	31	70	79	36	63	81	52	76	52	52	96	32	83	96	1	103	36	38	5	38	21	0	26	74	33	841	722	1	13	2	75	503
Human genome variation	69	4.02899	4	50	57	1	0.0289855	0.130435	0.0434783	7	0	0	3	4	0	3	45	21	6	44	19	2	43	24	6	47	16	22	47	0	19	7	1	0	4	1	0	4	6	1	316	258	1	2	1	22	54
Human genomics	304	4.03947	15	110	117	17	0.0328947	0.266447	0.0657895	21	0	4	75	60	4	101	120	83	130	82	92	129	102	73	140	115	49	186	115	3	62	14	34	11	107	71	0	38	55	17	1177	985	2	19	0	87	595
Human immunology	25	4.16	2	16	17	2	0	0.28	0.08	0	0	0	7	7	0	2	11	12	4	15	6	3	16	6	3	14	8	11	14	0	42	8	3	0	2	0	0	2	4	0	49	45	0	0	0	3	11
Human molecular genetics	1018	3.91159	175	326	308	77	0.143418	0.21611	0.0609037	61	10	119	428	391	53	107	513	398	363	392	263	392	429	197	250	401	367	599	401	18	4271	1192	1227	227	719	300	0	372	1288	477	4172	3527	3	42	15	317	828
Human mutation	208	3.9375	6	88	92	5	0.0480769	0.144231	0.0336538	21	2	2	69	69	7	49	115	44	71	83	54	75	79	54	80	90	38	117	90	1	207	62	42	3	103	33	0	64	178	53	1049	876	9	20	13	67	201
Human nature (Hawthorne, N.Y.)	29	3.82759	0	6	8	3	0.0344828	0.586207	0.0689655	0	0	0	1	1	0	3	2	24	10	7	12	11	2	16	12	8	9	21	8	0	0	0	1	0	0	0	0	0	0	0	11	11	0	1	0	3	3
Human pathology	17	2.76471	1	7	4	1	0.176471	0	0	1	0	0	1	2	0	4	10	3	8	6	3	8	5	4	6	5	6	12	5	0	31	8	10	0	2	1	0	1	0	0	9	5	0	0	0	1	1
Human psychopharmacology	26	4.73077	0	17	21	0	0.346154	0.461538	0.269231	1	0	0	0	1	0	3	10	13	1	8	17	3	17	6	4	7	15	15	7	4	0	0	0	0	0	0	0	0	0	0	26	23	3	0	0	2	3
Human reproduction (Oxford, England)	299	4.65886	16	209	184	15	0.16388	0.361204	0.147157	25	0	19	56	47	5	13	58	228	25	101	173	38	162	99	35	119	145	147	119	33	290	73	30	12	32	18	0	20	36	9	500	434	27	9	0	26	37
Human reproduction open	106	4.65094	5	69	47	5	0.122642	0.283019	0.207547	3	1	0	8	6	1	10	18	78	12	27	67	23	59	24	21	36	49	64	36	6	11	0	3	0	0	0	0	0	2	0	148	128	30	2	0	9	13
Human reproduction update	68	4.16176	0	5	0	1	0.0735294	0.147059	0.0441176	0	0	0	8	10	0	32	2	34	35	1	32	57	5	6	55	4	9	64	4	0	5	0	0	0	0	0	0	0	0	0	166	147	0	3	0	2	2
Human resources for health	740	3.54595	16	270	252	85	0.0175676	0.256757	0.0378378	28	0	0	18	20	0	248	282	210	234	226	280	293	268	179	332	316	92	422	316	2	0	0	7	1	2	2	0	2	0	0	766	689	3	6	0	30	30
Human vaccines & immunotherapeutics	641	3.82059	66	299	278	35	0.129485	0.363495	0.145086	26	3	9	83	86	3	90	304	247	136	171	334	201	328	112	143	245	253	388	245	8	810	120	81	31	151	79	0	102	144	23	748	608	159	28	0	140	257
Hydrobiologia	14	4.14286	0	0	0	3	0	0.571429	0	1	0	0	1	0	0	9	1	4	13	0	1	9	0	5	13	1	0	13	1	0	0	0	1	0	0	0	0	0	1	0	43	42	0	1	0	3	3
Hypertension (Dallas, Tex. : 1979)	126	4.53175	18	64	64	3	0.277778	0.349206	0.190476	7	0	5	16	15	2	7	42	77	20	44	62	22	76	28	12	37	77	78	37	11	44	11	48	14	6	3	0	4	3	2	181	156	7	1	1	82	118
Hypertension research : official journal of the Japanese Society of Hypertension	60	4.7	13	33	31	3	0.166667	0.35	0.116667	7	0	6	4	6	0	3	27	30	2	18	40	7	38	15	6	14	40	44	14	2	54	18	14	4	1	0	0	1	6	3	75	67	4	0	0	4	18
Hypoxia (Auckland, N.Z.)	35	3.71429	15	11	6	2	0.142857	0.228571	0.114286	0	1	7	7	10	2	2	17	16	12	19	4	11	20	4	13	11	11	21	11	3	102	37	27	7	43	13	0	16	19	7	58	45	0	0	0	3	3
IBRO reports	113	4.38053	59	26	13	12	0.185841	0.415929	0.0353982	3	0	56	11	13	0	4	31	78	20	75	18	20	78	15	13	45	55	62	45	6	299	111	114	24	7	2	0	6	34	8	249	220	1	1	0	8	13
IDCases	16	2.625	0	3	6	1	0	0.0625	0	0	0	0	1	1	0	7	7	2	6	8	2	7	7	2	7	7	2	9	7	0	0	0	0	0	0	0	0	0	0	0	12	11	0	0	0	0	0
IEEE journal of translational engineering in health and medicine	245	3.70612	16	99	89	11	0.077551	0.338776	0.0734694	10	0	7	23	24	1	74	78	93	103	81	61	88	85	72	100	79	66	150	79	16	10	5	9	4	2	2	0	2	2	0	256	194	1	3	0	14	15
IEEE transactions on bio-medical engineering	18	3.66667	3	3	4	1	0.0555556	0.5	0	1	0	0	1	1	0	7	6	5	8	7	3	7	6	5	7	7	4	11	7	0	0	0	0	0	0	0	0	0	0	0	21	19	0	3	0	3	3
IEEE transactions on medical imaging	15	3.2	0	1	1	1	0	0.466667	0	0	0	1	1	1	0	12	1	2	12	1	2	14	1	0	13	1	1	14	1	0	0	0	0	0	0	0	0	0	0	0	16	9	1	2	0	0	0
IMA fungus	177	4.08475	1	0	0	62	0	0.276836	0.0112994	6	0	0	74	73	1	139	36	2	157	1	19	164	1	12	146	4	27	173	4	0	5	0	13	1	28	0	0	6	10	5	887	844	0	7	2	119	229
ISRN AIDS	30	4.2	0	16	19	4	0.0666667	0.233333	0.1	1	0	0	2	2	0	3	17	10	1	15	14	3	24	3	4	16	10	14	16	0	8	0	0	0	0	0	0	0	0	0	30	24	0	0	0	1	1
ISRN Addiction	16	3.75	0	9	6	1	0	0.375	0.0625	1	0	0	0	1	0	2	3	11	7	3	6	5	5	6	5	2	9	14	2	0	0	0	0	0	0	0	0	0	0	0	8	8	0	0	0	0	0
ISRN Pain	15	4.6	6	7	6	0	0.4	0.466667	0.0666667	0	0	3	3	3	0	1	3	11	1	7	7	3	10	2	4	4	7	7	4	4	3	2	7	3	0	0	0	0	3	0	18	16	0	0	0	0	0
ISRN allergy	30	3.66667	3	16	12	1	0.2	0.366667	0.1	2	0	3	5	4	0	4	16	10	6	12	12	6	18	6	6	9	15	21	9	0	40	8	9	3	0	0	0	0	0	0	24	23	0	0	0	0	0
ISRN anatomy	15	2.86667	2	4	3	1	0	0.2	0	0	0	2	0	0	0	1	5	9	4	7	4	6	6	3	4	6	5	8	6	1	4	1	2	2	0	0	0	0	0	0	5	4	0	0	0	0	0
ISRN biochemistry	12	2.75	0	2	2	0	0	0	0	0	0	0	2	2	0	6	5	1	10	1	1	9	1	2	10	2	0	10	2	0	7	1	0	0	12	6	0	4	11	6	14	12	0	0	0	2	2
ISRN bioinformatics	21	3.2381	0	0	1	1	0	0.47619	0.0952381	0	0	0	2	1	0	16	4	1	20	1	0	18	1	2	20	1	0	20	1	0	0	0	0	0	6	3	0	3	3	0	51	43	0	1	0	9	10
ISRN biotechnology	33	2.57576	0	0	0	2	0	0.121212	0	3	0	0	26	25	1	23	10	0	33	0	0	32	0	1	27	0	6	30	0	3	0	0	3	0	0	0	0	0	7	0	33	30	0	0	0	2	2
ISRN cardiology	59	3.98305	7	24	22	1	0.135593	0.20339	0.0169492	4	0	4	1	1	0	13	31	15	12	11	36	18	24	17	23	16	20	33	16	10	14	1	9	0	1	1	0	1	0	0	62	56	0	0	0	2	3
ISRN dentistry	92	3.52174	1	36	26	4	0.0652174	0.326087	0.0434783	0	0	2	8	12	0	29	42	21	32	20	40	33	36	23	36	20	36	66	20	6	1	0	2	0	2	0	0	2	0	0	61	57	0	0	0	3	3
ISRN dermatology	62	3.01613	4	23	22	1	0.0967742	0.16129	0	1	0	2	7	7	0	10	26	26	19	21	22	19	25	18	19	23	20	37	23	2	39	4	4	2	5	1	0	4	3	1	32	29	0	0	0	6	7
ISRN endocrinology	101	4.17822	13	51	45	3	0.0594059	0.247525	0.0693069	3	0	5	11	14	0	12	32	57	23	33	45	19	51	31	31	32	38	50	32	19	58	8	33	10	9	5	0	7	1	1	91	80	3	0	0	6	7
ISRN family medicine	25	3.76	0	13	13	0	0.08	0.24	0.08	1	0	0	0	0	0	2	13	10	7	13	5	8	11	6	5	9	11	16	9	0	1	0	0	0	0	0	0	0	0	0	19	18	1	1	0	3	3
ISRN gastroenterology	93	3.65591	9	39	34	2	0.150538	0.129032	0.0107527	5	0	5	6	5	0	15	49	29	19	36	38	23	41	29	24	35	34	49	35	9	67	7	11	3	4	4	0	3	6	1	81	74	0	0	0	2	3
ISRN hematology	52	3.75	5	22	22	4	0.0192308	0.153846	0.0576923	1	0	0	4	5	0	8	28	16	11	19	22	17	27	8	13	25	14	25	25	2	17	6	4	0	2	1	0	1	7	1	50	44	0	0	0	0	0
ISRN hepatology	15	3.66667	4	5	4	0	0.0666667	0	0	1	0	1	4	4	0	4	5	6	4	6	5	5	6	4	5	3	7	11	3	1	11	1	3	0	2	1	0	2	0	0	15	13	0	0	0	1	1
ISRN inflammation	27	3.55556	11	5	6	1	0.0740741	0.148148	0	0	1	4	8	8	0	1	13	13	5	15	7	6	16	5	7	7	13	15	7	5	81	11	19	3	6	5	0	4	0	0	33	24	1	0	0	4	4
ISRN microbiology	58	2.96552	0	4	3	5	0	0.137931	0.0344828	2	1	1	29	28	0	35	16	7	49	5	4	46	7	5	42	11	5	45	11	2	17	3	7	1	6	2	0	2	34	5	64	57	0	0	0	1	1
ISRN molecular biology	17	2.94118	1	1	1	1	0	0.352941	0.0588235	0	0	1	3	3	1	11	5	1	15	2	0	14	2	1	14	2	1	15	2	0	17	2	2	0	11	4	0	4	14	3	46	39	0	0	0	3	3
ISRN nephrology	26	3.73077	0	15	8	0	0.0384615	0.192308	0.0384615	0	0	1	3	3	0	5	11	10	7	8	11	5	13	8	10	9	7	13	9	4	3	0	4	2	0	0	0	0	2	0	22	19	0	0	0	0	0
ISRN neurology	101	3.9703	7	44	48	0	0.138614	0.118812	0.029703	5	0	6	4	4	0	16	41	44	17	31	53	24	40	37	25	36	40	62	36	3	52	8	8	1	4	1	0	4	8	4	118	106	0	0	0	3	3
ISRN neuroscience	23	3.73913	6	3	7	1	0.0869565	0.26087	0	0	0	5	2	3	0	3	10	10	6	11	6	5	9	9	6	7	10	16	7	0	21	2	6	3	5	2	0	3	3	2	13	13	0	0	0	0	0
ISRN nursing	69	3.42029	0	39	33	9	0.0144928	0.202899	0.057971	0	0	0	0	1	0	14	30	25	11	28	30	12	32	25	17	35	17	33	35	1	0	0	0	0	0	0	0	0	0	0	47	39	0	1	0	1	1
ISRN nutrition	29	4.44828	5	14	17	0	0.103448	0.551724	0.103448	3	0	2	5	5	0	1	11	17	8	10	11	7	18	4	5	8	16	14	8	7	4	0	7	5	0	0	0	0	0	0	21	18	0	0	0	1	1
ISRN obesity	56	4.21429	7	30	31	1	0.0178571	0.178571	0.0535714	2	0	0	6	6	0	5	24	27	6	25	25	9	31	16	11	13	32	29	13	14	27	5	4	1	0	0	0	0	0	0	63	54	1	0	0	1	1
ISRN obstetrics and gynecology	170	3.9	8	85	75	5	0.0647059	0.188235	0.0529412	5	1	1	9	9	0	20	30	120	36	47	87	40	84	46	50	78	42	81	78	11	28	3	3	2	4	1	0	4	3	1	138	120	2	1	0	2	2
ISRN oncology	155	3.56774	10	60	38	4	0.0580645	0.129032	0.0193548	3	1	2	11	12	0	32	67	56	48	39	68	54	49	52	57	52	46	100	52	3	114	11	12	2	35	12	0	22	20	4	169	139	1	2	0	8	24
ISRN ophthalmology	63	3.71429	2	31	28	2	0.0634921	0.142857	0.047619	2	0	0	2	1	0	7	43	13	10	13	40	15	37	11	9	33	21	29	33	1	27	1	9	2	1	0	0	1	0	0	59	53	0	0	0	0	0
ISRN organic chemistry	22	1.72727	1	0	0	0	0	0	0	0	0	3	7	7	0	13	9	0	18	4	0	14	4	4	15	7	0	14	7	1	0	0	5	1	3	1	0	2	0	0	8	3	0	0	0	4	11
ISRN orthopedics	54	3.33333	4	15	13	1	0.0185185	0.0555556	0.037037	3	0	3	1	2	0	12	20	22	13	11	30	13	13	28	17	15	22	37	15	2	0	0	1	1	0	0	0	0	0	0	35	33	0	0	0	1	1
ISRN otolaryngology	58	3.2931	6	25	26	4	0.155172	0.206897	0.0517241	1	0	2	5	1	0	13	31	14	13	14	31	15	29	14	13	26	19	32	26	0	9	3	2	1	2	0	0	1	1	0	32	30	0	0	0	0	0
ISRN parasitology	22	3.36364	6	4	6	10	0	0.136364	0.0454545	1	0	2	3	4	0	7	9	6	10	11	1	9	11	2	8	5	9	17	5	0	5	0	6	2	1	0	0	1	0	0	21	16	0	0	0	1	1
ISRN pediatrics	68	3.89706	2	34	33	3	0.0588235	0.235294	0.0735294	1	0	2	3	4	0	5	43	20	10	21	37	13	37	18	9	23	36	40	23	5	3	0	1	0	0	0	0	0	0	0	49	43	2	0	0	2	2
ISRN pharmaceutics	54	2.61111	5	5	2	5	0.0185185	0.277778	0	1	0	6	33	33	0	25	16	13	38	12	4	40	9	5	35	11	8	36	11	7	3	0	10	2	6	4	0	5	2	2	23	18	0	0	0	3	3
ISRN pharmacology	100	3.83	33	30	14	8	0.07	0.35	0.03	9	0	21	25	23	0	5	32	63	28	54	18	26	63	11	41	30	29	28	30	42	36	6	69	11	9	0	0	4	3	1	89	75	0	0	0	18	23
ISRN preventive medicine	23	3.6087	1	8	12	1	0.0869565	0.26087	0.0869565	1	0	0	2	1	0	1	7	15	5	4	14	10	10	3	7	7	9	14	7	2	0	0	0	0	0	0	0	0	0	0	17	12	1	0	0	0	0
ISRN psychiatry	48	4.375	7	27	32	2	0.104167	0.333333	0.0833333	3	0	3	2	1	0	6	19	23	4	13	31	7	20	21	7	19	22	28	19	1	2	0	4	1	0	0	0	0	0	0	48	42	0	0	0	4	8
ISRN radiology	28	2.82143	1	14	14	0	0.214286	0.107143	0	1	0	0	1	1	0	9	7	12	8	7	13	10	7	11	11	7	10	21	7	0	0	0	1	1	0	0	0	0	0	0	12	9	0	0	0	1	1
ISRN rheumatology	35	3.4	2	15	15	1	0.142857	0.142857	0.0571429	1	0	1	3	4	0	7	15	13	3	11	21	11	16	8	10	12	13	23	12	0	15	0	2	0	0	0	0	0	0	0	25	20	0	0	0	1	1
ISRN surgery	62	3.22581	7	15	12	1	0.0806452	0.16129	0.016129	2	0	3	0	0	0	24	24	14	24	15	23	28	21	13	32	17	13	39	17	6	4	0	2	0	2	0	0	1	2	0	53	47	0	0	0	1	1
ISRN toxicology	44	3.06818	5	10	7	4	0.0227273	0.25	0.0227273	2	0	2	18	14	1	11	13	20	28	15	1	26	11	7	24	7	13	32	7	5	24	1	16	5	15	4	0	11	2	1	44	27	0	0	0	3	3
ISRN urology	69	3.21739	5	19	18	2	0.101449	0.188406	0	1	0	2	2	2	0	17	29	23	21	19	29	22	26	21	27	27	15	40	27	2	14	0	3	1	3	1	0	1	3	1	53	47	0	0	0	1	1
ISRN veterinary science	68	3.57353	11	2	4	4	0.0441176	0.367647	0.0441176	4	0	1	13	10	0	22	22	24	50	11	7	45	11	12	35	5	28	52	5	11	8	1	3	2	0	0	0	0	1	0	66	57	0	0	0	3	3
IUBMB life	15	3.26667	2	3	2	0	0	0.333333	0	1	1	0	5	6	0	4	7	4	10	4	1	10	3	2	10	3	2	11	3	1	51	13	4	1	12	5	0	8	26	7	40	33	0	1	1	3	7
IUCrJ	242	2.52893	1	1	1	13	0.0165289	0.272727	0.0289256	7	0	0	33	37	0	219	22	1	211	2	29	206	2	34	236	2	4	238	2	2	13	0	2	1	13	5	0	9	119	47	191	153	0	18	6	85	124
Imaging science in dentistry	260	4.53077	10	112	46	1	0.0961538	0.365385	0.0307692	3	0	2	16	14	0	76	85	99	73	48	139	105	104	51	87	82	91	175	82	3	0	0	5	1	0	0	0	0	0	0	296	272	0	0	0	1	1
Immune network	308	3.19805	124	57	38	22	0.0454545	0.0714286	0.00649351	6	0	11	59	62	0	16	191	101	118	169	21	120	180	8	57	112	139	187	112	9	1128	159	310	80	236	96	0	136	235	62	520	421	0	0	0	11	24
Immunity	189	4.14815	59	80	51	25	0.164021	0.190476	0.026455	4	11	14	73	53	9	4	111	74	46	88	55	52	119	18	16	105	68	82	105	2	4031	2796	714	119	262	125	1	93	190	76	1421	1234	7	25	23	88	237
Immunity & ageing : I & A	263	4.12548	43	119	140	16	0.0760456	0.178707	0.0608365	11	0	16	65	69	0	16	119	128	39	96	128	54	161	48	31	95	137	160	95	8	651	118	70	17	47	23	0	33	20	5	508	435	7	0	0	20	42
Immunity, inflammation and disease	304	3.87829	95	132	121	29	0.0822368	0.154605	0.0263158	15	1	28	74	81	2	20	158	126	45	173	86	58	198	48	38	150	116	146	150	8	1122	234	204	52	78	36	0	59	51	20	737	615	7	1	0	26	45
ImmunoHorizons	44	4.06818	31	8	6	2	0.113636	0.0909091	0	3	0	4	14	15	0	1	26	17	4	33	7	5	38	1	1	26	17	14	26	4	11	1	108	20	19	5	0	11	21	9	175	156	0	3	1	10	23
ImmunoTargets and therapy	13	3.46154	2	4	3	0	0.0769231	0.230769	0	0	1	1	3	5	0	2	6	5	4	5	4	5	5	3	3	6	4	7	6	0	44	7	8	2	13	7	0	5	4	1	32	28	1	0	0	1	1
Immunobiology	26	3.34615	4	10	7	4	0.0384615	0.0769231	0	0	1	1	9	8	0	2	16	8	11	11	4	11	14	1	3	10	13	16	10	0	91	7	22	5	12	1	0	8	12	1	64	53	0	0	0	1	1
Immunogenetics	133	3.76692	22	17	18	7	0.0150376	0.240602	0.0150376	11	3	0	46	44	3	60	42	31	81	34	18	81	31	21	81	39	13	94	39	0	97	15	37	7	37	12	0	17	66	27	478	401	0	8	0	47	188
Immunologic research	37	3.48649	6	16	14	1	0	0.0810811	0	2	1	2	7	8	0	2	18	17	7	17	13	6	23	8	12	18	7	17	18	2	122	19	12	1	11	4	0	7	7	3	62	50	0	0	0	3	8
Immunology	107	3.45794	28	30	27	10	0.0560748	0.130841	0.0186916	3	1	10	46	48	1	5	57	45	34	50	23	37	63	7	18	57	32	50	57	0	571	108	123	30	55	27	0	35	71	16	243	196	1	0	0	15	66
Immunology and cell biology	161	3.49689	74	43	33	9	0.142857	0.15528	0.00621118	4	5	6	53	57	5	8	98	55	39	95	27	41	105	15	18	95	48	66	95	0	900	190	272	34	81	31	0	51	85	23	486	415	0	3	1	20	27
Immunology letters	28	3.32143	5	8	7	1	0.107143	0.178571	0.0357143	2	0	3	11	14	0	1	19	8	13	11	4	13	15	0	2	12	14	16	12	0	88	8	30	7	23	5	0	13	27	11	56	49	0	0	0	1	2
Immunome research	44	3.20455	4	3	3	2	0	0.295455	0.0681818	2	1	0	12	10	1	29	12	3	33	4	7	35	6	3	35	6	3	38	6	0	16	3	12	2	7	5	0	6	7	1	115	100	0	2	0	16	27
Implementation science : IS	1488	4.02285	13	673	582	186	0.183468	0.528898	0.25672	100	0	1	85	76	1	455	724	309	260	418	810	410	562	516	544	673	271	807	673	8	5	0	16	7	5	4	0	5	2	0	1779	1475	70	30	0	139	145
Implementation science communications	79	3.53165	0	36	37	7	0.0379747	0.291139	0.164557	6	0	0	5	6	0	16	46	17	16	36	27	14	36	29	21	39	19	40	39	0	0	0	1	1	0	0	0	0	0	0	61	48	4	4	0	8	8
In silico pharmacology	25	3.32	1	1	1	2	0	0.24	0	1	0	1	1	2	0	11	8	6	21	3	1	18	2	5	18	2	5	22	2	1	1	1	2	1	5	2	0	5	0	0	55	45	0	0	0	3	5
In vitro cellular & developmental biology. Animal	57	3.03509	14	10	7	7	0	0.0877193	0	3	1	5	21	20	1	10	37	10	33	22	2	28	24	5	24	16	17	41	16	0	212	54	19	3	26	17	0	20	41	14	103	72	0	0	0	4	5
In vitro cellular & developmental biology. Plant : journal of the Tissue Culture Association	27	3.66667	0	0	0	2	0	0.37037	0	1	0	1	20	15	1	15	11	1	25	1	1	21	1	5	18	1	8	26	1	0	2	0	0	0	3	3	0	1	11	3	29	24	0	0	0	4	6
Indian dermatology online journal	221	3.74208	27	91	132	9	0.0542986	0.158371	0.0678733	6	0	1	3	6	0	25	110	86	25	43	153	39	142	40	35	101	85	115	101	5	46	6	1	0	0	0	0	0	0	0	144	133	0	0	0	2	4
Indian heart journal	474	4.03797	51	243	279	6	0.151899	0.183544	0.0864979	11	0	3	8	10	0	68	274	132	61	100	313	105	284	85	97	220	157	239	220	15	19	2	5	1	1	0	0	1	5	0	465	410	4	0	0	21	90
Indian journal of anaesthesia	756	5.0873	117	513	564	7	0.444444	0.617725	0.480159	12	0	25	5	7	0	53	516	187	43	105	608	68	512	176	84	266	406	377	266	113	4	1	3	1	1	0	0	1	0	0	772	723	9	5	0	15	15
Indian journal of community medicine : official publication of Indian Association of Preventive & Social Medicine	629	3.75358	41	224	346	56	0.0302067	0.432432	0.147854	11	0	0	10	14	0	111	287	231	152	237	240	187	346	96	179	267	183	348	267	14	15	1	1	0	0	0	0	0	0	0	455	423	1	1	0	7	7
Indian journal of critical care medicine : peer-reviewed, official publication of Indian Society of Critical Care Medicine	632	3.9288	57	360	291	11	0.096519	0.167722	0.107595	11	3	5	12	16	0	114	426	92	72	141	419	136	389	107	135	287	210	329	287	16	33	1	8	0	0	0	0	0	2	0	596	550	6	0	0	10	20
Indian journal of dentistry	47	3.3617	5	11	21	0	0.0425532	0.212766	0.0425532	1	0	0	1	0	0	15	18	14	14	12	21	14	21	12	15	12	20	35	12	0	3	1	1	0	0	0	0	0	0	0	31	29	0	1	0	0	0
Indian journal of dermatology	564	3.4805	54	224	296	18	0.070922	0.171986	0.037234	16	0	2	15	24	1	107	264	193	107	126	331	141	294	129	147	239	178	312	239	13	173	25	10	3	5	3	0	5	1	0	399	364	0	0	0	6	17
Indian journal of endocrinology and metabolism	875	4.15543	92	423	521	22	0.0571429	0.206857	0.08	19	0	1	31	34	0	99	374	402	112	179	584	192	514	169	183	327	365	470	327	78	193	14	3	0	1	0	0	1	5	0	788	723	2	1	0	12	13
Indian journal of human genetics	194	3.33505	13	68	126	6	0.0309278	0.164948	0.0257732	8	0	0	15	15	0	20	86	88	54	96	44	49	109	36	36	93	65	98	93	3	36	6	3	1	0	0	0	0	1	1	153	134	0	1	0	19	56
Indian journal of medical and paediatric oncology : official journal of Indian Society of Medical & Paediatric Oncology	211	3.26066	14	56	74	5	0.0236967	0.104265	0.0189573	7	0	0	4	3	0	65	106	40	62	52	97	81	75	55	81	64	66	143	64	4	26	12	1	0	6	4	0	3	5	1	163	141	0	0	0	4	6
Indian journal of nephrology	392	3.85969	28	176	194	7	0.0739796	0.168367	0.0433673	10	0	3	10	20	0	76	217	99	63	73	256	104	204	84	97	154	141	219	154	19	154	8	14	2	3	0	0	2	1	0	340	312	0	0	0	3	5
Indian journal of nuclear medicine : IJNM : the official journal of the Society of Nuclear Medicine, India	188	3.51064	11	50	62	3	0.132979	0.111702	0.0106383	4	0	4	6	5	0	45	56	87	69	30	89	69	60	59	66	50	72	128	50	10	7	0	5	2	3	0	0	3	0	0	133	122	0	0	0	0	0
Indian journal of occupational and environmental medicine	235	3.74043	12	77	126	18	0.0297872	0.293617	0.0808511	4	0	0	8	13	0	47	107	81	61	76	98	65	119	51	73	112	50	118	112	5	2	0	1	0	1	1	0	1	0	0	188	177	0	0	0	3	3
Indian journal of ophthalmology	1316	3.93009	91	799	723	22	0.0714286	0.208207	0.101824	16	0	8	32	36	0	169	973	174	141	358	817	217	826	273	211	692	413	597	692	27	86	9	22	8	14	8	0	9	2	0	1201	1126	2	5	0	19	29
Indian journal of orthopaedics	872	3.70757	45	286	251	16	0.0688073	0.123853	0.0355505	12	0	24	14	21	0	123	296	453	192	140	540	173	182	517	172	165	535	668	165	39	33	4	23	13	2	2	0	2	0	0	461	428	1	0	0	2	2
Indian journal of otolaryngology and head and neck surgery : official publication of the Association of Otolaryngologists of India	21	2.90476	3	8	9	0	0.047619	0	0	0	0	0	1	1	0	6	15	0	1	4	16	6	13	2	6	11	4	10	11	0	0	0	0	0	0	0	0	0	0	0	13	12	0	0	0	0	0
Indian journal of palliative care	402	3.82587	28	173	234	24	0.0597015	0.181592	0.079602	16	0	1	1	5	0	67	251	84	61	131	210	80	213	109	81	176	145	224	176	2	0	0	1	0	0	0	0	0	1	0	343	320	0	0	0	14	14
Indian journal of pediatrics	31	3.70968	3	21	15	2	0.0645161	0.129032	0.0322581	1	1	0	1	2	0	4	26	1	6	12	13	6	20	5	5	24	2	7	24	0	4	1	0	0	1	1	0	1	0	0	26	25	0	0	0	0	0
Indian journal of pharmaceutical sciences	405	2.75062	96	48	18	36	0.0320988	0.202469	0.0148148	18	0	39	197	197	0	181	123	101	239	144	22	227	148	30	291	75	39	227	75	103	18	1	121	23	28	11	0	23	8	5	232	179	0	0	0	39	41
Indian journal of pharmacology	887	3.94927	437	275	220	70	0.102593	0.349493	0.0676437	24	0	174	102	112	0	67	353	467	134	524	229	142	631	114	374	268	245	271	268	348	198	15	495	69	72	28	0	42	18	3	799	701	1	0	0	106	109
Indian journal of plastic surgery : official publication of the Association of Plastic Surgeons of India	331	2.65861	11	59	78	3	0.0453172	0.102719	0.021148	2	1	8	5	5	0	72	106	153	166	61	104	111	75	145	124	56	151	259	56	16	4	1	9	3	0	0	0	0	1	0	108	95	0	0	0	5	5
Indian journal of psychiatry	624	3.88141	60	281	419	20	0.0833333	0.227564	0.0544872	23	0	3	10	15	0	59	371	194	84	159	381	99	356	169	80	229	315	389	229	6	3	1	7	3	2	0	0	2	3	0	485	439	1	3	0	17	24
Indian journal of psychological medicine	519	3.90751	60	247	346	11	0.0520231	0.198459	0.061657	23	0	2	6	10	0	68	288	163	64	130	325	91	307	121	91	186	242	331	186	2	4	0	7	2	0	0	0	0	0	0	422	395	0	0	0	6	6
Indian journal of sexually transmitted diseases and AIDS	144	3.52083	13	52	88	10	0.0208333	0.173611	0.0625	1	2	0	2	4	1	20	61	63	25	53	66	39	91	14	31	73	40	71	73	0	33	6	0	0	0	0	0	0	8	1	102	93	0	0	0	0	0
Indian journal of urology : IJU : journal of the Urological Society of India	405	3.36049	10	127	114	6	0.0740741	0.145679	0.0469136	4	0	4	15	16	0	142	167	96	142	68	195	158	127	120	181	125	99	269	125	11	27	5	4	2	7	5	0	2	2	0	304	284	14	1	0	3	3
Indian pacing and electrophysiology journal	225	3.68889	12	107	94	3	0.133333	0.0977778	0.0444444	2	0	2	0	6	0	55	131	39	41	56	128	55	123	47	64	109	52	110	109	6	0	0	3	0	0	0	0	0	8	2	224	205	2	0	0	3	3
Indoor air	36	4.05556	0	8	4	3	0.0277778	0.333333	0.0555556	4	0	0	13	11	0	21	11	4	19	2	15	22	5	9	27	6	3	28	6	2	3	0	0	0	0	0	0	0	0	0	66	56	0	1	0	4	7
Industrial & engineering chemistry research	38	2.15789	0	0	0	1	0	0.184211	0	1	0	1	10	11	0	32	6	0	34	1	3	34	1	3	35	2	1	35	2	1	0	0	1	0	1	1	0	1	0	0	26	17	0	0	0	8	9
Industrial health	341	4.27273	17	212	180	37	0.0205279	0.252199	0.0615836	13	0	5	19	25	0	49	103	189	51	114	176	64	168	109	98	181	62	126	181	34	18	1	11	6	2	0	0	2	1	0	332	308	0	1	0	8	17
Industrial psychiatry journal	270	3.95556	37	113	195	8	0.0444444	0.188889	0.062963	14	0	0	0	1	0	18	151	101	36	60	174	52	170	48	39	120	111	147	120	3	0	0	1	0	0	0	0	0	0	0	200	183	0	0	0	4	8
Infancy : the official journal of the International Society on Infant Studies	12	4.58333	1	5	8	0	0.333333	0.333333	0.166667	2	0	0	1	1	0	0	4	8	1	0	11	0	2	10	2	7	3	5	7	0	0	0	0	0	0	0	0	0	0	0	14	12	0	1	0	0	0
Infant behavior & development	13	4.07692	1	7	6	0	0.461538	0.461538	0	1	0	0	0	0	0	0	5	8	2	2	9	1	5	7	0	2	11	11	2	0	0	0	0	0	0	0	0	0	0	0	5	3	0	2	0	0	0
Infection	114	3.79825	2	62	44	5	0.0614035	0.114035	0.0263158	1	5	0	9	12	0	23	74	17	18	39	57	33	58	23	28	52	34	62	52	0	20	2	6	0	3	3	0	2	1	1	119	110	4	0	0	4	4
[truncated: 2,664 more rows]

## Sheet: by_journal_by_year
journal	pub_year	paper_count	RTI	sum(iacuc)	sum(irb)	sum(consent)	sum(field_sample_permit)	avg(blinding)	avg(randomization)	avg(power)	sum(cell_line_auth)	sum(mycoplasma_contamination)	sum(euthanasia_agent)	sum(replication)	sum(replicant_num)	sum(replicant_type)	sex_not_detected_not_expected	sex_not_detected_expected	sex_detected	ie_critiera_not_detected_not_expected	ie_critiera_not_detected_expected	ie_critiera_detected	attrition_not_detected_not_expected	attrition_not_detected_expected	attrition_detected	age_not_detected_not_expected	age_not_detected_expected	age_detected	weight_not_detected_not_expected	weight_not_detected_expected	weight_detected	sum(antibody_detected)	antibody_findable	sum(organism_detected)	organism_findable	sum(cell_line_detected)	cell_line_findable	sum(cell_line_contaminated)	cell_line_in_paper	sum(plasmid_detected)	plasmid_findable	sum(tool_detected)	tool_findable	sum(protocol_id_detected)	sum(code_availability)	sum(code_id_detected)	sum(data_availability)	sum(data_id_detected)
Journal of neurochemistry	2020	17	6.23529	9	8	4	2	0.882353	0.705882	0.588235	3	0	11	8	6	0	1	3	13	2	1	14	2	10	5	2	9	6	8	9	0	241	158	20	13	15	9	0	6	12	4	83	69	0	1	0	3	5
3 Biotech	2018	13	3.46154	0	0	0	1	0	0.230769	0	0	0	0	8	8	0	9	4	0	13	0	0	13	0	0	9	3	1	10	3	0	1	0	3	0	1	0	0	1	15	1	47	39	0	0	0	2	5
3 Biotech	2017	38	3.39474	1	1	0	4	0	0.157895	0	2	0	2	26	26	0	22	15	1	35	2	1	33	3	2	25	6	7	31	6	1	0	0	7	1	3	1	0	3	9	4	73	66	0	0	0	5	19
3 Biotech	2016	202	3.23762	3	4	4	27	0.00990099	0.118812	0	3	0	2	122	119	0	147	49	6	189	10	3	185	10	7	160	19	23	183	19	0	17	1	21	0	17	6	0	11	46	14	367	336	0	1	0	34	37
3 Biotech	2015	86	2.9186	0	1	1	10	0.0116279	0.127907	0.0232558	5	0	0	47	47	2	64	21	1	84	2	0	82	2	2	71	7	8	79	7	0	1	0	7	1	5	2	0	3	22	6	168	153	0	1	0	16	33
3 Biotech	2014	54	3.22222	1	1	1	4	0	0.166667	0.0185185	1	0	1	25	24	0	36	15	3	51	2	1	46	3	5	40	8	6	46	8	0	0	0	9	0	1	0	0	1	23	7	96	88	0	0	0	6	9
3 Biotech	2013	42	2.57143	0	0	1	8	0	0.119048	0.0238095	0	0	3	28	25	0	31	11	0	38	3	1	38	4	0	32	3	7	39	3	0	0	0	10	0	1	1	0	1	8	1	39	33	0	0	0	4	7
3 Biotech	2011	21	2.80952	0	0	0	4	0	0.047619	0	0	0	0	12	12	0	13	7	1	19	0	2	18	0	3	14	2	5	19	2	0	0	0	4	0	0	0	0	0	13	4	44	40	0	0	0	3	7
British journal of pharmacology	2020	56	6.07143	26	22	10	10	0.714286	0.839286	0.339286	3	0	31	27	16	8	2	11	43	4	28	24	8	34	14	13	25	18	15	25	16	340	226	82	30	68	54	1	24	37	17	356	316	1	0	0	9	10
3D printing in medicine	2019	12	3.58333	0	1	0	0	0.0833333	0.333333	0.0833333	0	0	0	2	3	0	7	3	2	11	1	0	9	1	2	8	2	2	10	2	0	0	0	1	0	1	1	0	1	0	0	18	16	0	1	0	1	1
Nature neuroscience	2020	57	5.96491	44	7	8	3	0.929825	0.929825	0.280702	3	0	23	21	14	4	4	9	44	3	11	43	3	30	24	6	14	37	39	14	4	173	73	151	28	15	7	0	9	99	27	377	340	0	23	15	41	72
AAPS PharmSciTech	2019	12	3.33333	2	1	0	1	0	0.416667	0	0	0	0	7	8	0	9	1	2	10	2	0	6	1	5	10	1	1	11	1	0	1	0	2	1	1	1	0	1	4	2	10	8	0	0	0	2	2
AAS open research	2019	11	4.81818	1	5	8	5	0	0.272727	0.0909091	0	0	0	0	0	0	2	5	4	2	4	5	2	5	4	2	5	4	6	5	0	0	0	0	0	0	0	0	0	0	0	20	19	0	0	0	1	1
Clinical nutrition research	2020	27	5.96296	0	18	20	2	0.0740741	0.481481	0.0740741	3	0	1	0	0	0	0	2	25	1	3	23	3	12	12	2	4	21	17	4	6	0	0	5	0	0	0	0	0	0	0	34	32	0	0	0	0	0
Abdominal radiology (New York)	2016	11	4.63636	0	7	6	0	0.454545	0.363636	0.0909091	0	0	0	1	1	0	2	4	5	1	2	8	2	6	3	4	5	2	5	5	1	1	0	0	0	0	0	0	0	0	0	14	13	0	0	0	0	0
Psychophysiology	2020	13	5.84615	1	10	13	0	0	0.769231	0.230769	1	0	0	2	2	0	0	3	10	0	0	13	0	4	9	0	7	6	6	7	0	0	0	0	0	0	0	0	0	0	0	39	34	0	0	0	3	6
Academic medicine : journal of the Association of American Medical Colleges	2014	11	3.90909	0	10	4	0	0.0909091	0.181818	0.0909091	1	0	0	2	1	0	1	7	3	0	7	4	0	8	3	1	9	1	2	9	0	0	0	0	0	0	0	0	0	0	0	16	15	0	0	0	1	1
Academic pathology	2019	18	2.66667	0	12	3	0	0.0555556	0.111111	0	1	0	0	2	2	0	3	10	5	4	11	3	5	9	4	3	10	5	8	10	0	0	0	0	0	0	0	0	0	0	0	8	8	0	0	0	0	0
Academic pathology	2018	13	3.30769	0	6	2	2	0	0.0769231	0	0	0	0	0	1	0	6	7	0	5	5	3	6	5	2	7	4	2	9	4	0	0	0	0	0	1	1	0	1	0	0	10	9	0	0	0	1	1
Academic pathology	2016	11	3	0	7	0	0	0	0	0	0	0	0	0	0	0	3	7	1	2	6	3	3	4	4	3	6	2	5	6	0	0	0	0	0	0	0	0	0	0	0	9	7	0	0	0	0	0
Journal of neuroscience research	2020	12	5.83333	7	6	4	1	0.583333	0.333333	0.333333	0	0	6	4	4	0	0	1	11	0	9	3	0	9	3	0	10	2	2	10	0	127	88	21	7	6	2	0	3	10	3	68	59	0	0	0	1	2
Cell metabolism	2020	24	5.79167	9	20	16	6	0.458333	0.541667	0.125	0	1	7	9	6	3	0	8	16	0	8	16	0	20	4	0	6	18	18	6	0	589	446	105	36	21	12	0	7	5	3	281	240	0	6	1	16	50
Access microbiology	2019	33	3.30303	5	5	3	3	0.030303	0.121212	0	6	1	0	11	13	0	12	16	5	19	9	5	19	9	5	18	10	5	22	10	1	7	0	8	0	10	7	0	6	51	12	73	60	0	0	0	7	9
Hip & pelvis	2020	14	5.78571	0	12	2	0	0.142857	0.142857	0.0714286	0	0	0	0	0	0	1	7	6	0	2	12	2	4	8	1	6	7	5	6	3	0	0	0	0	0	0	0	0	0	0	19	19	0	0	0	0	0
ACR open rheumatology	2019	74	4.02703	1	53	35	2	0.0810811	0.243243	0.027027	5	0	0	4	4	0	10	52	12	3	25	46	17	37	20	12	27	35	46	27	1	49	6	2	0	1	0	0	1	3	0	105	94	32	2	0	9	18
Journal of obesity & metabolic syndrome	2020	18	5.77778	3	14	13	1	0.0555556	0.277778	0.166667	0	0	0	2	2	0	0	4	14	0	6	12	0	13	5	2	2	14	4	2	12	6	0	3	1	0	0	0	0	0	0	22	20	2	1	0	0	0
Developmental cognitive neuroscience	2020	99	5.75758	6	58	76	2	0.161616	0.525253	0.111111	7	0	3	14	11	0	1	29	69	3	11	85	6	22	71	2	19	78	73	19	7	6	0	8	3	0	0	0	0	2	0	207	192	0	11	5	9	21
ACS applied materials & interfaces	2019	55	2.74545	1	2	0	3	0	0.0909091	0.145455	0	0	3	22	26	0	41	10	4	49	5	1	50	4	1	47	3	5	51	3	1	13	6	2	2	26	6	0	11	12	1	65	48	0	1	0	23	32
ACS applied materials & interfaces	2018	29	3.17241	2	0	0	2	0	0.275862	0.0344828	0	0	4	9	10	2	19	6	4	24	3	2	20	4	5	24	3	2	25	3	1	14	4	5	1	9	4	0	6	0	0	45	31	0	0	0	16	17
ACS applied materials & interfaces	2017	27	3.22222	3	1	1	3	0.037037	0.111111	0.111111	1	1	2	10	10	0	12	13	2	20	7	0	18	6	3	20	5	2	20	5	2	6	2	2	0	7	3	0	6	2	0	42	37	0	0	0	7	8
ACS applied materials & interfaces	2016	12	2.91667	2	1	1	1	0	0	0.0833333	0	0	0	6	6	0	6	5	1	9	3	0	9	2	1	8	3	1	9	3	0	17	7	4	2	5	0	0	3	1	1	26	18	0	0	0	2	3
ACS applied materials & interfaces	2015	13	2.69231	0	0	0	0	0	0	0.0769231	0	0	0	6	8	0	6	6	1	13	0	0	12	0	1	12	0	1	12	0	1	5	2	0	0	9	5	0	6	1	0	14	9	0	0	0	5	7
ACS applied materials & interfaces	2014	45	3.33333	9	3	0	6	0.0444444	0.155556	0.0222222	0	0	3	21	20	0	19	17	9	31	14	0	29	12	4	29	9	7	34	9	2	35	6	12	7	29	8	0	16	3	1	58	48	0	0	0	14	17
Cortex; a journal devoted to the study of the nervous system and behavior	2020	12	5.75	0	8	10	0	0	0.833333	0.333333	1	0	0	2	3	0	0	4	8	0	1	11	0	3	9	1	4	7	8	4	0	0	0	0	0	0	0	0	0	0	0	21	20	0	3	0	1	1
ACS catalysis	2019	13	2	0	0	0	1	0	0	0.153846	0	0	0	4	5	0	12	1	0	13	0	0	12	0	1	12	1	0	12	1	0	0	0	1	0	0	0	0	0	10	7	11	7	0	0	0	3	3
Journal of hypertension	2020	15	5.73333	1	8	9	2	0.0666667	0.466667	0.0666667	3	0	1	3	2	0	2	5	8	1	4	10	3	6	6	6	2	7	11	2	2	5	4	2	0	0	0	0	0	0	0	29	28	2	0	0	0	0
ACS central science	2019	54	3.11111	10	2	2	2	0.037037	0.259259	0.0185185	1	0	1	14	18	1	34	12	8	40	11	3	41	11	2	39	8	7	45	8	1	37	8	10	4	25	8	0	12	65	11	96	80	0	1	0	15	20
ACS central science	2018	53	3.07547	5	1	1	6	0.0377358	0.188679	0.0566038	3	2	1	12	12	0	25	20	8	40	5	8	40	5	8	43	3	7	49	3	1	86	34	11	6	39	14	0	20	28	13	85	72	0	3	2	17	22
ACS central science	2017	35	3.02857	2	3	0	3	0	0.228571	0	2	2	0	8	9	1	21	9	5	30	5	0	29	5	1	28	4	3	31	4	0	13	3	9	0	15	7	0	9	13	8	57	50	0	1	0	12	18
ACS central science	2016	27	2.96296	3	0	2	0	0.037037	0.111111	0.037037	1	1	1	10	7	1	15	9	3	22	3	2	21	3	3	21	3	3	23	3	1	41	8	5	0	15	2	0	6	11	4	33	26	0	0	0	6	8
ACS central science	2015	14	2.42857	1	0	0	0	0	0.214286	0	0	0	0	4	1	0	6	8	0	13	1	0	11	1	2	10	2	2	12	2	0	22	4	6	1	12	5	0	7	1	0	21	15	0	0	0	5	6
Journal of the Association for Research in Otolaryngology : JARO	2020	11	5.72727	2	8	6	2	0.272727	0.636364	0.0909091	1	0	2	4	5	0	1	3	7	1	5	5	1	4	6	1	5	5	6	5	0	9	6	3	3	0	0	0	0	0	0	22	20	0	1	0	0	0
ACS chemical biology	2019	17	3.05882	0	1	0	0	0	0.0588235	0	0	1	0	10	10	1	10	6	1	15	1	1	16	1	0	14	2	1	15	2	0	43	12	5	1	13	5	0	6	14	7	46	39	0	2	0	9	12
ACS chemical biology	2018	15	2.53333	1	0	0	1	0	0	0	0	0	1	6	6	3	6	8	1	13	1	1	13	1	1	14	0	1	15	0	0	41	19	1	0	10	1	0	9	29	4	31	27	0	0	0	5	5
ACS chemical biology	2017	16	2.6875	0	2	2	0	0	0	0	0	1	0	6	5	0	6	9	1	14	2	0	14	2	0	13	2	1	14	2	0	39	7	1	1	19	6	0	8	23	9	39	31	0	0	0	7	10
ACS chemical biology	2015	42	3.14286	5	0	0	2	0	0.0952381	0.0238095	0	0	1	18	19	1	16	26	0	35	5	2	36	4	2	33	6	3	36	6	0	60	15	11	2	43	17	0	21	64	15	102	91	0	0	0	9	12
ACS chemical biology	2014	113	3.00885	14	5	1	4	0.0176991	0.0530973	0.00884956	5	0	1	39	41	2	51	51	11	92	18	3	90	17	6	86	15	12	96	15	2	103	20	19	4	91	35	0	46	104	38	254	219	0	0	0	27	32
ACS chemical biology	2013	16	2.875	1	0	0	0	0	0.0625	0	1	1	0	5	6	0	8	7	1	14	1	1	15	1	0	15	0	1	16	0	0	4	0	1	1	15	6	0	8	16	3	27	25	0	0	0	3	3
ACS chemical biology	2012	19	2.21053	1	0	0	1	0	0	0	0	0	0	7	7	0	12	7	0	18	1	0	18	1	0	17	2	0	17	2	0	2	1	3	0	15	2	0	7	28	9	32	26	0	0	0	5	6
Attention, perception & psychophysics	2020	75	5.72	4	37	56	3	0.04	0.813333	0.44	2	0	0	19	11	0	6	14	55	8	13	54	8	14	53	9	11	55	64	11	0	0	0	3	2	0	0	0	0	2	0	91	87	0	5	0	8	8
ACS chemical neuroscience	2017	11	3.81818	6	0	1	1	0.0909091	0.0909091	0.0909091	0	0	3	6	5	1	4	2	5	5	4	2	5	5	1	5	4	2	7	4	0	4	2	7	2	2	0	0	1	2	1	27	23	0	0	0	4	6
ACS chemical neuroscience	2015	22	3.59091	12	0	0	1	0.181818	0.0454545	0	1	0	4	6	4	0	3	4	15	9	10	3	9	11	2	9	9	4	9	9	4	33	10	19	3	20	5	0	9	6	3	51	46	0	1	0	8	14
ACS chemical neuroscience	2014	15	3.53333	11	1	1	1	0.0666667	0.133333	0	0	0	4	3	3	0	1	2	12	3	11	1	3	12	0	4	5	6	8	5	2	10	1	12	1	11	5	0	6	5	0	28	21	0	0	0	3	5
Korean journal of orthodontics	2020	31	5.70968	2	26	9	1	0.0645161	0.483871	0.354839	1	0	0	3	6	0	3	12	16	2	6	23	2	17	12	4	10	17	19	10	2	0	0	1	0	0	0	0	0	0	0	49	43	0	0	0	2	2
ACS infectious diseases	2016	15	3.06667	5	1	2	0	0	0.0666667	0.0666667	0	0	0	6	6	0	2	10	3	9	6	0	9	6	0	7	6	2	9	6	0	15	0	7	2	14	5	0	9	6	1	31	24	0	0	0	3	5
Open access journal of contraception	2020	17	5.70588	1	8	10	0	0	0.705882	0.470588	0	0	0	0	0	0	0	0	17	1	3	13	4	9	4	6	6	5	11	6	0	0	0	0	0	0	0	0	0	0	0	16	16	0	0	0	1	1
ACS nano	2019	47	3.04255	4	1	1	2	0	0.12766	0.0638298	2	1	1	10	8	0	33	11	3	39	4	4	40	5	2	38	4	5	43	4	0	50	7	11	4	17	5	0	9	4	0	98	78	0	1	0	16	25
ACS nano	2018	29	3.17241	4	1	2	0	0.0344828	0.137931	0.172414	1	1	1	8	8	1	20	6	3	20	5	4	22	5	2	23	4	2	24	4	1	18	3	3	1	7	3	0	6	9	2	52	38	0	0	0	7	11
ACS nano	2017	41	2.97561	3	0	0	2	0.0243902	0.146341	0.146341	1	1	5	5	7	0	32	7	2	34	5	2	34	4	3	36	1	4	38	1	2	33	6	5	2	8	3	0	4	13	2	52	44	0	2	0	14	21
ACS nano	2016	25	2.92	0	1	0	2	0	0.2	0.12	1	1	1	5	4	0	19	5	1	22	1	2	21	2	2	22	2	1	23	2	0	14	2	3	2	6	1	0	4	3	1	49	40	0	1	0	8	10
ACS nano	2015	30	3.4	8	2	1	3	0.0666667	0.233333	0.1	1	0	2	12	12	0	12	11	7	18	11	1	17	10	3	16	11	3	18	11	1	19	4	8	1	25	9	0	11	8	5	51	45	0	1	0	9	9
ACS nano	2014	141	3.19858	40	4	1	10	0.0283688	0.177305	0.0425532	4	1	15	49	49	1	39	67	35	92	41	8	89	42	10	81	27	33	103	27	11	145	27	61	29	125	44	0	69	34	9	251	205	0	0	0	38	44
ACS nano	2013	16	3.5	3	0	1	3	0	0.25	0	0	0	3	3	4	0	7	4	5	10	6	0	8	4	4	10	2	4	14	2	0	15	1	7	3	5	3	0	3	2	1	27	23	0	0	0	4	4
Journal of physiological anthropology	2020	32	5.6875	1	20	25	3	0.125	0.4375	0.125	1	0	0	3	4	0	2	8	22	2	7	23	3	21	8	3	6	23	19	6	7	11	5	0	0	1	0	0	1	0	0	51	46	0	2	0	3	3
ACS omega	2019	1060	2.61415	53	17	9	53	0.00849057	0.10283	0.0660377	11	7	45	351	382	12	704	308	48	936	94	30	893	88	79	913	106	41	877	106	77	298	69	131	34	322	122	0	185	120	46	1226	989	0	4	1	236	382
ACS omega	2018	929	2.65447	40	11	9	42	0.00645856	0.108719	0.065662	15	3	44	269	292	7	596	280	53	814	86	29	757	78	94	771	102	56	770	102	57	207	45	138	28	266	97	0	164	93	28	1043	816	0	6	0	223	311
ACS omega	2017	519	2.55684	20	5	3	30	0.00770713	0.0828516	0.0712909	8	2	22	149	164	3	334	161	24	465	43	11	437	43	39	447	52	20	444	52	23	167	26	42	10	181	53	0	98	105	33	589	470	0	2	0	141	215
ACS omega	2016	88	2.69318	2	5	1	7	0	0.113636	0.0795455	1	0	3	36	39	0	56	27	5	72	9	7	73	9	6	73	11	4	74	11	3	46	5	8	1	34	15	0	15	10	5	87	68	0	0	0	23	37
Brain topography	2020	19	5.68421	0	13	13	0	0.105263	0.578947	0.157895	2	0	0	2	2	0	0	6	13	4	5	10	4	7	8	3	7	9	12	7	0	0	0	1	0	0	0	0	0	0	0	36	35	1	1	0	3	8
Cognitive, affective & behavioral neuroscience	2020	25	5.68	0	19	23	1	0.04	0.72	0.32	1	0	0	2	1	0	1	6	18	0	4	21	0	4	21	1	3	21	22	3	0	0	0	0	0	0	0	0	0	0	0	45	40	0	0	0	3	3
ACS sustainable chemistry & engineering	2018	16	2.75	0	0	0	1	0	0	0	0	0	0	8	8	0	14	2	0	15	0	1	15	0	1	16	0	0	14	0	2	0	0	0	0	0	0	0	0	0	0	18	16	0	0	0	2	3
Neuroscience of consciousness	2020	12	5.66667	1	8	7	0	0.166667	0.833333	0.333333	2	0	0	1	3	0	1	4	7	1	3	8	0	3	9	2	6	4	6	6	0	0	0	1	1	0	0	0	0	0	0	17	15	1	3	1	3	3
ACS synthetic biology	2019	17	2.76471	1	0	0	1	0	0.117647	0	0	1	0	5	4	2	12	4	1	14	1	2	16	1	0	15	1	1	16	1	0	3	0	2	1	10	4	0	4	77	14	40	30	0	1	1	4	13
ACS synthetic biology	2018	15	2.66667	0	0	0	0	0	0.133333	0	0	0	0	5	4	0	7	8	0	14	0	1	15	0	0	12	2	1	13	2	0	24	11	4	0	11	4	0	7	46	8	41	34	0	1	0	7	9
ACS synthetic biology	2017	11	2.90909	0	0	0	0	0	0.363636	0	0	0	0	6	3	2	6	5	0	11	0	0	10	0	1	9	1	1	10	1	0	19	8	1	0	5	4	0	4	42	8	21	20	0	0	0	4	4
ACS synthetic biology	2015	23	2.86957	1	0	0	1	0	0.26087	0	1	0	0	10	9	1	17	6	0	21	1	1	20	1	2	21	1	1	22	1	0	23	9	1	0	7	3	0	6	119	30	37	32	0	0	0	3	4
ACS synthetic biology	2014	17	2.58824	0	0	0	1	0	0.0588235	0.0588235	0	0	0	7	10	3	8	9	0	17	0	0	17	0	0	14	3	0	14	3	0	7	1	5	0	15	5	0	7	62	14	33	26	0	0	0	5	9
Social cognitive and affective neuroscience	2020	110	5.65455	2	78	91	6	0.0636364	0.618182	0.218182	7	0	0	7	7	0	7	14	89	1	16	93	5	17	88	13	40	57	67	40	3	0	0	1	0	1	0	0	1	0	0	228	218	0	11	4	17	20
Acta anaesthesiologica Scandinavica	2018	11	5.09091	1	8	6	1	0.272727	0.363636	0.545455	0	0	1	0	0	0	1	7	3	1	3	7	2	9	0	4	4	3	5	4	2	0	0	0	0	0	0	0	0	1	0	15	12	4	0	0	0	0
The British journal of nutrition	2020	41	5.63415	5	25	25	6	0.0487805	0.560976	0.560976	8	0	4	10	8	0	3	13	25	2	13	26	4	26	11	10	8	23	18	8	15	25	6	1	0	1	1	0	1	0	0	88	77	6	1	0	11	13
Acta bio-medica : Atenei Parmensis	2019	142	3.57042	3	36	60	6	0.084507	0.147887	0.00704225	2	0	1	4	4	0	25	54	63	37	26	79	46	59	37	40	46	56	92	46	4	5	0	0	0	2	2	0	1	0	0	107	91	1	0	0	2	5
Acta bio-medica : Atenei Parmensis	2018	103	3.43689	2	26	44	3	0.106796	0.174757	0.0582524	3	0	4	2	3	0	29	52	22	26	25	52	40	45	18	31	35	37	66	35	2	8	1	1	1	0	0	0	0	0	0	90	85	0	0	0	1	1
Acta bio-medica : Atenei Parmensis	2017	47	3.53191	1	9	20	1	0.0425532	0.106383	0.0851064	1	0	0	2	2	0	15	19	13	11	10	26	18	16	13	18	16	13	31	16	0	0	0	0	0	0	0	0	0	0	0	33	32	0	0	0	3	3
Acta biomaterialia	2017	12	3.08333	2	2	2	1	0	0.166667	0	0	0	2	9	5	3	4	4	4	8	4	0	8	4	0	5	6	1	6	6	0	29	1	3	0	3	3	0	2	1	0	28	21	0	0	0	1	1
Acta biomaterialia odontologica Scandinavica	2016	18	3.11111	0	3	2	0	0.0555556	0.5	0.111111	0	0	0	5	5	0	11	6	1	13	2	3	11	4	3	13	3	2	14	3	1	0	0	0	0	1	1	0	1	0	0	11	9	0	0	0	0	0
Acta biomaterialia odontologica Scandinavica	2015	14	4.42857	0	2	0	0	0	0.5	0.142857	0	0	0	2	2	0	11	3	0	10	1	3	9	2	3	12	2	0	11	2	1	0	0	0	0	0	0	0	0	0	0	17	13	0	0	0	1	1
Indian journal of anaesthesia	2020	83	5.62651	12	64	60	1	0.433735	0.518072	0.542169	3	0	0	0	0	0	4	57	22	2	16	65	6	55	22	9	27	47	43	27	13	2	0	0	0	0	0	0	0	0	0	115	108	3	0	0	3	3
Acta cirurgica brasileira	2019	83	4.36145	30	47	8	0	0.180723	0.542169	0.0361446	2	0	30	7	11	0	1	29	53	6	65	12	5	65	13	30	35	18	16	35	32	124	14	53	8	4	0	0	3	2	0	110	97	0	0	0	5	5
ASN neuro	2020	20	5.6	16	1	2	2	0.45	0.55	0.05	1	0	10	5	5	0	1	3	16	3	14	3	3	13	4	4	4	12	10	4	6	130	96	32	2	0	0	0	0	0	0	67	58	0	0	0	2	3
Acta clinica Croatica	2019	79	4.21519	1	43	39	1	0.0506329	0.126582	0.0379747	4	0	0	1	3	0	14	35	30	12	22	45	19	44	16	21	29	29	43	29	7	22	7	1	1	0	0	0	0	1	0	80	79	2	0	0	1	1
Acta clinica Croatica	2018	61	4.22951	1	39	39	1	0.0819672	0.0819672	0.0655738	2	0	0	2	5	0	3	24	34	3	19	39	10	33	18	6	23	32	37	23	1	24	5	0	0	0	0	0	0	0	0	56	52	0	0	0	2	2
Acta crystallographica. Section D, Biological crystallography	2015	63	2.73016	0	0	0	4	0	0.269841	0	2	0	0	9	12	0	52	11	0	53	0	10	54	0	9	60	2	1	61	2	0	10	1	8	0	8	2	0	6	49	21	50	46	0	3	0	31	47
Acta crystallographica. Section D, Biological crystallography	2014	78	2.60256	1	0	0	4	0	0.24359	0.0128205	3	0	1	11	13	0	65	12	1	65	1	12	68	1	9	75	2	1	76	2	0	4	0	3	0	9	3	0	8	83	33	50	43	0	1	0	42	52
Acta crystallographica. Section D, Biological crystallography	2013	37	2.7027	0	0	0	0	0.027027	0.162162	0	1	0	0	6	7	0	33	4	0	31	0	6	33	0	4	36	1	0	36	1	0	10	1	1	0	5	3	0	3	42	16	39	36	0	1	0	21	24
Acta crystallographica. Section D, Biological crystallography	2012	22	2.45455	0	0	0	1	0.0454545	0.0454545	0.0454545	0	0	0	3	3	0	21	1	0	20	0	2	20	0	2	22	0	0	22	0	0	1	0	0	0	1	1	0	1	16	8	15	14	0	0	0	10	12
Acta crystallographica. Section D, Biological crystallography	2011	13	2	0	0	0	2	0	0.307692	0	0	0	0	2	0	0	10	3	0	12	0	1	13	0	0	11	2	0	11	2	0	2	0	2	0	1	1	0	1	11	2	7	5	0	2	0	3	3
Acta crystallographica. Section D, Biological crystallography	2010	14	2.64286	0	0	0	0	0.0714286	0.142857	0	0	0	0	0	0	0	12	2	0	13	0	1	13	0	1	14	0	0	14	0	0	0	0	0	0	2	1	0	2	6	3	10	9	0	0	0	4	5
Acta crystallographica. Section D, Biological crystallography	2009	19	2.52632	0	0	0	0	0	0.421053	0	0	0	1	1	2	0	17	2	0	15	1	3	15	1	3	17	1	1	18	1	0	0	0	0	0	0	0	0	0	2	2	12	8	0	0	0	7	9
Acta crystallographica. Section D, Biological crystallography	2008	21	2.57143	0	0	0	0	0	0.190476	0	0	0	0	0	0	0	19	2	0	17	0	4	16	0	5	20	1	0	20	1	0	2	0	1	0	2	1	0	1	15	3	14	11	0	2	0	4	4
Sleep disorders	2020	14	5.57143	1	6	8	0	0.214286	0.357143	0.285714	1	0	1	0	0	0	1	8	5	0	4	10	2	8	4	2	3	9	8	3	3	3	2	1	0	0	0	0	0	0	0	17	16	0	0	0	0	0
Acta crystallographica. Section D, Structural biology	2019	34	3.14706	0	0	0	0	0	0.294118	0.0294118	2	0	0	4	4	0	29	5	0	33	0	1	31	0	3	32	1	1	33	1	0	0	0	1	0	1	1	0	1	28	12	48	40	0	2	0	17	26
Acta crystallographica. Section D, Structural biology	2018	36	2.72222	0	0	0	1	0	0.25	0	0	0	0	6	5	0	35	1	0	31	0	5	30	0	6	35	1	0	35	1	0	3	2	1	0	0	0	0	0	11	4	37	27	0	5	1	17	20
Acta crystallographica. Section D, Structural biology	2017	23	2.91304	0	0	0	2	0	0.217391	0.0434783	2	0	0	3	5	0	20	3	0	21	0	2	22	0	1	22	0	1	23	0	0	1	0	0	0	0	0	0	0	13	7	36	30	0	1	1	10	14
Acta crystallographica. Section D, Structural biology	2016	33	2.93939	0	0	0	3	0	0.181818	0	0	0	0	4	5	0	27	6	0	25	0	8	25	0	8	28	2	3	31	2	0	4	0	2	0	1	1	0	1	11	3	33	29	0	3	1	17	26
Acta crystallographica. Section E, Crystallographic communications	2015	40	1.675	0	0	0	0	0	0.025	0	0	0	0	0	0	0	40	0	0	40	0	0	40	0	0	40	0	0	40	0	0	0	0	0	0	0	0	0	0	0	0	39	13	0	0	0	2	2
Acta crystallographica. Section E, Structure reports online	2014	44	1.18182	0	0	0	0	0	0	0	0	0	0	0	0	0	44	0	0	44	0	0	44	0	0	44	0	0	44	0	0	0	0	0	0	0	0	0	0	0	0	44	4	0	0	0	1	1
Acta crystallographica. Section E, Structure reports online	2013	93	1.08602	0	0	0	0	0	0	0	0	0	0	0	0	0	91	2	0	93	0	0	93	0	0	91	2	0	91	2	0	0	0	2	1	0	0	0	0	0	0	94	5	0	0	0	6	6
Acta crystallographica. Section E, Structure reports online	2012	128	1.38281	0	0	0	0	0	0	0	0	0	0	0	0	0	128	0	0	128	0	0	128	0	0	128	0	0	128	0	0	0	0	0	0	0	0	0	0	0	0	129	25	0	0	0	9	9
Acta crystallographica. Section E, Structure reports online	2011	104	1.46154	0	0	0	0	0	0	0	0	0	0	0	0	0	104	0	0	104	0	0	104	0	0	104	0	0	104	0	0	0	0	0	0	0	0	0	0	0	0	104	24	0	0	0	7	7
Acta crystallographica. Section E, Structure reports online	2010	48	1.47917	0	0	0	0	0	0.0208333	0	0	0	0	0	0	0	48	0	0	48	0	0	47	0	1	48	0	0	48	0	0	0	0	0	0	0	0	0	0	0	0	46	11	0	0	0	1	1
Acta crystallographica. Section F, Structural biology and crystallization communications	2013	16	2.625	0	0	0	0	0	0.0625	0	0	0	0	0	0	0	13	3	0	16	0	0	15	0	1	15	1	0	14	1	1	0	0	1	0	1	0	0	1	26	12	9	9	0	0	0	10	11
Acta crystallographica. Section F, Structural biology and crystallization communications	2012	13	2.46154	0	0	0	0	0	0	0	0	0	0	0	1	0	13	0	0	13	0	0	13	0	0	13	0	0	13	0	0	0	0	0	0	0	0	0	0	22	10	3	3	0	0	0	5	6
Acta crystallographica. Section F, Structural biology and crystallization communications	2011	34	2.52941	0	0	0	0	0	0.0294118	0.0588235	1	0	0	1	1	0	27	7	0	33	0	1	30	0	4	30	4	0	30	4	0	1	0	4	0	2	0	0	2	33	14	31	25	0	0	0	16	21
Acta crystallographica. Section F, Structural biology and crystallization communications	2010	33	2.39394	0	0	0	0	0	0.0909091	0	0	1	0	0	0	0	29	4	0	31	0	2	33	0	0	32	1	0	32	1	0	0	0	1	0	3	1	0	2	39	6	46	41	0	0	0	28	60
Acta crystallographica. Section F, Structural biology and crystallization communications	2007	11	2.36364	0	0	0	0	0.0909091	0.181818	0	0	0	0	0	0	0	11	0	0	11	0	0	11	0	0	11	0	0	11	0	0	0	0	0	0	0	0	0	0	15	7	2	1	0	0	0	1	3
Acta crystallographica. Section F, Structural biology and crystallization communications	2006	26	1.96154	0	0	0	1	0	0	0.0769231	0	0	0	0	0	0	26	0	0	26	0	0	26	0	0	26	0	0	26	0	0	0	0	0	0	0	0	0	0	42	18	2	1	0	0	0	2	2
Human brain mapping	2020	413	5.56901	9	292	322	17	0.116223	0.53753	0.1477	32	0	0	70	48	0	32	114	267	32	67	314	34	133	246	43	123	247	279	123	11	4	1	7	1	0	0	0	0	20	1	1069	977	10	46	15	61	86
Acta crystallographica. Section F, Structural biology communications	2019	13	2.38462	0	0	0	0	0	0	0	0	0	0	0	1	0	11	2	0	12	0	1	13	0	0	12	1	0	12	1	0	2	0	1	0	1	1	0	1	25	7	11	11	0	0	0	8	14
Acta crystallographica. Section F, Structural biology communications	2018	20	2.15	0	0	0	0	0	0	0	1	0	0	4	4	0	16	4	0	19	0	1	20	0	0	19	1	0	19	1	0	0	0	1	0	2	0	0	2	24	6	14	14	0	0	0	9	12
Acta crystallographica. Section F, Structural biology communications	2017	18	2.33333	0	0	0	1	0	0	0.0555556	1	0	0	1	1	0	15	3	0	17	0	1	16	0	2	18	0	0	18	0	0	1	0	0	0	2	1	0	2	24	8	13	11	0	0	0	4	7
Acta crystallographica. Section F, Structural biology communications	2016	20	3	0	0	0	1	0	0.1	0.05	0	0	0	2	2	0	20	0	0	19	0	1	20	0	0	20	0	0	20	0	0	3	0	0	0	0	0	0	0	21	15	16	14	0	0	0	10	10
Acta crystallographica. Section F, Structural biology communications	2015	35	2.14286	0	0	0	2	0	0.0571429	0.0285714	1	0	0	2	1	0	33	2	0	31	0	4	33	0	2	34	1	0	34	1	0	2	0	1	0	0	0	0	0	49	20	16	15	0	0	0	9	14
Acta crystallographica. Section F, Structural biology communications	2014	29	2.13793	0	0	0	2	0	0.0344828	0	0	0	0	3	3	0	27	2	0	28	0	1	25	0	4	29	0	0	29	0	0	3	0	0	0	2	1	0	2	32	9	17	16	0	0	0	11	15
The Journal of nutrition	2020	73	5.56164	8	53	49	9	0.164384	0.753425	0.328767	6	0	4	18	14	1	2	22	49	4	14	55	7	36	30	14	41	18	20	41	12	19	6	3	0	3	2	0	2	0	0	150	132	33	0	0	7	8
Acta diabetologica	2019	19	4.57895	3	7	9	0	0	0.157895	0.0526316	2	0	1	3	5	0	2	8	9	2	6	11	7	8	4	6	8	5	10	8	1	10	1	0	0	2	0	0	2	0	0	33	30	1	1	0	0	0
Acta diabetologica	2018	20	4.4	2	14	11	1	0.1	0.4	0.05	1	0	1	2	2	0	1	10	9	1	7	12	4	8	8	4	9	7	10	9	1	6	2	1	0	0	0	0	0	0	0	35	32	1	0	0	0	0
Journal of the International Society of Sports Nutrition	2020	54	5.55556	2	45	44	1	0.296296	0.722222	0.185185	2	0	2	20	14	0	1	11	42	1	18	35	2	33	19	5	17	32	22	17	15	23	7	4	1	0	0	0	0	0	0	85	76	7	1	0	2	2
Acta histochemica et cytochemica	2018	14	3.85714	9	2	1	3	0.0714286	0.142857	0	0	0	7	4	5	0	1	5	8	3	10	1	4	7	3	4	1	9	13	1	0	70	18	7	1	8	4	0	6	3	0	25	21	0	0	0	0	0
Acta histochemica et cytochemica	2017	19	3.57895	11	3	1	3	0.0526316	0.263158	0	0	0	7	2	2	0	1	7	11	5	13	1	5	14	0	5	5	9	13	5	1	84	11	11	3	11	5	0	4	1	0	23	22	0	0	0	0	0
Acta histochemica et cytochemica	2016	21	3.38095	7	7	0	2	0	0.190476	0.047619	1	0	9	4	5	0	1	9	11	5	14	2	5	12	4	5	6	10	12	6	3	95	18	10	4	11	5	0	5	4	1	21	16	0	0	0	0	0
Acta histochemica et cytochemica	2015	25	3.4	11	8	2	7	0.04	0.24	0	0	0	9	1	1	0	3	9	13	5	18	2	4	18	3	4	9	12	13	9	3	124	24	11	2	3	2	0	2	6	2	13	11	0	0	0	0	0
Acta histochemica et cytochemica	2014	31	3.16129	10	5	4	5	0	0.225806	0	1	1	10	4	4	0	3	13	15	8	23	0	6	23	2	8	9	14	17	9	5	143	23	18	6	4	4	0	3	7	3	22	16	0	0	0	0	0
Acta histochemica et cytochemica	2013	21	3.85714	15	5	3	2	0.047619	0.285714	0	0	0	10	2	6	0	0	5	16	1	20	0	1	18	2	4	7	10	9	7	5	117	20	12	7	3	1	0	3	8	3	26	21	0	0	0	0	0
Acta histochemica et cytochemica	2012	32	3.4375	12	7	4	5	0.09375	0.1875	0	1	0	10	2	2	0	0	14	18	10	21	1	6	20	6	8	9	15	17	9	6	117	20	20	8	12	4	0	5	28	9	28	24	0	0	0	0	0
Acta histochemica et cytochemica	2011	27	3.59259	13	6	4	3	0.037037	0.0740741	0	0	0	11	2	1	0	0	11	16	5	21	1	4	18	5	2	7	18	19	7	1	132	15	19	9	2	0	0	2	0	0	21	16	0	0	0	0	0
Acta histochemica et cytochemica	2010	19	3.21053	7	6	4	1	0.105263	0.157895	0	0	0	6	1	3	0	0	11	8	4	14	1	3	13	3	2	10	7	7	10	2	112	19	9	2	5	1	0	4	5	2	19	12	0	0	0	0	0
Acta histochemica et cytochemica	2009	26	3.15385	9	4	6	0	0	0.192308	0	0	0	11	2	4	0	0	14	12	6	18	2	6	17	3	5	10	11	11	10	5	125	21	11	2	8	3	0	5	2	0	16	13	0	0	0	0	0
Acta histochemica et cytochemica	2008	20	3.45	7	4	1	1	0.05	0.3	0	0	0	6	2	4	0	3	5	12	7	12	1	6	11	3	6	6	8	9	6	5	74	9	11	5	0	0	0	0	0	0	21	14	0	0	0	0	0
Acta histochemica et cytochemica	2007	16	3.125	5	2	1	1	0	0.1875	0	1	0	7	3	0	0	1	6	9	5	11	0	4	10	2	4	5	7	10	5	1	42	7	7	4	2	1	0	2	2	1	13	10	0	0	0	0	0
Acta histochemica et cytochemica	2006	20	3.15	8	0	2	0	0.05	0.15	0	0	0	8	2	2	0	3	7	10	6	13	1	6	10	4	7	3	10	11	3	6	89	11	16	6	5	2	0	4	8	3	14	12	0	0	0	1	1
Neuron	2020	35	5.54286	7	11	3	10	0.457143	0.828571	0.257143	5	0	19	16	13	2	0	2	33	5	9	21	6	21	8	1	10	24	24	10	1	391	285	433	140	12	6	0	5	64	25	429	376	0	21	14	33	66
Acta informatica medica : AIM : journal of the Society for Medical Informatics of Bosnia & Herzegovina : casopis Drustva za medicinsku informatiku BiH	2019	42	3.7619	0	12	12	3	0.0238095	0.166667	0.0238095	0	0	0	0	0	0	19	14	9	18	6	18	22	12	8	23	13	6	28	13	1	6	1	0	0	0	0	0	0	0	0	51	47	0	0	0	3	3
Acta informatica medica : AIM : journal of the Society for Medical Informatics of Bosnia & Herzegovina : casopis Drustva za medicinsku informatiku BiH	2018	40	3.3	2	8	6	2	0	0.15	0.05	1	0	0	2	3	0	17	13	10	17	9	14	22	13	5	23	10	7	30	10	0	5	0	1	1	0	0	0	0	0	0	50	45	0	0	0	0	0
Acta informatica medica : AIM : journal of the Society for Medical Informatics of Bosnia & Herzegovina : casopis Drustva za medicinsku informatiku BiH	2017	35	3.65714	0	5	7	3	0.171429	0.0857143	0	0	0	0	0	0	0	19	6	10	18	3	14	24	4	7	21	4	10	30	4	1	0	0	0	0	0	0	0	0	0	0	34	31	0	0	0	0	0
Acta informatica medica : AIM : journal of the Society for Medical Informatics of Bosnia & Herzegovina : casopis Drustva za medicinsku informatiku BiH	2016	54	3.57407	0	6	6	3	0.0555556	0.203704	0.0555556	0	0	1	0	2	0	35	6	13	31	3	20	36	4	14	42	2	10	49	2	3	10	2	1	0	0	0	0	0	0	0	54	52	0	0	0	3	3
Acta informatica medica : AIM : journal of the Society for Medical Informatics of Bosnia & Herzegovina : casopis Drustva za medicinsku informatiku BiH	2015	52	3.53846	0	11	9	2	0	0.173077	0	1	0	0	0	0	0	26	17	9	27	5	20	26	15	11	33	7	12	43	7	2	1	0	0	0	1	1	0	1	0	0	55	49	0	0	0	1	1
Acta informatica medica : AIM : journal of the Society for Medical Informatics of Bosnia & Herzegovina : casopis Drustva za medicinsku informatiku BiH	2014	45	3.13333	0	6	6	4	0.0222222	0.111111	0.0888889	0	0	0	0	0	0	24	9	12	27	5	13	28	8	9	30	5	10	39	5	1	0	0	0	0	0	0	0	0	0	0	37	34	0	1	0	0	0
[truncated: 19,855 more rows]

## Sheet: by_institution
name	country	state	established	pmid_count	RTI	sum(iacuc)	sum(irb)	sum(consent)	sum(field_sample_permit)	avg(blinding)	avg(randomization)	avg(power)	sum(cell_line_auth)	sum(mycoplasma_contamination)	sum(euthanasia_agent)	sum(replication)	sum(replicant_num)	sum(replicant_type)	sex_not_detected_not_expected	sex_not_detected_expected	sex_detected	ie_critiera_not_detected_not_expected	ie_critiera_not_detected_expected	ie_critiera_detected	attrition_not_detected_not_expected	attrition_not_detected_expected	attrition_detected	age_not_detected_not_expected	age_not_detected_expected	age_detected	weight_not_detected_not_expected	weight_not_detected_expected	weight_detected	sum(antibody_detected)	antibody_findable	sum(organism_detected)	organism_findable	sum(cell_line_detected)	cell_line_findable	sum(cell_line_contaminated)	cell_line_in_paper	sum(plasmid_detected)	plasmid_findable	sum(tool_detected)	tool_findable	sum(protocol_id_detected)	sum(code_availability)	sum(code_id_detected)	sum(data_availability)
[truncated: 19,938 more rows]
[truncated: 1 more columns]

[truncated: 5 more sheets: by_institution_by_year, by_country, by_country_by_year, SQL_updates, SQL_queries]
